# Supplementary material for: A new kentriodontid (Cetacea: Odontoceti) from the early to middle Miocene of the western North Pacific and a revision of kentriodontid phylogeny
Source: PeerJ. 2021 Feb 24;9:e10945. doi: 10.7717/peerj.10945 (PMC7912617; doi:10.7717/peerj.10945)
Supplement: Supplemental Information 2 [file peerj-09-10945-s002.tnt]

xread
394 103
Georgiacetus_vogtlensis	-?000?200000000?0220000??0?000?011-0???0?0000002205??0000?0?0??-000320222-?-00-1?000?040000000?01?00--0000-0?-00000-0-000200-----0000000-000-000?0?00[12]20002000?000000[23]2?0?00000-00100000--?00000?0-??00??0?1-4-201?0000-?00??3?0?0?0000000?0?????????0?0[12]-?-?0?00??0????????????????0?????00????0-???0?000?00??0????001??0??0??0?0?????????[234][01]?00[45]00???????????????00????????????????????????…
Zygorhiza_kochii	-0000020000001[01]002200000000000?01000?0000000000220?000000?0?000-0[12]0300222-?001?00000?040000000001?00--0000?00?00000100000220?00??0000000?010-000?0??02?0002000?00?101??00000100001100000?-0000[23]000-0000000-10???0??00?1-0???????0010010010000000000210??2?000?010??00?0??10??????00[01]0???000000??0000001000000????0?0???0?00?00?00000??0000???0???000???0?00????0?0????000??????????????????????????…
Archaeodelphis_patrius	-?????????1??10???10??????????????-???????????03302?0100?0211?000?1?0???????0202010000000000???01-?0-00020-00-0101----00011-----[12]?000100--10-?100?00[01][01][12][012]?02000??0010?110?00000?--??10000--?100?000-0000?00-?04-[12]00?00?10011??3?3?01101000000??1?0?0010??1[01]?-?0?12??0?01?11?[123]?????????????010??[01]??-??01????0?0????????01???????????????????????????????????????????????????????????…
Xenorophus_sloanii	-?000?0001110101?210020????001?010-0??????????0231200100?2111??0021?0?????001[456]0[345]0101?000010000001?00-00010-0?-0102----00021-----2?000100--0000100?0??1????1????????????????????--??10000-??0?0?0??-??000???????????????????????????????????????????????????-?????????????????????????????????????-?????????????????????????????????????????????????????????????????????????????????????????????????????…
Agorophius_pygmaeus	-?????0???1??01??21???0??0???0????-0?0?0?000??02-23???01?11010?0020101000011141301010?00000000001?00-00000-?0400[12]?----00011-----[12]10?0?00--10001001012121000100110?1000200110000--11??????????0????-0?00??????????0????0??1?11[234]0??0????????00???????????????-?????????????????????????????????????-?????????????????????????????????????????????1[45678]?0????????????????????????????????????????????…
Patriocetus_kazakhstanicus	-2000?0?011??121?21?000????000?010-0??????0??00?01?01?01?01?10001?0001001011141401010001000000001?00-?0?00-0?4001[01]----0?002-----1?0?0200-000001001002??[01]00010011??1001100010100--?10??00??????????-??00?????????02?0??30??11?[234]1300101???001????????????????-?[01]??2????????1??????????????????????000??100??????????????????????????????????????????????????????????????????????????????????????????…
Orycterocetus_crocodilinus	-2000?0[01]0110?0110200131????--0??01-2??????????01121??????11010010101211[01][01]1122[45]1[45]0011001101000001000?11110?-00-0001----[01]0041-----?00002?0--1--001?00030?0?00011110?00122000010-4--0110200--21003000-0000?10-3-113?1?00-2002100-0001012[23]1?100???000?0001012[123]2-?110012110010[01]0210211000131???2100100-200?00?00011121?00112011110?0121?????????????????????????????????????????????????…
Physeter_macrocephalus	-2101101111100110200131-0-011-00---201[01][45]00000200[01]30021100110102110002111101025?500111001010000023000011100[12]00-0000--0-1-----2--0100-0100--1--00101-030?010-0110110000?21[01]0010-4020000200--22003000-000011?-113?00?001-300111040011002301?000101001000100[23]-202311123110000101101110001320002100400020011100001111?1?0112011110200[12]1010112241[34]4101[56]0?12100000000111000001101?11000?0?0…
Kogia_breviceps	-0101100111101110200111-0-0---00?--20[01]101000020112112111021010010[12]0221111100-6050011100-110000023200011100-00-0001--0-1-0-[01]22--0?-------0--0-00010-03??011-0111110110?211000004-20010210--21000000-0000101-30??311002??000100[34]00111013011001101001020101232023111120100000022[12]1?21101310021100210012010000001111111011201111020120003010221521?040113100200100110000000101011000?0?0?????0000002…
Tasmacetus_shepherdi	-200111000122111000011100-01100001001?25010002??[01]120310112121030100021011001061501010021110110001100100120[12]10710010010020240[12]--01101010000112021?2003??001010[23]011000012001102130200?1110-120000111-000003111020310?0103100111[34]00111003?111021?1001000000231022011231200111111?2120100320000100210002110000001102110001201010120000113020-216310160101[01]0?20??010010??101100?0001100?0?????1000…
Berardius_bairdii	-2001200001121210210113-0-0---2-?---112210010201[01]2103100031210201[012]1021011011062501011021100110002100100110[12]0060000000-010130---01201010000011021?2003??00?01030110000020111020[34]020011110-?200011?1-000013010020410?010310010?[34]000110130110021010010[12]000123102?01113110130001132210100340002100?000111?000000111211000120121112000001?0???215310?6000100010010101100010100100011110?0?????100…
Ziphius_cavirostris	-200121[01]0012212102[01]01-1-0-0---0-----10231001020101[123]03100131210000[01]00210110100615010110211000110[01]3100100120[01]004100200[01][01]000140---9[01]10101000010102101002??10101030111001020011021[34]02[01]010100-?20001111-000013110020310001-310111?[34]00111103[01]110021?1001001000231021011?3010030111332220100320002100111002110000001102010001201210121010012020?2164101[56]010[12]00000010[01]…
Mesoplodon_ginkgodens	-200121[01]101121210010113-0-0---2-----11231001120112103100?302100011?021011011061501011021110010002200100120[12]00610000010020240---01101?10001111021?1003??0010?0201110010[12]00200213-22211?00??200??1?1-00001311[01]020410?11-310????[34]0?11110301100110000101000123102?0111311002[01]111121210100340001100?11002110000011112?100?120121?021000102020?216411260?020000001010000??1010000000110??0?????1000…
Xiphiacetus_bossi	-2001200001221240311111-0-0110?001-2???701000?0200[23]0111[01]1010110002002101100206[12]501111021000010101100-00110-006000100000200202--01001020000200020010030000[01][01]?0211110002200010211-1[12]100100-?131001?0??01001?010???10010?3102100[34]0001100100100001100?01001023?3?[23]011120100101111301[02]001134???2000[12]00-01110010010??200[01]001010210020000????00100???01[345678]01???0?000110202000100…
Simocetus_rayi	-00012000011001102100200?00001001000?0?010?1?00101001111??31100011000[12]0010021323010000400?0?00001200?000[12]?-0020010---100010-?010110322000010201000001[12]?100210001?010031?0210102-11000?00-??3000010????0?20?0010320-00020011?12???01?0?0001?0??1????0001?13?000011[01]?0?01[123]1?1?????????????0110??[01]?0?????00?????????????01?????????????????????????????????????????????????????????????????????…
Lipotes_vexillifer	-200010002122013001012100-01100101210106011000240210211013201000100022011012051501111001100000000100-00100120-000100110-123220001003110000202111011030?000110311101021200110001011102101000321312101010011031[01]?131002031121003010111131110100?0001021101232003111101211201021102001113400020102100101100000001021000010102111111010?2020000[56]5001[34]110[12]200210000202000011122?0011111020?10010??00310?…
Parapontoporia_sternbergi	-2000?01121221130310111?0-0110???1?2???[67]?110??22021021?01?10?1000[01]00210110110[45]1501111001100000001?00-00100000-000001010[12]13[12]220?11000110001112111020030?0110?021110102320010010113[12][02]12101000??1?1?1-00101???[123]0???20?0[12]03102110303011002000010?????0?21101[12][23]?0????11[23]????2[01][01]?21[12]1[01]?????[23]10?0[12]1?????0????00?????10?0????00????1???1????????????????????????…
Inia_geoffrensis	-200010[01]10122113011012100-01100111100106010000231310211013101000[01][012]002101100206[12]501010011110000001020-00100000-000000110-1[12]120001-0031100101001110210[23]00010[01]1030111101120011010[01]1311?210110--0[01]3120-10100---303022[01]0120310211030[123]0111[13][12][01]100110101020201013-20-311112020000101020[01]100[01]02211021101100021100001111020010[01]1010011111000001100100340111110121000…
Pontoporia_blainvillei	-200010010122113011111100-011000012200070110000311102110101010[01]0110[01]21011002051501111031110001001020-00100000-00011201000[234]202001-10011000010201001001000100103111010001011100010321121011103100121-101011[01]21020221?0203102000313010012[01]1101101010?0101013-20-3111130200101022102101013410020101110[01]211110011010200100011201101100010010020066011311002100001000000000-212-?0001110?20?10010?…
Pliopontos_littoralis	-?00??00?01??11??310?11?0-0??0?00122??????????0[23]0[01][12]0?????1??10000[01]012101100205150111001111000000[12]010-00100000??00002010002?10101-100110010102011?11030?0?01103011?102[01]110110101022[12]121?1[01]00??[01]01?1?1?100??-20???21?000310???030?011002010011??010?0100012-?-1?1101300001010[12]110110?0134???1110?11-111?1100110??200?00??12211010100???1?2100[234][123456]?1[12][5678]1????????????…
Brachydelphis_mazeasi	-001010[01]0011211102111?1?0-0??0?????????40?1??103020011?0?21110101[12]0121011002051501110011110000001010-00110100?000101000?02211001-100110001102011010-30?011010[23]011?10001001000?1031212?010003[12]1?1?[01]?1?100002[23]????11??00[23]10[12]??0[23]0?111001?1?01001010101000[01][12]??01311103000?10[01]02111[01]00001[34]4???1110?1001111110?1?0??????0?11122?1?11??0??????10???????????2??????????????1…
Atocetus_iquensis	-[01]01110000112115001111100-?110?101220?150000010201103110110[12]1120110221011002031501111001100210001000-00100220-00000[01]01000?[23]010002200121101?02010020030?[01]1101020101102120[01]21000001[12]1121110100202121?101001102021[01]20?[12]0?310210030[02]10?001001001011201000[01]0[01]1-201?110030200[01]101[23][12]100[01]0[01]0134?00[01]0104100110100101101020001?111201101?0201??0201014?0117110[23]?…
Kentriodon_pernix	-101110100112111021111?00-0100?00112???70?001?0101[23]0311?13201120010121010011051501110001100010001100-0010000040001000000012220101100120020102011?10?30?0010102?10110112000101000210?210100???03121?10100???30???10?0?-310210030001101[12]0010000012010000012120131111302000010212000000134?001010300011010010110102000101012011011020??202000?65012[5678]01?????????????????????????????????????????????????…
Hadrodelphis_calvertense	-2000[01]0100122114021110100-01100?[01]1?101040000000201103110?30010201200210100010[45][12]5011100?1100?100?1100-001200[01]0?00?100000002422?101001121110100010011030????010111????0?200???0?00021?210100?0?1?1?1?10100?0???????0?1??3??2100103?0?00??0??????120101110110201?11112020010003320100101230002011?000110?0000110??200010001200111100??????1100[56]50??[345]01?1?1????10020?0??001101???????????????…
Albireo_whistleri	-0101??0001121140210?11??-0110000121?1?50?01020[23]1130311011111120020121011001062501010011111000001020-00111200-?0010-000112322001-002120000201110?10020?001010301110012200100000022[12]1?101002221?110-00101000?0??[01]10?00-310?1??[34]03111002111001??020?0001011-201?1111202100010311010?001340001110??0011?1000010010000010101201101100010?2212011310?901??21120010021100001110-?????????????????????????…
Denebola_brachycephala	-300110?001001[01]1021011?2?????????????????0????03?1?02??0???0?120?2?1???1?002452[45]01?1?001??101?011000-?01111?0?????01010?21122??0?00311010?1121110100???[01]000???01??111??0?1?0001?2?1??1010????1??20-00100??0?????????0?21????????01????????0???020?0???????201?11???0210???0?????10001???????10?100111???00?10??0?0011??1001?111?00????????????????????????????????????111?????????????????????????????…
Delphinapterus_leucas	-310010000100112021011120-011????1010?111001?20202?011101211112012012101[01]00245[12]501010001111211[01]12110-00101021-000011010-213211001103120100112011010030?0000103011111002001001011[12]2212101010210[01]110-0001100011303?1000-31021[12]04000110020110000102010???????2?1311???0200???0?????00001??000??10?10?11[01]1??00010??0?0011??1001?111?0010??02100??0???11??2110001012[01]00000-211??001111101010…
Monodon_monoceros	-31001000110011202[01]01-120-111100010-00--1001020112101110131?112012012101[01]00145[12]501010001111211[01]?2110-00102121-000-[12]1010-021211001[01]03120100112111?1002000000?0211111100200[12]001010212121010102103110-00011000[01]130[23]10?00-310?1??300011002011001010201000?012-2013111110100011031[12]210000034000[12]1103100110?0000010100000110110011111001110000100[45]3?01[345]11?[23456]2110001000[0…
Odobenocetops_peruvianus	-4--0001201000210??013110-111??????-0?-???????021??-----??0011001202210111??3[23]0[45]000100011102?10?1000-0010?0?0?0001220?0?[01]3[12]0[02]??[01]??03???001-0-010?1001??000?103111??0?????0012110212?0101-00-11?110-0010-00-?????0???20300??????30?11??1110?0??120?0010??2??01?111???1?0??1010?0?00?10?????[01]110?100?2??0000000??1???1???1?21?111?00????02?0????????????????????????????????????????????????…
Pterophocaena_nishinoi	-?????????1??10??[12]11?????????0????????????????0011[12]03?10111011201201?1?11?11?[456]2501?1000??????10??00???0?1??2??-0?????0???????[12]?0????????????????0?0?30?[012]110102?111002[12]20020010???22121010022213120?10100?00[123]02001??[01]??31121??303111002111011??0201000?01[01]??01311[12]1[23]0210?0?0[23][12]10?00001[23][23]0002?10?0101101000?110??0?0?11101201?011020???022101????????????????????…
Australithax_intermedia	-?????00?00??11??011?????????0????????????????0[12]?03?311013001???010021011022341501?1?011111211001220-00111010-000[01]21000001[23]22101-012120?00102111?10-30?0010103?1110001200200?000322?21010????13121?11100???20???11??0?211?1??3031?100??01011?????1?????????0????????????????????????????00???????0????????????????????????????????????????????????????????????????????????????????????????????????????…
Lomacetus_ginsburgi	-1101100100111210211?????????0??????????1????20111303110130?10?0010121011022331501?1?01111121100122?-00101010-000011010?12[23][12]2101-012120000102111?10-30?[01]?10?03?1??????????????0132102101010??13120?10100???20????0??????1????3?3??100???102???????????????????????????????????????????????????????????????????????????????????????????????????????????????????????????????????????????????????????????…
Miophocaena_nishinoi	-??????1??1??11?0?1???????????????????????????0?11??3?10??101??0?101210101225[56]1501010001111211?01110?001??111?000101?10?0???2?0010?????????021110?????????????0???????????????0?????21010??????120??01?0??????????????????????????????????????02010001011??0??1111?0?00??????201?0?0???00?111??01011??00??????????????????????????????????????????????????????????????????????????????????????????????????
Archaeophocaena_teshioensis	-??????1??????1?0?????????????????????????????0???????????????????012[12]0?01220[56]?5?1?10??1111011001?10?001?2101?000101?00001?12?111?13120000?0???10???3????????????????????2??????????21010?02???1????01?????2??????????31?????????1?????????????????????????-?????????????????????????????????????-??????????????????????????0?????????????????????????????????????????????????????????????????????????????
Haborophocoena_minutus	-??????1??1??1[01]??[12]1???????????????????????????0?10203110?2?011201[12]0021010022341501?1?00111111100111??00101000-000101000[01]22?121001011120000102111?10?3??0?1?102011?000[23]200200100032212?010102?1?120?1?10????10????1?00?310????3030100021?10?????????????????0????????????????????????????????????????????????????????????????-???????????????????????????????????????????????????????????????????…
Haborophocoena_toyoshimai	-?????01?01??1[01]??[12]1??11????????????2?????????201111?311013011120110121010012341501010001111011011110-00101000-000111000?????210110?????????02111?10030-001010201100021200200100032?12?010102?12120?1?100100?0??1?0??0?310?1??3031110?211?011??02010001011-20131111202100010212010000132??021103110110?00001001?0000111012011011100????????????????????????????????????????????????????????????????????????
Numataphocoena_yamashitai	-?101?0???1????1??1??12????11?????????????0?120?1??0311012001120??00?????????5?50101000?111?110???10??0?010???000??10?????2??????0??????????211?0100???00101???1?1002??0?2001?????11?1?10????1?1?0??????????????2?????31????????1????????0?1??0201000101[12]??01?1?11?0210??10???0?00001??0000110?110110???00?0???????11????011111000????2??01??????11?????20010?2?00001??10?????????????????????????????????
Piscolithax_boreios	-?101?00101101110211?1???????0?00102????1?0?12011[01]2031101200112002002101102233[12]501?1?011111?01001220-00101[01]00-?00011000121-22111-012120100102111?10-30?2?1010201????00200?????0?[23]2?12?0101?????120??1100???20301?0?0?????????[34][01]???????????????020?0001011-?01?110?302100010212[01]0000013[234]???[12]110?010110?00001001000??110[01]1201101?000???0?0?0?[012345]????[23456789]?1?????????????…
Piscolithax_longirostris	-0100100101101110211111????110?001020??61?0?11011[01]2031101200112002012101102233[12]501?1?011111?0100122?-00101[01]00--00011000121-22111-012?20000101111?10-30?2?10102?1100000200200000?[23]??121110?02213120?1110011020301?0?000310?1??[34][01]311?002??102?01020?0001011-??1?110?302000010212[01]0000013[234]???[12]110?0??1???000011010000?110[01]1201111100011?0?010?[012345]????[23456789]????21?????????…
Piscolithax_tedfordi	-0000100101101110211?????????0?0010?????????1?011[01]20311011?0103001002101102233[12]501?1?01111131100122?-00101[01]00--00011000121-22111-012120000101111?10-30?2?10102?11000002002?0000?[23]??12101??02??3120??1100???2030110?00?311?1??[34][01]3111002?110?1?1020?0001011-?01?110?3?2100010212[01]0000013[234]???[12]110?010110?000011010000?110[01]1201111?000???0??10?[012345]????[23456789]???????????????…
Semirostrum_ceruttii	-0101101101???1102111110??01?0?001021?06200112011[01]???1?01??0???011002101?0213[56]1501??00?1111[123]01001?20?0010?100??00101000?01[34]10111[01]0020?010010210101003??00101031110000??012101130[23]21?2101012?213120?11100????????1?0??0211?1????30110010100210102010111012?20131111?02000?1021[23]1100001340001110?0101211000011010000011011221?111000???022101???01?010?21?21011121200011110????????????????…
Brabocetus_gigaseorum	-??0???1?00???1?0?1???????????????????????????0110??311?????1????20?210100213415000100??????0??11?10??01[01]1001?0001?000??2?[23]?2?001?????????102111?1003??00?0??3????0?1??012?0000021112?01??????????????????????????0??????????[34]???????????0?1??????????????????????????????????????????????????????????????????????????????????????????????????????????????????????????????????????????????????????????…
Septemtriocetus_bosselaersi	-?????00?01??1[01]?0?11??????????????????????????02?[01]?????????011200?0?21010?21341501?1?001111?010?1210-00?11[01]01?-0???1000?22222???10????????10211??1003??001010201?00?0??1??0???00312??????????1?120?1110????20????1????211?1??[34]?31??002011010???????????????-?????????????????????????????????????-?????????????????????????????????????????????????????????????????????????????????????????????????…
Salumiphocaena_stocktoni	-?101??0101???[01]1021??11?0-01?0?00102?1?61?0?1?0110??31??1???1??0?10?21010?21331501?1?0?1111011001??0-?0101001?-00?1?000?22410?????1212?1?0101?1??1003??0010?0201?0?01??102?0?00032?12??101?????1?0???1?0??1???????0???31????????????????1??101020?0???????????1??????????10?12000000133??0[12]11???1?111??000?001?????1??[01]1201111?000???????0???????01?????????0????0??10100?????????????????????????????…
Phocoena_sinus	-410010010010101021111220-01100001?201?4100?0202102031101200100012002[12]0[01]10213315010100[01]1111301101220-00101001?000?110?0?21420?11-012120100100111?10030?0010103[01]110000?2001000001312121010002213120?1110000130211??0000211??0???311100211001101020?0???01?-?01?111030200??10??1010000134???0110?100111??00011010000?1101120?11110??11??22-21??0???010?2112001012000??110?0??001111111110111001101101…
Phocoena_spinipinnis	-4100100100101[01]1021111220-0110000102011410011202102031101201100012002[12]0[01]1021331501010001111301101220-00101001?000?11010?21420?11-012120100100111?10030?00[01]0?03[01]111000?200100000?3[12]2021010002213120?1110000130201??0000311??????3111002[01]110110?020?0???01?-201?111[01]30200??10??10?0000134???1110?100111??000110100001110112011[01]110[02]011??22-21??0???010?2110001012020??11010??001111…
Phocoena_dioptrica	-410010010011111021111220-01100001?201141001120210203110120111201[12]002[12]01[01]021331501010011111301101220-00101001?000?110?0?21420?11-012120100100111?10030?001010[23]011[01]000?201101110?3[12]2021010002213120?11100002302?11?0000211??????311?00211[01]011??020?0???01?-?0??1?103??????10??1021??0?33???111??110?21??0?01?01000????01120111??00011??22-31??0???010?211?0??????????11000?????????1?11?11?…
Phocoena_phocoena	-410010010011101021111220-0110000112021[456]1001020210203110120111201[12]00220110213[23][12]501010011111301101220-00121000-000-11010-21420111-01212010010011101002000010?0[23]011000012001011101322021010002213120-111000023020101000021121[01]0[23]031110[01]2[01]1102101020?0001011-2013111[01]302000010111010000134???11104100[01]211100011010000111[01]112011111020100022-3134001601052112[01]01010000??110…
Phocoenoides_dalli	-41001001001011102111122???1100001020[01]1[456]10010201104031101201112012002[12]01[01]02[01]33150101001111130100122?-001[01]10113000?11000-2[12]420111-012120100100111010030?0?10102111?000[12]20110110013[12]2121010002213120?111000023021301?00021121[01]030?1110020?102?01020?0101011-20131110302000010211120000133???1110[23]1101[12]1?[01]00011010000111101201111100010202[02]-3110?00[78]0106211[02][01]0…
Neophocaena_phocaenoides	-410010010100111021111220-0110000101011[04]1001120111203110120111201[12]002[12]01[01]021331501?10001111001101220-00101001-000-[12]1010-21410101-012120100100111?100300001010[23][01]1100001200100000[01]312121010002213120-11100001302011?0000311?1?02031110021?0021?1020?0101011-20131110302000010211[01]10000134???111041001111[01]00011010000111011201111100010?022-21??00??010?2112[01]0101200000110[01]1??…
Lissodelphis_borealis	-11011001011112202111112???110000102011[67]1001121101?13110110[01]11200200210[01]1011541401?110011102[01]101210?-00102011-000112010-024220101103120000[01]02011?10030?0?10102[01]11?0000210200001131012?010002213120?1010001020211?10100310?1??4[01]31110020?10??01020?0001011-201?1111301001000[23]12110000132???21103110101?0010110101100101010011[01]1101110??22-11??0???010?2110111112000??11010??00110?101…
Cephalorhynchus_hectori	-310110010110112021111120-01100001?2011[56]1001120112?0311013011010120021011011552501?1000111001101[12]100-00102111-000102010-01[34]120101103120001202011010030?03101030111000?20?2000011312121010002213120?10100011?02110?010-[23]102100??31110?211101101020?0???????201311???0210???0?????10001???????10?1001011??00110??1?0011??1021?111?10????22?11??0???01??21100010120100011110??00110?101000011011101101…
Lagenorhynchus_acutus	-3100101201111[12]102111112?????00001220?161001?21101[01]131101001112012012101101155150101000111021001210?-00102021-0001---00-0[23]4-20101103120001202011?2003000?1010[23]011?0012210100001-310121010022213120-1010001020310?0?10-210?1??3[01]31111021?101?01020??01100?-20?311113020000002120100001[23][234]???[12]110[34]01010010000110101100101010011111001???0???21[12]6?0080??62112001111010??111102100110…
Orcaella_brevirostris	-4100111201001110211111??????00-?1-0001[04]1001?101011031101301112002?12101101154[12]50101100111001101200?-001122[12]1-0001---00-023-2010?103?20000212011?10020?0?10103011?100?200200001-3?212111010221?120-1010001030311?0000-310????3031110020?001?01020?000001?-201?11112011000102[12]112000013[12]???21103100100?00001101010001100100111110[12]010??22-1?[34][34]?0?[56]01?42110111002000??1111[01]2?00110?…
Orcinus_orca	-310110021110111[01]21111120-01100001-1011010011001111031101301102012?[01]2[01]01101[01]05150101100111021001[12]100-001020[12]1-0001---00-0?3-20101[12]0312000?202011?[12]0030?001010301101001210200104-011121010[01]02213120-1010001?302?[12]10000-?10?1??[34]0?1110020[01]1001011201000[01]01?0201?111131110010032102[012]0000[23]10002110?110100?001011010110011011001111111[01]1[01]?020-3154?013010[234]21…
Feresa_attenuata	-31011102010012102111112???11000010100101001120112?0311012[01]11120020121011011562501?1100111021001210?-00102111-000101000-024120101100120101102011010030?0?10102011?1000200[12]0000[12]0311121010002213120-101001102021[12]?1010-310?1?04031111021?000?01020?0001011-20131111302000000[23]21110000133???1110[34]1101011000011010110011011001111101011??22-21??0???010?2112001010100??11010??00110?101000011011…
Globicephala_macrorhynchus	-3101111201001[12]11[12]1111120-011000[01]102000110010211111031101301100012?12101111056[12]50101[01]001110211012100-00102111-0000----0-014-20101200120101202011?00030?011010211100000211200004-12112?110102213120-1010001020311?[01]010-31021??40311113301000101020?00[01][01]011-201?11113000000003320[12]0000122???2110[34]100101?001011010110011101001111110010?022-316[456]?01[67]0?0[234]?1100011[01]2[01]…
Grampus_griseus	-3101100001000110211111-???11-00---211021001021112[01]0311012011120120021011001[05]6[12]50101100111020101211?-00102[01]11-0000---00-014-20111103120000212011?00030?0?10102011?0001210[12]0000[12]-3?112111002221?12101010001020211?0110-310?1?04[01]31111030?000?01020?0[02]01011-20131111[012]01[01]0[01]1003[23][12]1[12]0000134???2110[34]1101011001001010110011101021111110110?022-314[45]?0[01]801?5211010…
Hemisyntrachelus_cortesii	-1100100201101[01]50211111??????0?00111??001001?1011[12][01]03110?2??112012?12[12]01101[01]551501?1?001110?1001210?-00102[12]01--00101000?0???20101103?20?00202011?00?3??0?10102?11?0000200[12]0010103?112?0101?221?120?1?100012??[23]1[12]????0-310????3?3111102??100????2?????001????1?????2?2?????0????[12]0??01[23][34]???[12]?10?1???0??000011???????10??1021?11111011-020-1?34?0?[45]01??111?????12020??1…
Peponocephala_electra	-11011102010012102111112???110000102001[45]1001120102?03110130111[02]012012201101156[12]501?1100111021101210?-00102121-000101000-024120101203120001202011?20030?0?10102011?00002002001020312121010002213121-101001103021[12]?0010-310?1??4[01]31110021?000?01020?0011011-20131111202[01]00000[23][12]1110000133???[12]100[34]110101?000011010110010101001111101011??22-21??????0???2112101110110??11110??00110?…
Pseudorca_crassidens	-310111020100111[01]21111120-0??0000111011[01]1001000211103110130110[23]0020121011111[05]5[12]50101[01]0011102[01][01]012100-001121[12]1-0001---00-024-20101103120100202011010030?02101020111[01]001200[12]00001-20112101010221?120-101000123030210010-310?1??30311100211000101020?0000011-20131111301001000[23]23120000132???2100411010010000010101000101010011111010?[01]?022-3165?01[45]01?[01]1?111010[01]0…
Delphinus_delphis	-100110020122115001311120-011000011201171001120101212110110011[23]0020121011010551501010001110211012100-001021[12]1-000101100-014120101103120001202011?10030010101020111001120020000103[12]11210100022131201101001102021011110-310?1??[34]03111002[01]1101101020?0011012-20131110312100000212020000134???11103110101100101101010001010100111110011[01]1021-11[23]1?01[89]0??421121[01]1[01]10110??110102100110?…
Lagenodelphis_hosei	-0101100201101250[12]131112???110000112011[67]100112010[12]?1211010101130020022001011551501?10001110?11[01]1210?-00102111-000101100-024120101103120001202011020030?0?10102[01]11?001020020000103211210100[02]221312[01]?1010011020210?1110-310?1004031110021?101?01020?0011011-201?111120210[01]0002121[12]0000134???1110[34]010101?001011010110010101001111110110??22-21??0???010?2112101112110??11110??00110?…
Sousa_chinensis	-20011000211211502111112???1100001?2011610010101[01][01]?0311013001[01]00020121011011551501?11001110?[01]001[12]10?-001[12]2111-000101010-0[01]4120101103120000202011?00030?0?10103011?[01]00021?2000011311121010002213120110100010?0211??110-[23]102100??31110020?000?0?0?0?0?????????0?11???0200???1??????0001???????10?110101???001????1?0?????10????1????????20-21??0???010?211[02]101102110??111[01]0??001…
Stenella_attenuata	-200110[01]101121[12]5021211120-0110000112011[67]1001120102?1[23]11011011130020122011011541501?11001110?[01]1012100-001121[12]1-000102000-024120101103120000202011?10030?01101020110001[01]20020000[12]0321121010022213120?1010011[02]20210?1110-310211?403111002[01]?101101020?0011012-20131111212100000212120000134???11103010101100101101011001[01]1010011[01]1100110??22-21??0???01??2112101112[01]10001?11…
Tursiops_truncatus	-100110020111115021211120-01100001-2001[45]10010201012131101[012]0011[23]0120121011011[05]31401011001110211012100-00112-11-0001----0-033-----11031200-0202011010030003101020111[01]011200200[01]0[12]-3111210100[02]221[23]120110100112[23]021111110-31021[01]0[134]0[13]11100211[01]001010201001?011-201311113021101003121?1000132000211021101011000011010100010[01]110011011111111022-11[23][12]0018010[34]21…
Sotalia_fluviatilis	-10011001011211502111112???1100001?2011[56]1001020101?0311013[01]01010020121011011541501?1000111021[01]01[12]10?-00112111-000101100-0[01]4120101103120001102011?00030?0?10103011?000020?200001031212101010221?12001010001[02]?0211??110-310?1?0??311100[23]1?000?01020?0???????201?11???0210???0?????00001???????10?010101???10110??1?0011??1001?111?0010??20-21??0???010?211210110201[01]??11010??00110?101000…
Steno_bredanensis	-100110001112125021110120-01100001010[01]1[45]0000020[12]02?0[23]110110011100201220[01]1011551401?1100111021[01]012100-00102111-000101010-022220101103120001102011010030?0210102011?00102002000011322121010[01]0221?120110100110[23]021111010-31021[01]?40311100211[01]00101020?0011011-2?131111202100000[23]31111000133???[12]110[34]010101?000011010110010001021101101010??22-11??????0???2112101112[01]10??1…
Eodelphinus_kabatensis	-??????1??????[12]3?[12]???11????????????2??????0?121[01]????????????110?120?210?0111?[34]2501??0???1102?10[01][12]000????1212?-00???0000?0?[23]?20101??????????????10?0?300[01]?1??0??1?1002120010010?????12?01012221?12???0100?10[23]021[23][12]0?[12]??3102?0030?111???????????0201000001[12]-2013111?30210[01]0?02[12][12]0000001[23][23]0001110?01010010000110100?00101010211111010?1?????????????????????…
Papahu_taitapu	-310??00001??11?0-1????0?-0??0????-?????????0?030120111110[03]011200201120110011314010100010?0110101200?0010?000400100001000130----11010100-000101001002??100010?11?000111001????00-1[01]1[12]10?????00???????00?????????210?0?210212?2-2000???00???0??10?101001123?300011??010?1??0??0012000134?0?101???????????????????????????????????????????10????????????????????????????????????????????????????????????…
Waipatia_hectori	-?????????????????????0?????????21???1?????????????????????????00???????????1??????????1??0???????????0???????????????????????????????????????1?0?00???00001????10101310010010?0?1???????????0??0?-?????????????1?0000200??11211?00??2?000?0???????????????-?????????????????????????????????????????1????????????????????????????????????????????????????????????????????????????????????????????????????
Awamokoa_tokarahi	-????????????????????20??????????1???1???????????????????????02???????????????????01?0??????????????????????????????????????????????????????????????????000??????0101?2001?001????????????????????????????????????00??[123]????11????0????????????10121101??23?20?0111?12001010213020?00?230011011?00011??00?100011200?00001021[01]000020????0000??????????????????002?2000????????????????????????????????????…
Waipatia_maerewhenua	-?00?000001??101?210?20?11?1010010-0?0??0000110201201110?0101020020211011001152401010001000110000000-001200005001[01]000-0[01]0120----[01]1000200-0001011?10?2??10001001110100[12]10010010001100[01]100--???0?100-00000????????11?000200[12]1113?1000002000000??101211111123?102011120200?0101100000001230011?11000011010011000??200100001021?00?020????00?0??????????????????????????????0????????????????????…
Otekaikea_marplesi	-?????0???????[01]?0?1??20????10???1????????????102?0?011???011?0200??2[01]????0??1[45]1[45]010100010?011000[01][01]01000120110?00?0000000013121?011010100?110101101003??00001?1?110100[01]110200000011??110??????0??0?-????0????????1?01?02001111??1000??2?0?000??101211001123?100011110200101022201000013301111110001110100??001112?0?000010211100020????0000???????????????0?00??120??????0?????????????????…
Otekaikea_huata	-201??0??????11[12]??1?120???110???????????0110?102???011?1?011?02001??1???????0425011100010?011000[01]?01000120110?00?0000?000[23][12]1?1?0110101001010101101003??00101?2?1111000110100000011??1????????0????-????0????????1?01?02001111??1000?02100000??101211001123?1000111[12]1201?01011201000013301111110001110100????111???0???????????????????00?0???????00?????10101021200000010???????????????????????…
Squalodon_calvertensis	-2100?0000122121?310001??00101?010-00??0?0000002012??10[01]?11?103012011101[01]010152[45]01110001000110?01000-00100-1060020----00010-----10000200-00010111100301130010211101001200010000-0001[01]110-????00110-0000??0?1[12]???00?0002002[01]01[234]10000002100000??10010111112[01]?20201110010000102120100101340000011200102110021010??2?0?00??10210001020???120???????1?01????????10?0121??00?11?1???????????…
Notocetus_vanbenedeni	-200010000122121?20?1010110100??00-1????0110?1020131???-?11011200[01]02?1010002052511111001000010001100-00100-00-00?1----0???1-----210101??--1?1011?[12]003?[01][01]0[01]1102?11110002000100[01]1--11011000-?310[23]111-1?00????[23]0???20?0??20??12110300000110101000101111001123120201111010000101032120011341121111200111110021000??0001000010310000000???200????[0123456]??????????????102-02111???????????…
Squalodelphis_fanianii	-2000?00101221?402?-1210?1010000000101240110?201?1???????????020??022??000???5?5????100?0?0???0?1000000?101?0?0001010?????[34]????????????????0?011?2?03??000?1???1?1[01]0??2??100001001???????????0??????????????????2??00?20?????1?100??2?0100?0?????[12]?111??23??0???11???????1????????????????11??????????002??1???0?0?0?????3??0???00????????????????????????????????????????????????????????????????????…
Prosqualodon_davidis	-010010000121111120002000001100000-00?10?0001?01020-1??1?010102[01]1[12]010100100014[12]501111011000110001000-00110-00500?0----00012-----[01]1000200-0101011?10?3??0000102?1101000310010100--?002?0?0?0200[23]1?0-0?00000-[23]110311?000[23]0?21??[34]??00?002?001?0??12??0????????-0?011?????1?1?????????????????1?????01[01]101?????0110???????????0?0??000???????????????????20?000102-021?????1011?????????…
Squaloziphius_emlongi	-?????00?01??11??210??????????????????????????010[01]20111??011112012001101100205150111001100011000110?-00120-00?000[01]0000000220----11000100-0201020?10?3??[01]?00102111?1001200000201--101[12]1110-?000?120-0?00?10-?0104?1?[12]00300[12]100[34]000101020?110????????????????-?????????????????????????????????????-????????????????????????????????????????????????????????????????????????????????????????…
Zarhachis_flagellator	-20001000012211402101111???10?0?00-20[01]170110020310[12]???????1?122002011100000216151111110100?010001000-00110-00-0021----00012-----20000200-0101010010030001[01]110211111001311010001--11?2121??1310[23]111-0000?20-[23]000120?001300?121[34]1300?002001010??121?1[01]001023?10001111010[01]001011[23]0[12][01]1011[23]4???20120000[01]?1?0021?1010200[01]00111031110100010?100?0?66002[345678]010??????????…
Pomatodelphis_inaequalis	-200010000112214020011????????????????07?110??2310??1??-?0?112200?021100001216?501?1110100??1001100?-001001?0?00?101010?022?1??0??000200?0001010?01[01]1??0?01?02011?101?21001010100?0?2?1??-131??111-0000??0-10?????0?01300???12?3?0?0001?000000021?1??????3?-0?01????100??10??3220101034???2112?00-121??021010??2?0?0???1021?100?00???????????????0????????????????????????????????????????????????????????
Platanista_gangetica	-201010000122214020011110-0???0-?1-1111501100024101-1?1?03311221020[01]2301100115[12]5110111010002[01]0011000-00110000-002101010-13[12]21?101000010001[01]110010[12]101000000103111010002010111000001??120?013100111-0000120-10??320000130010?120300000[12]1100100?101[12]120101?31??001110010000112?32201111?3011211200101111002000111200100101031111000000?000000[56]400?40?0[34]100000102--2111000[01]2-0001…
Phocageneus_venustus	-???????????????????????????????[01]?????????????????????????????????????????????????????????????????????????????????????????????????????????????????????????????????????????????????????????????????????????????????????????????????????????????121?1[01]00??23??0?0111?01?0??10???122?0????11211?1??01121?0021?[01]???00???010102???0000?????????????????????????????????????????????????????????????????????…
ZMT_73	-????????????????????????????????????????????????????????????????????????????????????????????????????????????????????????????????????????????????????????????????????????2?02????????????????0???0????????????????0???20???21??1????????????0?100201111?23130?0111??1000010223122??0?340101110????????00???10112?????????310120010????????????????????????????????????????????????????????????????????????
Urkudelphis_chawpipacha	-?????00000???2?0?????????????????????????????01?0?????????0102?0201[01]????002?415?101000?????10000100??0?1?1???00110100????[23]?2??01??????????0?010??002??0000?0001???????1?1?0?0101?202?0100???0??????????????????2?01??200?111??1?0????????????101201101123?200012101200?0101130210001220111011?000111100????01?200?0?????21110?020????????????????????????????????????????????????????????????????????????
Lophocetus_calvertensis	-?0???0110????11?[12]?1?????????0????????????????0?????????????1????10121??101[12]05[12]50111?0?1100010001?00-00100100[56]00??0000010[23]?020?01200121001?12010?2?130?001?102?1??????????????001?11200100???0?121??0?0??????????????????????[123]????1????????1??02010000001-201[12]1111312001010212210010133?002010?000110100????1????????????????????????0???0???????????????????????????????????????????????…
Lophocetus_repenningi	-10111011011111501111??00-0??0?????2???????????30120011??32?1??01101210100120[456]15011100?1100010002100-00111220-00000001010[23]30100122001200011?201??20130?[012]?10101?1??????????????001?11210110?????121?10100????????1???????????????????????????????????????????????????????????????????????????????????????????????????????????????????????????????????????????????????????????????????????????????????…
Atocetus_nasalis	-1010100001[12]2125021111?00-0110??01?10??4000012020110311?10001000120121010012041501010001100010001200-001001[12]0400010[01]00010[23]221000220[01]121101112010010030?0[01]10102?1?110?220?0[01]0[01]0001?1121?100???0?121?1010?112?0???10?2??3101?00?0??0??????????021?0?0001011-20?C1111[23]??001010321011010134?001010[34]?00?10100????0?????0??10???110??02????????????????110?????????????????????????????…
Liolithax_pappus	-100010100122[01]15010111200-0110110121010501001?010110011??30[12]1020020021?100120F?501111001100010001100-00100020[567]000200100102[12]02000210012102010201?010?20?[012]??11?????1?0011000?000?????0210100???03121?10100???3????1?????3??1?0????0?????????????1201000101[12]0?01?1111302001000??101?0?013[23]?002?10?000011100[01]01?0??1???1?????0?1?11010???02210?????????0???????0??0????0?????????????????…
Delphinodon_dividum	-00111010012211102?110?00-0110?00021???51000010201[23]0311?122010200?012[123]?10011051501110001100010001000-0010000060001000000013020101101120021102010010?30?0010102?1?110222000?00000???0210100?????120?10100????????1??0??310????[0123]?110?10?[01]00011??1?010000011[01]20131111302001010213010000133?0020103?00110100?01?01?0???1???1?0?1?1101000-12200??[0123456]??1[3456789]010????111101212000[01]01101…
Kampholophus_serrulus	-10101?10?1121[12]1?[23]1?10?0?-?11??0[01]1110??0?[01]0[01]1[12]02?[01][23]?????????11?0??01210110110515011100?1110010001000-001000?06000000000[01]01[12]020001?0012?00?1?101??11?3??[01]01?102?1?1100[12][123]?0[01]10[01]000021?200??????0????????????????????????C?????????1???0[12]1?0010??120100?101[12][123]201?111?3?2?0?0?0[123][23][12]0000?01[23][234]?00[12]?10?000[01]?0100001[01]?100?0[01]1?001?2…
Macrokentriodon_morani	-201?00110112111021110?10-?100???1?1??????????0[23]?120011??20?112001002101101105[12]5011100?1100010001100-001100106000100000001[12]020101100120?20101010010030?0010103?101102020000000000?1[01]210100???0[02]1?1?1010????[12]????10????310210?2000010?[12]10101???12010001012?201?111?302001101331010010132?001010?000010?00?????????????????????????0????????????????????????????????????????????????????????…
Rudicetus_squalodontoides	-00101010011211102?11??0?-0??0?????2??????????01?12?0???????11?00?012101001104?5011100?1100010001[01]00?00100000[45]000101010?012020101200?2-?00101011?20?3??001010211011011??000000001?002101002???3120?10?00???30???1?1?0?3102?00-0?001002101010??????????????????????????????????????????????????????????????????????????????????????????????????????????????????????????????????????????????????????????????
Pithanodelphis_cornutus	-?????????????????????????????????????????????0?0?2?????????11000???2???????0515011100?1????1000?1?0?001?0?20-000001??0[01]01?[01]?0???20012103111201?020?30?00?0?0[23]110110211?00100000322??????????1???????1??????0??????1??3?????????0111???010????????????????????????????????????????????????????????????????????????????????????????????22??????????????????????????????????????????????????????????????…
Tagicetus_joneti	-201?1010012212502?11??1?-???0?????2??????????0101103?1?1???11000201210100110515011100?1100010001100?00100020-000100000000201000110012102010201?010?30?00?01021101100???0010001031?12?01?0?0?1?1?1?10100????0???1?????31021?????1110010?10?1???????????????????????????????????????????????????????????????????????????????????????????????????1?[01]1????????00????000??????????????????????????????????????
Kentriodon_obscurus	-?01??01?011211103111????-???0?????2??????????010120311??2??11200201?1?10011?[34]2??1?10?0?10?0?0001100?0??0??0?40001?0?0???????0?01????????????????????????????????????????????????????????????????1?10??0????????1?????????????????????????????1?010100011?201?111130200[01]010222010000134?001010?000110?00??????????????????????????????????????????????????????????????????????????????????????????????????
Kentriodon_diusinus	-[012]01??0100122111021111?????100?01112????????120101[12]0311?13??10000101110100121415011100?1000010001100??0?0010040001010000012??0001101120000101010?10?30?0010102?1?0101???00?010001?2020010???10?121?1010?????????1?????3102100???0010011?10?1??????????????????????????????????????????????????????????????????????????????????????????2100??????????????????????????????????????????????????????????????…
Kentriodon_schneideri	-??????1?01??1?1?2?011?????10??001?1??????????01?12?????????112001012101101105?501110001?00010001100?00?00?0?40001000???0?2??010?10012000????010?1?????001010????1101???0010100111???1?1?02????120?10?00010?????1??????10??0????0100?10???10??????????????????????????????????????????????????????????????????????????????????????????????????????????????????????????????????????????????????????????????
Wimahl_chinookensis	-10110010012202502?011100-0110000112???6100012020130??????2011?00?01210100110615011100?1110010001000?0010200050000010?000120?0001100121?001??011?11?3??001?102?1?11101200210100?121?2001?02??0?120?10?00210?????1?????310??0????0010010?10?1??120100010121201311113020000102120??000134?001010?0001101000011?1000001???1?0110110????00???0?66?11600?020?100001010000011102????????????????????????????????
Kentriodon_nakajimai	-201?101001221?1021111???-?100??01?2????0100120101203?1???201000010121010012052501110001100010001100?00100?0040001????0001??2010110012[01]02[01]102010010?3??001010211?1101???00?0?00?2?0????1?0?????121?10100????????1?????310??0????0??0010??010??12010100012?201?111?302000010212010000134?001010?000110?001011010000001??1?21?0??0?011?02200?????2???0??????0??2????????????????????????????????????????????
Norisdelphis_annakaensis	-?001100101???110211?11????11?????????????????020[12]?????????011?00?00110110??0?1?0101000111010101[12]100-00101121?-00100000?01211??011031210002020010100?????10???????????????????0?????2??????????1?1?1?1??????????1?????????????????????????????????????????????????????????????????????????????????????????11???????11001021101?000????????????????????????????????????????????????????????????????????????
Kentriodon_sugawarai	-?????01??1??1110?1??1??????????01?2??????????0??1[23]?3?1?131?1?2002012[12]?10011051501110001100010001100-00100000?000100000001?0?010110[01]120000102011?10?3??0010102110????1200?0???002?1?2101000010?120?1010001[02]?021?1?????310??0??0??110010010100012010001012?201?11113[01]2000010[23]12000000134?001010?00011010010110100?00100012011011020???????????????????????????????????????????????????????????…
;
tread
((((((((26 27) (49 (47 48 44 46 45))) (54 52 ((50 51) ((66 (63 (62 64 61 65))) (53 (67 (57 (60 (55 56 59))))))))) (15 (17 18))) (10 (11 9 12))) 82) (8 7)) 0)*
;
proc /;
comments 0
;
