# Supplementary material for: A new kentriodontid (Cetacea: Odontoceti) from the early to middle Miocene of the western North Pacific and a revision of kentriodontid phylogeny
Source: PeerJ. 2021 Feb 24;9:e10945. doi: 10.7717/peerj.10945 (PMC7912617; doi:10.7717/peerj.10945)
Supplement: Supplemental Information 3 [file peerj-09-10945-s003.nex]

#NEXUS
[written Fri Aug 28 17:38:07 JST 2020 by Mesquite  version 3.61 (build 927) at DESKTOP-MOH0CP5/202.220.66.231]

BEGIN TAXA;
	TITLE Taxa;
	DIMENSIONS NTAX=103;
	TAXLABELS
		Georgiacetus_vogtlensis Zygorhiza_kochii Archaeodelphis_patrius Xenorophus_sloanii Agorophius_pygmaeus Patriocetus_kazakhstanicus Orycterocetus_crocodilinus Physeter_macrocephalus Kogia_breviceps Tasmacetus_shepherdi Berardius_bairdii Ziphius_cavirostris Mesoplodon_ginkgodens Xiphiacetus_bossi Simocetus_rayi Lipotes_vexillifer Parapontoporia_sternbergi Inia_geoffrensis Pontoporia_blainvillei Pliopontos_littoralis Brachydelphis_mazeasi Atocetus_iquensis Kentriodon_pernix Hadrodelphis_calvertense Albireo_whistleri Denebola_brachycephala Delphinapterus_leucas Monodon_monoceros Odobenocetops_peruvianus Pterophocaena_nishinoi Australithax_intermedia Lomacetus_ginsburgi Miophocaena_nishinoi Archaeophocaena_teshioensis Haborophocoena_minutus Haborophocoena_toyoshimai Numataphocoena_yamashitai Piscolithax_boreios Piscolithax_longirostris Piscolithax_tedfordi Semirostrum_ceruttii Brabocetus_gigaseorum Septemtriocetus_bosselaersi Salumiphocaena_stocktoni Phocoena_sinus Phocoena_spinipinnis Phocoena_dioptrica Phocoena_phocoena Phocoenoides_dalli Neophocaena_phocaenoides Lissodelphis_borealis Cephalorhynchus_hectori Lagenorhynchus_acutus Orcaella_brevirostris Orcinus_orca Feresa_attenuata Globicephala_macrorhynchus Grampus_griseus Hemisyntrachelus_cortesii Peponocephala_electra Pseudorca_crassidens Delphinus_delphis Lagenodelphis_hosei Sousa_chinensis Stenella_attenuata Tursiops_truncatus Sotalia_fluviatilis Steno_bredanensis Eodelphinus_kabatensis Papahu_taitapu Waipatia_hectori Awamokoa_tokarahi Waipatia_maerewhenua Otekaikea_marplesi Otekaikea_huata Squalodon_calvertensis Notocetus_vanbenedeni Squalodelphis_fanianii Prosqualodon_davidis Squaloziphius_emlongi Zarhachis_flagellator Pomatodelphis_inaequalis Platanista_gangetica Phocageneus_venustus ZMT_73 Urkudelphis_chawpipacha Lophocetus_calvertensis Lophocetus_repenningi Atocetus_nasalis Liolithax_pappus Delphinodon_dividum Kampholophus_serrulus Macrokentriodon_morani Rudicetus_squalodontoides Pithanodelphis_cornutus Tagicetus_joneti Kentriodon_obscurus Kentriodon_diusinus Kentriodon_schneideri Wimahl_chinookensis Kentriodon_nakajimai Norisdelphis_annakaensis Kentriodon_sugawarai 
	;

END;


BEGIN CHARACTERS;
	TITLE  Character_Matrix;
	DIMENSIONS  NCHAR=394;
	FORMAT DATATYPE = STANDARD RESPECTCASE GAP = - MISSING = ? SYMBOLS = "  0 1 2 3 4 5 6 7 8 9 A B C D E F";
	MATRIX
	Georgiacetus_vogtlensis      ??000?200000000?0220000??0?000?011?0???0?0000002205??0000?0?0???000320222???00?1?000?040000000?01?00??0000?0??00000?0?000200?????0000000?000?000?0?00{1 2}20002000?000000{2 3}2?0?00000?00100000???00000?0???00??0?1?4?201?0000??00??3?0?0?0000000?0?????????0?0{1 2}????0?00??0????????????????0?????00????0????0?000?00??0????001??0??0??0?0?????????{2 3 4}{0 1}?00{4 5}00???????????????00??????????????????????????????????????
	Zygorhiza_kochii             ?0000020000001{0 1}002200000000000?01000?0000000000220?000000?0?000?0{1 2}0300222??001?00000?040000000001?00??0000?00?00000100000220?00??0000000?010?000?0??02?0002000?00?101??00000100001100000??0000{2 3}000?0000000?10???0??00?1?0???????0010010010000000000210??2?000?010??00?0??10??????00{0 1}0???000000??0000001000000????0?0???0?00?00?00000??0000???0???000???0?00????0?0????000?????????????????????????????????
	Archaeodelphis_patrius       ??????????1??10???10??????????????????????????03302?0100?0211?000?1?0???????0202010000000000???01??0?00020?00?0101????00011?????{1 2}?000100??10??100?00{0 1}{0 1}{1 2}{0 1 2}?02000??0010?110?00000?????10000???100?000?0000?00??04?{1 2}00?00?10011??3?3?01101000000??1?0?0010??1{0 1}???0?12??0?01?11?{1 2 3}?????????????010??{0 1}?????01????0?0????????01???????????????????????????????????????????????????????????????????????????????????
	Xenorophus_sloanii           ??000?0001110101?210020????001?010?0??????????0231200100?2111??0021?0?????001{4 5 6}0{3 4 5}0101?000010000001?00?00010?0??0102????00021?????2?000100??0000100?0??1????1????????????????????????10000???0?0?0?????000??????????????????????????????????????????????????????????????????????????????????????????????????????????????????????????????????????????????????????????????????????????????????????????????????
	Agorophius_pygmaeus          ??????0???1??01??21???0??0???0?????0?0?0?000??02?23???01?11010?0020101000011141301010?00000000001?00?00000??0400{1 2}?????00011?????{1 2}10?0?00??10001001012121000100110?1000200110000??11??????????0?????0?00??????????0????0??1?11{2 3 4}0??0????????00???????????????????????????????????????????????????????????????????????????????????????????????????1{4 5 6 7 8}?0???????????????????????????????????????????????????????
	Patriocetus_kazakhstanicus   ?2000?0?011??121?21?000????000?010?0??????0??00?01?01?01?01?10001?0001001011141401010001000000001?00??0?00?0?4001{0 1}????0?002?????1?0?0200?000001001002??{0 1}00010011??1001100010100???10??00?????????????00?????????02?0??30??11?{2 3 4}1300101???001??????????????????{0 1}??2????????1??????????????????????000??100??????????????????????????????????????????????????????????????????????????????????????????????????
	Orycterocetus_crocodilinus   ?2000?0{0 1}0110?0110200131??????0??01?2??????????01121??????11010010101211{0 1}{0 1}1122{4 5}1{4 5}0011001101000001000?11110??00?0001????{0 1}0041??????00002?0??1??001?00030?0?00011110?00122000010?4??0110200??21003000?0000?10?3?113?1?00?2002100?0001012{2 3}1?100???000?0001012{1 2 3}2??110012110010{0 1}0210211000131???2100100?200?00?00011121?00112011110?0121????????????????????????????????????????????????????????????????????????
	Physeter_macrocephalus       ?2101101111100110200131?0?011?00???201{0 1}{4 5}00000200{0 1}30021100110102110002111101025?500111001010000023000011100{1 2}00?0000??0?1?????2??0100?0100??1??00101?030?010?0110110000?21{0 1}0010?4020000200??22003000?000011??113?00?001?300111040011002301?000101001000100{2 3}?202311123110000101101110001320002100400020011100001111?1?0112011110200{1 2}1010112241{3 4}4101{5 6}0?12100000000111000001101?11000?0?0?????0000000010??01211
	Kogia_breviceps              ?0101100111101110200111?0?0???00???20{0 1}101000020112112111021010010{1 2}0221111100?6050011100?110000023200011100?00?0001??0?1?0?{0 1}22??0????????0??0?00010?03??011?0111110110?211000004?20010210??21000000?0000101?30??311002??000100{3 4}00111013011001101001020101232023111120100000022{1 2}1?21101310021100210012010000001111111011201111020120003010221521?040113100200100110000000101011000?0?0?????0000002010??01001
	Tasmacetus_shepherdi         ?200111000122111000011100?01100001001?25010002??{0 1}120310112121030100021011001061501010021110110001100100120{1 2}10710010010020240{1 2}??01101010000112021?2003??001010{2 3}011000012001102130200?1110?120000111?000003111020310?0103100111{3 4}00111003?111021?1001000000231022011231200111111?2120100320000100210002110000001102110001201010120000113020?216310160101{0 1}0?20??010010??101100?0001100?0?????10001111011110101
	Berardius_bairdii            ?2001200001121210210113?0?0???2?????112210010201{0 1}2103100031210201{0 1 2}1021011011062501011021100110002100100110{1 2}0060000000?010130???01201010000011021?2003??00?01030110000020111020{3 4}020011110??200011?1?000013010020410?010310010?{3 4}000110130110021010010{1 2}000123102?01113110130001132210100340002100?000111?000000111211000120121112000001?0???215310?6000100010010101100010100100011110?0?????1000112101111?{1 2}01
	Ziphius_cavirostris          ?200121{0 1}0012212102{0 1}01?1?0?0???0?????10231001020101{1 2 3}03100131210000{0 1}00210110100615010110211000110{0 1}3100100120{0 1}004100200{0 1}{0 1}000140???9{0 1}10101000010102101002??10101030111001020011021{3 4}02{0 1}010100??20001111?000013110020310001?310111?{3 4}00111103{0 1}110021?1001001000231021011?3010030111332220100320002100111002110000001102010001201210121010012020?2164101{5 6}010{1 2}00000010{0 1}0{0 1}00??1011010000110000?????10001111011110101
	Mesoplodon_ginkgodens        ?200121{0 1}101121210010113?0?0???2?????11231001120112103100?302100011?021011011061501011021110010002200100120{1 2}00610000010020240???01101?10001111021?1003??0010?0201110010{1 2}00200213?22211?00??200??1?1?00001311{0 1}020410?11?310????{3 4}0?11110301100110000101000123102?0111311002{0 1}111121210100340001100?11002110000011112?100?120121?021000102020?216411260?020000001010000??1010000000110??0?????100011310?11??101
	Xiphiacetus_bossi            ?2001200001221240311111?0?0110?001?2???701000?0200{2 3}0111{0 1}1010110002002101100206{1 2}501111021000010101100?00110?006000100000200202??01001020000200020010030000{0 1}{0 1}?0211110002200010211?1{1 2}100100??131001?0??01001?010???10010?3102100{3 4}0001100100100001100?01001023?3?{2 3}011120100101111301{0 2}001134???2000{1 2}00?01110010010??200{0 1}001010210020000????00100???01{3 4 5 6 7 8}01???0?0001102020001001?2???????????????????????????????0
	Simocetus_rayi               ?00012000011001102100200?00001001000?0?010?1?00101001111??31100011000{1 2}0010021323010000400?0?00001200?000{1 2}??0020010???100010??010110322000010201000001{1 2}?100210001?010031?0210102?11000?00???3000010????0?20?0010320?00020011?12???01?0?0001?0??1????0001?13?000011{0 1}?0?01{1 2 3}1?1?????????????0110??{0 1}?0?????00?????????????01???????????????????????????????????????????????????????????????????????????????????
	Lipotes_vexillifer           ?200010002122013001012100?01100101210106011000240210211013201000100022011012051501111001100000000100?00100120?000100110?123220001003110000202111011030?000110311101021200110001011102101000321312101010011031{0 1}?131002031121003010111131110100?0001021101232003111101211201021102001113400020102100101100000001021000010102111111010?2020000{5 6}5001{3 4}110{1 2}200210000202000011122?0011111020?10010??00310?0000000
	Parapontoporia_sternbergi    ?2000?01121221130310111?0?0110???1?2???{6 7}?110??22021021?01?10?1000{0 1}00210110110{4 5}1501111001100000001?00?00100000?000001010{1 2}13{1 2}220?11000110001112111020030?0110?021110102320010010113{1 2}{0 2}12101000??1?1?1?00101???{1 2 3}0???20?0{1 2}03102110303011002000010?????0?21101{1 2}{2 3}?0????11{2 3}????2{0 1}{0 1}?21{1 2}1{0 1}?????{2 3}10?0{1 2}1?????0????00?????10?0????00????1???1????????????????????????????0?????????????????????????????????????????????
	Inia_geoffrensis             ?200010{0 1}10122113011012100?01100111100106010000231310211013101000{0 1}{0 1 2}002101100206{1 2}501010011110000001020?00100000?000000110?1{1 2}120001?0031100101001110210{2 3}00010{0 1}1030111101120011010{0 1}1311?210110??0{0 1}3120?10100???303022{0 1}0120310211030{1 2 3}0111{1 3}{1 2}{0 1}100110101020201013?20?311112020000101020{0 1}100{0 1}02211021101100021100001111020010{0 1}101001111100000110010034011111012100001000100000?212??0001110?20?10010??00110?0011011
	Pontoporia_blainvillei       ?200010010122113011111100?011000012200070110000311102110101010{0 1}0110{0 1}21011002051501111031110001001020?00100000?00011201000{2 3 4}202001?10011000010201001001000100103111010001011100010321121011103100121?101011{0 1}21020221?0203102000313010012{0 1}1101101010?0101013?20?3111130200101022102101013410020101110{0 1}211110011010200100011201101100010010020066011311002100001000000000?212??0001110?20?10010??0011010010000
	Pliopontos_littoralis        ??00??00?01??11??310?11?0?0??0?00122??????????0{2 3}0{0 1}{1 2}0?????1??10000{0 1}012101100205150111001111000000{1 2}010?00100000??00002010002?10101?100110010102011?11030?0?01103011?102{0 1}110110101022{1 2}121?1{0 1}00??{0 1}01?1?1?100???20???21?000310???030?011002010011??010?0100012???1?1101300001010{1 2}110110?0134???1110?11?111?1100110??200?00??12211010100???1?2100{2 3 4}{1 2 3 4 5 6}?1{1 2}{5 6 7 8}1????????????????????????????????????????????????????????
	Brachydelphis_mazeasi        ?001010{0 1}0011211102111?1?0?0??0?????????40?1??103020011?0?21110101{1 2}0121011002051501110011110000001010?00110100?000101000?02211001?100110001102011010?30?011010{2 3}011?10001001000?1031212?010003{1 2}1?1?{0 1}?1?100002{2 3}????11??00{2 3}10{1 2}??0{2 3}0?111001?1?01001010101000{0 1}{1 2}??01311103000?10{0 1}02111{0 1}00001{3 4}4???1110?1001111110?1?0??????0?11122?1?11??0??????10???????????2??????????????10111?????????????????????????????????
	Atocetus_iquensis            ?{0 1}01110000112115001111100??110?101220?150000010201103110110{1 2}1120110221011002031501111001100210001000?00100220?00000{0 1}01000?{2 3}010002200121101?02010020030?{0 1}1101020101102120{0 1}21000001{1 2}1121110100202121?101001102021{0 1}20?{1 2}0?310210030{0 2}10?001001001011201000{0 1}0{0 1}1?201?110030200{0 1}101{2 3}{1 2}100{0 1}0{0 1}0134?00{0 1}0104100110100101101020001?111201101?0201??0201014?0117110{2 3}?????00012?00?0101121????????????????????????????????
	Kentriodon_pernix            ?101110100112111021111?00?0100?00112???70?001?0101{2 3}0311?13201120010121010011051501110001100010001100?0010000040001000000012220101100120020102011?10?30?0010102?10110112000101000210?210100???03121?10100???30???10?0??310210030001101{1 2}0010000012010000012120131111302000010212000000134?001010300011010010110102000101012011011020??202000?65012{5 6 7 8}01???????????????????????????????????????????????????????
	Hadrodelphis_calvertense     ?2000{0 1}0100122114021110100?01100?{0 1}1?101040000000201103110?30010201200210100010{4 5}{1 2}5011100?1100?100?1100?001200{0 1}0?00?100000002422?101001121110100010011030????010111????0?200???0?00021?210100?0?1?1?1?10100?0???????0?1??3??2100103?0?00??0??????120101110110201?11112020010003320100101230002011?000110?0000110??200010001200111100??????1100{5 6}50??{3 4 5}01?1?1????10020?0??001101????????????????????????????????
	Albireo_whistleri            ?0101??0001121140210?11???0110000121?1?50?01020{2 3}1130311011111120020121011001062501010011111000001020?00111200??0010?000112322001?002120000201110?10020?001010301110012200100000022{1 2}1?101002221?110?00101000?0??{0 1}10?00?310?1??{3 4}03111002111001??020?0001011?201?1111202100010311010?001340001110??0011?1000010010000010101201101100010?2212011310?901??21120010021100001110?????????????????????????????????
	Denebola_brachycephala       ?300110?001001{0 1}1021011?2?????????????????0????03?1?02??0???0?120?2?1???1?002452{4 5}01?1?001??101?011000??01111?0?????01010?21122??0?00311010?1121110100???{0 1}000???01??111??0?1?0001?2?1??1010????1??20?00100??0?????????0?21????????01????????0???020?0???????201?11???0210???0?????10001???????10?100111???00?10??0?0011??1001?111?00????????????????????????????????????111?????????????????????????????????
	Delphinapterus_leucas        ?310010000100112021011120?011????1010?111001?20202?011101211112012012101{0 1}00245{1 2}501010001111211{0 1}12110?00101021?000011010?213211001103120100112011010030?0000103011111002001001011{1 2}2212101010210{0 1}110?0001100011303?1000?31021{1 2}04000110020110000102010???????2?1311???0200???0?????00001??000??10?10?11{0 1}1??00010??0?0011??1001?111?0010??02100??0???11??2110001012{0 1}00000?211??001111101010001111001101010102{1 2}
	Monodon_monoceros            ?31001000110011202{0 1}01?120?111100010?00??1001020112101110131?112012012101{0 1}00145{1 2}501010001111211{0 1}?2110?00102121?000?{1 2}1010?021211001{0 1}03120100112111?1002000000?0211111100200{1 2}001010212121010102103110?00011000{0 1}130{2 3}10?00?310?1??300011002011001010201000?012?2013111110100011031{1 2}210000034000{1 2}1103100110?0000010100000110110011111001110000100{4 5}3?01{3 4 5}11?{2 3 4 5 6}2110001000{0 1}000001101?00011111010?0001111001101000?02{1 2}
	Odobenocetops_peruvianus     ?4??0001201000210??013110?111???????0?????????021?????????0011001202210111??3{2 3}0{4 5}000100011102?10?1000?0010?0?0?0001220?0?{0 1}3{1 2}0{0 2}??{0 1}??03???001?0?010?1001??000?103111??0?????0012110212?0101?00?11?110?0010?00??????0???20300??????30?11??1110?0??120?0010??2??01?111???1?0??1010?0?00?10?????{0 1}110?100?2??0000000??1???1???1?21?111?00????02?0????????????????????????????????????????????????????????????????
	Pterophocaena_nishinoi       ??????????1??10??{1 2}11?????????0????????????????0011{1 2}03?10111011201201?1?11?11?{4 5 6}2501?1000??????10??00???0?1??2???0?????0???????{1 2}?0????????????????0?0?30?{0 1 2}110102?111002{1 2}20020010???22121010022213120?10100?00{1 2 3}02001??{0 1}??31121??303111002111011??0201000?01{0 1}??01311{1 2}1{2 3}0210?0?0{2 3}{1 2}10?00001{2 3}{2 3}0002?10?0101101000?110??0?0?11101201?011020???022101???????????????????????????????????????????????????????????????
	Australithax_intermedia      ??????00?00??11??011?????????0????????????????0{1 2}?03?311013001???010021011022341501?1?011111211001220?00111010?000{0 1}21000001{2 3}22101?012120?00102111?10?30?0010103?1110001200200?000322?21010????13121?11100???20???11??0?211?1??3031?100??01011?????1?????????0????????????????????????????00???????0????????????????????????????????????????????????????????????????????????????????????????????????????????
	Lomacetus_ginsburgi          ?1101100100111210211?????????0??????????1????20111303110130?10?0010121011022331501?1?01111121100122??00101010?000011010?12{2 3}{1 2}2101?012120000102111?10?30?{0 1}?10?03?1??????????????0132102101010??13120?10100???20????0??????1????3?3??100???102???????????????????????????????????????????????????????????????????????????????????????????????????????????????????????????????????????????????????????????????
	Miophocaena_nishinoi         ???????1??1??11?0?1???????????????????????????0?11??3?10??101??0?101210101225{5 6}1501010001111211?01110?001??111?000101?10?0???2?0010?????????021110?????????????0???????????????0?????21010??????120??01?0??????????????????????????????????????02010001011??0??1111?0?00??????201?0?0???00?111??01011??00??????????????????????????????????????????????????????????????????????????????????????????????????
	Archaeophocaena_teshioensis  ???????1??????1?0?????????????????????????????0???????????????????012{1 2}0?01220{5 6}?5?1?10??1111011001?10?001?2101?000101?00001?12?111?13120000?0???10???3????????????????????2??????????21010?02???1????01?????2??????????31?????????1??????????????????????????????????????????????????????????????????????????????????????????0?????????????????????????????????????????????????????????????????????????????
	Haborophocoena_minutus       ???????1??1??1{0 1}??{1 2}1???????????????????????????0?10203110?2?011201{1 2}0021010022341501?1?00111111100111??00101000?000101000{0 1}22?121001011120000102111?10?3??0?1?102011?000{2 3}200200100032212?010102?1?120?1?10????10????1?00?310????3030100021?10?????????????????0??????????????????????????????????????????????????????????????????????????????????????????????????????????????????????????????????????????????
	Haborophocoena_toyoshimai    ??????01?01??1{0 1}??{1 2}1??11????????????2?????????201111?311013011120110121010012341501010001111011011110?00101000?000111000?????210110?????????02111?10030?001010201100021200200100032?12?010102?12120?1?100100?0??1?0??0?310?1??3031110?211?011??02010001011?20131111202100010212010000132??021103110110?00001001?0000111012011011100????????????????????????????????????????????????????????????????????????
	Numataphocoena_yamashitai    ??101?0???1????1??1??12????11?????????????0?120?1??0311012001120??00?????????5?50101000?111?110???10??0?010???000??10?????2??????0??????????211?0100???00101???1?1002??0?2001?????11?1?10????1?1?0??????????????2?????31????????1????????0?1??0201000101{1 2}??01?1?11?0210??10???0?00001??0000110?110110???00?0???????11????011111000????2??01??????11?????20010?2?00001??10?????????????????????????????????
	Piscolithax_boreios          ??101?00101101110211?1???????0?00102????1?0?12011{0 1}2031101200112002002101102233{1 2}501?1?011111?01001220?00101{0 1}00??00011000121?22111?012120100102111?10?30?2?1010201????00200?????0?{2 3}2?12?0101?????120??1100???20301?0?0?????????{3 4}{0 1}???????????????020?0001011??01?110?302100010212{0 1}0000013{2 3 4}???{1 2}110?010110?00001001000??110{0 1}1201101?000???0?0?0?{0 1 2 3 4 5}????{2 3 4 5 6 7 8 9}?1???????????????????????????????????????????????????????
	Piscolithax_longirostris     ?0100100101101110211111????110?001020??61?0?11011{0 1}2031101200112002012101102233{1 2}501?1?011111?0100122??00101{0 1}00??00011000121?22111?012?20000101111?10?30?2?10102?1100000200200000?{2 3}??121110?02213120?1110011020301?0?000310?1??{3 4}{0 1}311?002??102?01020?0001011???1?110?302000010212{0 1}0000013{2 3 4}???{1 2}110?0??1???000011010000?110{0 1}1201111100011?0?010?{0 1 2 3 4 5}????{2 3 4 5 6 7 8 9}????21???????????????????????????????????????????????????
	Piscolithax_tedfordi         ?0000100101101110211?????????0?0010?????????1?011{0 1}20311011?0103001002101102233{1 2}501?1?01111131100122??00101{0 1}00??00011000121?22111?012120000101111?10?30?2?10102?11000002002?0000?{2 3}??12101??02??3120??1100???2030110?00?311?1??{3 4}{0 1}3111002?110?1?1020?0001011??01?110?3?2100010212{0 1}0000013{2 3 4}???{1 2}110?010110?000011010000?110{0 1}1201111?000???0??10?{0 1 2 3 4 5}????{2 3 4 5 6 7 8 9}???????????????????11110?????????????????????????????????
	Semirostrum_ceruttii         ?0101101101???1102111110??01?0?001021?06200112011{0 1}???1?01??0???011002101?0213{5 6}1501??00?1111{1 2 3}01001?20?0010?100??00101000?01{3 4}10111{0 1}0020?010010210101003??00101031110000??012101130{2 3}21?2101012?213120?11100????????1?0??0211?1????30110010100210102010111012?20131111?02000?1021{2 3}1100001340001110?0101211000011010000011011221?111000???022101???01?010?21?21011121200011110?????????????????????????????????
	Brabocetus_gigaseorum        ???0???1?00???1?0?1???????????????????????????0110??311?????1????20?210100213415000100??????0??11?10??01{0 1}1001?0001?000??2?{2 3}?2?001?????????102111?1003??00?0??3????0?1??012?0000021112?01??????????????????????????0??????????{3 4}???????????0?1??????????????????????????????????????????????????????????????????????????????????????????????????????????????????????????????????????????????????????????????
	Septemtriocetus_bosselaersi  ??????00?01??1{0 1}?0?11??????????????????????????02?{0 1}?????????011200?0?21010?21341501?1?001111?010?1210?00?11{0 1}01??0???1000?22222???10????????10211??1003??001010201?00?0??1??0???00312??????????1?120?1110????20????1????211?1??{3 4}?31??002011010??????????????????????????????????????????????????????????????????????????????????????????????????????????????????????????????????????????????????????????????
	Salumiphocaena_stocktoni     ??101??0101???{0 1}1021??11?0?01?0?00102?1?61?0?1?0110??31??1???1??0?10?21010?21331501?1?0?1111011001??0??0101001??00?1?000?22410?????1212?1?0101?1??1003??0010?0201?0?01??102?0?00032?12??101?????1?0???1?0??1???????0???31????????????????1??101020?0???????????1??????????10?12000000133??0{1 2}11???1?111??000?001?????1??{0 1}1201111?000???????0???????01?????????0????0??10100?????????????????????????????????
	Phocoena_sinus               ?410010010010101021111220?01100001?201?4100?0202102031101200100012002{1 2}0{0 1}10213315010100{0 1}1111301101220?00101001?000?110?0?21420?11?012120100100111?10030?0010103{0 1}110000?2001000001312121010002213120?1110000130211??0000211??0???311100211001101020?0???01???01?111030200??10??1010000134???0110?100111??00011010000?1101120?11110??11??22?21??0???010?2112001012000??110?0??001111111110111001101101001?002
	Phocoena_spinipinnis         ?4100100100101{0 1}1021111220?0110000102011410011202102031101201100012002{1 2}0{0 1}1021331501010001111301101220?00101001?000?11010?21420?11?012120100100111?10030?00{0 1}0?03{0 1}111000?200100000?3{1 2}2021010002213120?1110000130201??0000311??????3111002{0 1}110110?020?0???01??201?111{0 1}30200??10??10?0000134???1110?100111??000110100001110112011{0 1}110{0 2}011??22?21??0???010?2110001012020??11010??00111111111?111001101101001?002
	Phocoena_dioptrica           ?410010010011111021111220?01100001?201141001120210203110120111201{1 2}002{1 2}01{0 1}021331501010011111301101220?00101001?000?110?0?21420?11?012120100100111?10030?001010{2 3}011{0 1}000?201101110?3{1 2}2021010002213120?11100002302?11?0000211??????311?00211{0 1}011??020?0???01???0??1?103??????10??1021??0?33???111??110?21??0?01?01000????01120111??00011??22?31??0???010?211?0??????????11000?????????1?11?11???????11??????0{1 2}
	Phocoena_phocoena            ?410010010011101021111220?0110000112021{4 5 6}1001020210203110120111201{1 2}00220110213{2 3}{1 2}501010011111301101220?00121000?000?11010?21420111?01212010010011101002000010?0{2 3}011000012001011101322021010002213120?111000023020101000021121{0 1}0{2 3}031110{0 1}2{0 1}1102101020?0001011?2013111{0 1}302000010111010000134???11104100{0 1}211100011010000111{0 1}112011111020100022?3134001601052112{0 1}01010000??1101021001111111110111001101101001100{1 2}
	Phocoenoides_dalli           ?41001001001011102111122???1100001020{0 1}1{4 5 6}10010201104031101201112012002{1 2}01{0 1}02{0 1}33150101001111130100122??001{0 1}10113000?11000?2{1 2}420111?012120100100111010030?0?10102111?000{1 2}20110110013{1 2}2121010002213120?111000023021301?00021121{0 1}030?1110020?102?01020?0101011?20131110302000010211120000133???1110{2 3}1101{1 2}1?{0 1}00011010000111101201111100010202{0 2}?3110?00{7 8}0106211{0 2}{0 1}00{0 1}10{0 1}00??11{0 1}0021001111111110111001101101001?001
	Neophocaena_phocaenoides     ?410010010100111021111220?0110000101011{0 4}1001120111203110120111201{1 2}002{1 2}01{0 1}021331501?10001111001101220?00101001?000?{1 2}1010?21410101?012120100100111?100300001010{2 3}{0 1}1100001200100000{0 1}312121010002213120?11100001302011?0000311?1?02031110021?0021?1020?0101011?20131110302000010211{0 1}10000134???111041001111{0 1}00011010000111011201111100010?022?21??00??010?2112{0 1}0101200000110{0 1}1??001111111110111001101101001?02{1 2}
	Lissodelphis_borealis        ?11011001011112202111112???110000102011{6 7}1001121101?13110110{0 1}11200200210{0 1}1011541401?110011102{0 1}101210??00102011?000112010?024220101103120000{0 1}02011?10030?0?10102{0 1}11?0000210200001131012?010002213120?1010001020211?10100310?1??4{0 1}31110020?10??01020?0001011?201?1111301001000{2 3}12110000132???21103110101?0010110101100101010011{0 1}1101110??22?11??0???010?2110111112000??11010??00110?101000011011101101001?022
	Cephalorhynchus_hectori      ?310110010110112021111120?01100001?2011{5 6}1001120112?0311013011010120021011011552501?1000111001101{1 2}100?00102111?000102010?01{3 4}120101103120001202011010030?03101030111000?20?2000011312121010002213120?10100011?02110?010?{2 3}102100??31110?211101101020?0???????201311???0210???0?????10001???????10?1001011??00110??1?0011??1021?111?10????22?11??0???01??21100010120100011110??00110?101000011011101101001?001
	Lagenorhynchus_acutus        ?3100101201111{1 2}102111112?????00001220?161001?21101{0 1}131101001112012012101101155150101000111021001210??00102021?0001???00?0{2 3}4?20101103120001202011?2003000?1010{2 3}011?0012210100001?310121010022213120?1010001020310?0?10?210?1??3{0 1}31111021?101?01020??01100??20?311113020000002120100001{2 3}{2 3 4}???{1 2}110{3 4}01010010000110101100101010011111001???0???21{1 2}6?0080??62112001111010??111102100110?101000011011101101001?002
	Orcaella_brevirostris        ?4100111201001110211111??????00??1?0001{0 4}1001?101011031101301112002?12101101154{1 2}50101100111001101200??001122{1 2}1?0001???00?023?2010?103?20000212011?10020?0?10103011?100?200200001?3?212111010221?120?1010001030311?0000?310????3031110020?001?01020?000001??201?11112011000102{1 2}112000013{1 2}???21103100100?00001101010001100100111110{1 2}010??22?1?{3 4}{3 4}?0?{5 6}01?42110111002000??1111{0 1}2?00110?101000011011101101001?001
	Orcinus_orca                 ?310110021110111{0 1}21111120?01100001?1011010011001111031101301102012?{0 1}2{0 1}01101{0 1}05150101100111021001{1 2}100?001020{1 2}1?0001???00?0?3?20101{1 2}0312000?202011?{1 2}0030?001010301101001210200104?011121010{0 1}02213120?1010001?302?{1 2}10000??10?1??{3 4}0?1110020{0 1}1001011201000{0 1}01?0201?111131110010032102{0 1 2}0000{2 3}10002110?110100?001011010110011011001111111{0 1}1{0 1}?020?3154?013010{2 3 4}211200101?1?00?111{0 1}02?00110?101000011011101101001?001
	Feresa_attenuata             ?31011102010012102111112???11000010100101001120112?0311012{0 1}11120020121011011562501?1100111021001210??00102111?000101000?024120101100120101102011010030?0?10102011?1000200{1 2}0000{1 2}0311121010002213120?101001102021{1 2}?1010?310?1?04031111021?000?01020?0001011?20131111302000000{2 3}21110000133???1110{3 4}1101011000011010110011011001111101011??22?21??0???010?2112001010100??11010??00110?101000011011101101001?002
	Globicephala_macrorhynchus   ?3101111201001{1 2}11{1 2}1111120?011000{0 1}102000110010211111031101301100012?12101111056{1 2}50101{0 1}001110211012100?00102111?0000????0?014?20101200120101202011?00030?011010211100000211200004?12112?110102213120?1010001020311?{0 1}010?31021??40311113301000101020?00{0 1}{0 1}011?201?11113000000003320{1 2}0000122???2110{3 4}100101?001011010110011101001111110010?022?316{4 5 6}?01{6 7}0?0{2 3 4}?1100011{0 1}2{0 1}200011?102000110?101000011011101101001?003
	Grampus_griseus              ?3101100001000110211111????11?00???211021001021112{0 1}0311012011120120021011001{0 5}6{1 2}50101100111020101211??00102{0 1}11?0000???00?014?20111103120000212011?00030?0?10102011?0001210{1 2}0000{1 2}?3?112111002221?12101010001020211?0110?310?1?04{0 1}31111030?000?01020?0{0 2}01011?20131111{0 1 2}01{0 1}0{0 1}1003{2 3}{1 2}1{1 2}0000134???2110{3 4}1101011001001010110011101021111110110?022?314{4 5}?0{0 1}801?52110101110110??110102000110?101000011011101101001?002
	Hemisyntrachelus_cortesii    ?1100100201101{0 1}50211111??????0?00111??001001?1011{1 2}{0 1}03110?2??112012?12{1 2}01101{0 1}551501?1?001110?1001210??00102{1 2}01??00101000?0???20101103?20?00202011?00?3??0?10102?11?0000200{1 2}0010103?112?0101?221?120?1?100012??{2 3}1{1 2}????0?310????3?3111102??100????2?????001????1?????2?2?????0????{1 2}0??01{2 3}{3 4}???{1 2}?10?1???0??000011???????10??1021?11111011?020?1?34?0?{4 5}01??111?????12020??111102????????????????????????????????
	Peponocephala_electra        ?11011102010012102111112???110000102001{4 5}1001120102?03110130111{0 2}012012201101156{1 2}501?1100111021101210??00102121?000101000?024120101203120001202011?20030?0?10102011?00002002001020312121010002213121?101001103021{1 2}?0010?310?1??4{0 1}31110021?000?01020?0011011?20131111202{0 1}00000{2 3}{1 2}1110000133???{1 2}100{3 4}110101?000011010110010101001111101011??22?21??????0???2112101110110??11110??00110?101000011011101101001?002
	Pseudorca_crassidens         ?310111020100111{0 1}21111120?0??0000111011{0 1}1001000211103110130110{2 3}0020121011111{0 5}5{1 2}50101{0 1}0011102{0 1}{0 1}012100?001121{1 2}1?0001???00?024?20101103120100202011010030?02101020111{0 1}001200{1 2}00001?20112101010221?120?101000123030210010?310?1??30311100211000101020?0000011?20131111301001000{2 3}23120000132???2100411010010000010101000101010011111010?{0 1}?022?3165?01{4 5}01?{0 1}1?111010{0 1}00000011?102?00110?101000011010101101001?003
	Delphinus_delphis            ?100110020122115001311120?011000011201171001120101212110110011{2 3}0020121011010551501010001110211012100?001021{1 2}1?000101100?014120101103120001202011?10030010101020111001120020000103{1 2}11210100022131201101001102021011110?310?1??{3 4}03111002{0 1}1101101020?0011012?20131110312100000212020000134???11103110101100101101010001010100111110011{0 1}1021?11{2 3}1?01{8 9}0??421121{0 1}1{0 1}10110??110102100110?101000011011101101001?002
	Lagenodelphis_hosei          ?0101100201101250{1 2}131112???110000112011{6 7}100112010{1 2}?1211010101130020022001011551501?10001110?11{0 1}1210??00102111?000101100?024120101103120001202011020030?0?10102{0 1}11?001020020000103211210100{0 2}221312{0 1}?1010011020210?1110?310?1004031110021?101?01020?0011011?201?111120210{0 1}0002121{1 2}0000134???1110{3 4}010101?001011010110010101001111110110??22?21??0???010?2112101112110??11110??00110?101000011010101101001?002
	Sousa_chinensis              ?20011000211211502111112???1100001?2011610010101{0 1}{0 1}?0311013001{0 1}00020121011011551501?11001110?{0 1}001{1 2}10??001{1 2}2111?000101010?0{0 1}4120101103120000202011?00030?0?10103011?{0 1}00021?2000011311121010002213120110100010?0211??110?{2 3}102100??31110020?000?0?0?0?0?????????0?11???0200???1??????0001???????10?110101???001????1?0?????10????1????????20?21??0???010?211{0 2}101102110??111{0 1}0??00110?101000011011101101001?002
	Stenella_attenuata           ?200110{0 1}101121{1 2}5021211120?0110000112011{6 7}1001120102?1{2 3}11011011130020122011011541501?11001110?{0 1}1012100?001121{1 2}1?000102000?024120101103120000202011?10030?01101020110001{0 1}20020000{1 2}0321121010022213120?1010011{0 2}20210?1110?310211?403111002{0 1}?101101020?0011012?20131111212100000212120000134???11103010101100101101011001{0 1}1010011{0 1}1100110??22?21??0???01??2112101112{0 1}10001?110??00110?101000011011101101001?002
	Tursiops_truncatus           ?100110020111115021211120?01100001?2001{4 5}10010201012131101{0 1 2}0011{2 3}0120121011011{0 5}31401011001110211012100?00112?11?0001????0?033?????11031200?0202011010030003101020111{0 1}011200200{0 1}0{1 2}?3111210100{0 2}221{2 3}120110100112{2 3}021111110?31021{0 1}0{1 3 4}0{1 3}11100211{0 1}001010201001?011?201311113021101003121?1000132000211021101011000011010100010{0 1}110011011111111022?11{2 3}{1 2}0018010{3 4}211{0 2}{0 1}0111011000111102100110?1010000110111011010011002
	Sotalia_fluviatilis          ?10011001011211502111112???1100001?2011{5 6}1001020101?0311013{0 1}01010020121011011541501?1000111021{0 1}01{1 2}10??00112111?000101100?0{0 1}4120101103120001102011?00030?0?10103011?000020?200001031212101010221?12001010001{0 2}?0211??110?310?1?0??311100{2 3}1?000?01020?0???????201?11???0210???0?????00001???????10?010101???10110??1?0011??1001?111?0010??20?21??0???010?211210110201{0 1}??11010??00110?101000011011101101001?002
	Steno_bredanensis            ?100110001112125021110120?01100001010{0 1}1{4 5}0000020{1 2}02?0{2 3}110110011100201220{0 1}1011551401?1100111021{0 1}012100?00102111?000101010?022220101103120001102011010030?0210102011?00102002000011322121010{0 1}0221?120110100110{2 3}021111010?31021{0 1}?40311100211{0 1}00101020?0011011?2?131111202100000{2 3}31111000133???{1 2}110{3 4}010101?000011010110010001021101101010??22?11??????0???2112101112{0 1}10??11010??00110?101000011011101101001?002
	Eodelphinus_kabatensis       ???????1??????{1 2}3?{1 2}???11????????????2??????0?121{0 1}????????????110?120?210?0111?{3 4}2501??0???1102?10{0 1}{1 2}000????1212??00???0000?0?{2 3}?20101??????????????10?0?300{0 1}?1??0??1?1002120010010?????12?01012221?12???0100?10{2 3}021{2 3}{1 2}0?{1 2}??3102?0030?111???????????0201000001{1 2}?2013111?30210{0 1}0?02{1 2}{1 2}0000001{2 3}{2 3}0001110?01010010000110100?00101010211111010?1??????????????????????????????????????????????????????????????????????
	Papahu_taitapu               ?310??00001??11?0?1????0??0??0??????????????0?030120111110{0 3}011200201120110011314010100010?0110101200?0010?000400100001000130????11010100?000101001002??100010?11?000111001????00?1{0 1}1{1 2}10?????00???????00?????????210?0?210212?2?2000???00???0??10?101001123?300011??010?1??0??0012000134?0?101???????????????????????????????????????????10????????????????????????????????????????????????????????????????
	Waipatia_hectori             ??????????????????????0?????????21???1?????????????????????????00???????????1??????????1??0???????????0???????????????????????????????????????1?0?00???00001????10101310010010?0?1???????????0??0???????????????1?0000200??11211?00??2?000?0?????????????????????????????????????????????????????????1????????????????????????????????????????????????????????????????????????????????????????????????????
	Awamokoa_tokarahi            ?????????????????????20??????????1???1???????????????????????02???????????????????01?0??????????????????????????????????????????????????????????????????000??????0101?2001?001????????????????????????????????????00??{1 2 3}????11????0????????????10121101??23?20?0111?12001010213020?00?230011011?00011??00?100011200?00001021{0 1}000020????0000??????????????????002?2000??????????????????????????????????????
	Waipatia_maerewhenua         ??00?000001??101?210?20?11?1010010?0?0??0000110201201110?0101020020211011001152401010001000110000000?001200005001{0 1}000?0{0 1}0120????{0 1}1000200?0001011?10?2??10001001110100{1 2}10010010001100{0 1}100?????0?100?00000????????11?000200{1 2}1113?1000002000000??101211111123?102011120200?0101100000001230011?11000011010011000??200100001021?00?020????00?0??????????????????????????????0?????????????????????????????????
	Otekaikea_marplesi           ??????0???????{0 1}?0?1??20????10???1????????????102?0?011???011?0200??2{0 1}????0??1{4 5}1{4 5}010100010?011000{0 1}{0 1}01000120110?00?0000000013121?011010100?110101101003??00001?1?110100{0 1}110200000011??110??????0??0??????0????????1?01?02001111??1000??2?0?000??101211001123?100011110200101022201000013301111110001110100??001112?0?000010211100020????0000???????????????0?00??120??????0?????????????????????????????????
	Otekaikea_huata              ?201??0??????11{1 2}??1?120???110???????????0110?102???011?1?011?02001??1???????0425011100010?011000{0 1}?01000120110?00?0000?000{2 3}{1 2}1?1?0110101001010101101003??00101?2?1111000110100000011??1????????0?????????0????????1?01?02001111??1000?02100000??101211001123?1000111{1 2}1201?01011201000013301111110001110100????111???0???????????????????00?0???????00?????10101021200000010?????????????????????????????????
	Squalodon_calvertensis       ?2100?0000122121?310001??00101?010?00??0?0000002012??10{0 1}?11?103012011101{0 1}010152{4 5}01110001000110?01000?00100?1060020????00010?????10000200?00010111100301130010211101001200010000?0001{0 1}110?????00110?0000??0?1{1 2}???00?0002002{0 1}01{2 3 4}10000002100000??10010111112{0 1}?20201110010000102120100101340000011200102110021010??2?0?00??10210001020???120???????1?01????????10?0121??00?11?1???????????????????????????????
	Notocetus_vanbenedeni        ?200010000122121?20?1010110100??00?1????0110?1020131?????11011200{0 1}02?1010002052511111001000010001100?00100?00?00?1????0???1?????210101????1?1011?{1 2}003?{0 1}{0 1}0{0 1}1102?11110002000100{0 1}1??11011000??310{2 3}111?1?00????{2 3}0???20?0??20??12110300000110101000101111001123120201111010000101032120011341121111200111110021000??0001000010310000000???200????{0 1 2 3 4 5 6}??????????????102?02111??????????????????????????????????????
	Squalodelphis_fanianii       ?2000?00101221?402??1210?1010000000101240110?201?1???????????020??022??000???5?5????100?0?0???0?1000000?101?0?0001010?????{3 4}????????????????0?011?2?03??000?1???1?1{0 1}0??2??100001001???????????0??????????????????2??00?20?????1?100??2?0100?0?????{1 2}?111??23??0???11???????1????????????????11??????????002??1???0?0?0?????3??0???00????????????????????????????????????????????????????????????????????????
	Prosqualodon_davidis         ?010010000121111120002000001100000?00?10?0001?01020?1??1?010102{0 1}1{1 2}010100100014{1 2}501111011000110001000?00110?00500?0????00012?????{0 1}1000200?0101011?10?3??0000102?1101000310010100???002?0?0?0200{2 3}1?0?0?00000?{2 3}110311?000{2 3}0?21??{3 4}??00?002?001?0??12??0?????????0?011?????1?1?????????????????1?????01{0 1}101?????0110???????????0?0??000???????????????????20?000102?021?????1011???????????????????????????????
	Squaloziphius_emlongi        ??????00?01??11??210??????????????????????????010{0 1}20111??011112012001101100205150111001100011000110??00120?00?000{0 1}0000000220????11000100?0201020?10?3??{0 1}?00102111?1001200000201??101{1 2}1110??000?120?0?00?10??0104?1?{1 2}00300{1 2}100{3 4}000101020?110???????????????????????????????????????????????????????????????????????????????????????????????????????????????????????????????????????????????????????????????
	Zarhachis_flagellator        ?20001000012211402101111???10?0?00?20{0 1}170110020310{1 2}???????1?122002011100000216151111110100?010001000?00110?00?0021????00012?????20000200?0101010010030001{0 1}110211111001311010001??11?2121??1310{2 3}111?0000?20?{2 3}000120?001300?121{3 4}1300?002001010??121?1{0 1}001023?10001111010{0 1}001011{2 3}0{1 2}{0 1}1011{2 3}4???20120000{0 1}?1?0021?1010200{0 1}00111031110100010?100?0?66002{3 4 5 6 7 8}010??????????????????????????????????????????????????????
	Pomatodelphis_inaequalis     ?200010000112214020011????????????????07?110??2310??1????0?112200?021100001216?501?1110100??1001100??001001?0?00?101010?022?1??0??000200?0001010?01{0 1}1??0?01?02011?101?21001010100?0?2?1???131??111?0000??0?10?????0?01300???12?3?0?0001?000000021?1??????3??0?01????100??10??3220101034???2112?00?121??021010??2?0?0???1021?100?00???????????????0????????????????????????????????????????????????????????
	Platanista_gangetica         ?201010000122214020011110?0???0??1?1111501100024101?1?1?03311221020{0 1}2301100115{1 2}5110111010002{0 1}0011000?00110000?002101010?13{1 2}21?101000010001{0 1}110010{1 2}101000000103111010002010111000001??120?013100111?0000120?10??320000130010?120300000{1 2}1100100?101{1 2}120101?31??001110010000112?32201111?3011211200101111002000111200100101031111000000?000000{5 6}400?40?0{3 4}100000102??2111000{0 1}2?0001111100?????10??0001010101010
	Phocageneus_venustus         ????????????????????????????????{0 1}?????????????????????????????????????????????????????????????????????????????????????????????????????????????????????????????????????????????????????????????????????????????????????????????????????????????121?1{0 1}00??23??0?0111?01?0??10???122?0????11211?1??01121?0021?{0 1}???00???010102???0000?????????????????????????????????????????????????????????????????????????
	ZMT_73                       ?????????????????????????????????????????????????????????????????????????????????????????????????????????????????????????????????????????????????????????????????????????2?02????????????????0???0????????????????0???20???21??1????????????0?100201111?23130?0111??1000010223122??0?340101110????????00???10112?????????310120010????????????????????????????????????????????????????????????????????????
	Urkudelphis_chawpipacha      ??????00000???2?0?????????????????????????????01?0?????????0102?0201{0 1}????002?415?101000?????10000100??0?1?1???00110100????{2 3}?2??01??????????0?010??002??0000?0001???????1?1?0?0101?202?0100???0??????????????????2?01??200?111??1?0????????????101201101123?200012101200?0101130210001220111011?000111100????01?200?0?????21110?020????????????????????????????????????????????????????????????????????????
	Lophocetus_calvertensis      ??0???0110????11?{1 2}?1?????????0????????????????0?????????????1????10121??101{1 2}05{1 2}50111?0?1100010001?00?00100100{5 6}00??0000010{2 3}?020?01200121001?12010?2?130?001?102?1??????????????001?11200100???0?121??0?0??????????????????????{1 2 3}????1????????1??02010000001?201{1 2}1111312001010212210010133?002010?000110100????1????????????????????????0???0????????????????????????????????????????????????????????????????
	Lophocetus_repenningi        ?10111011011111501111??00?0??0?????2???????????30120011??32?1??01101210100120{4 5 6}15011100?1100010002100?00111220?00000001010{2 3}30100122001200011?201??20130?{0 1 2}?10101?1??????????????001?11210110?????121?10100????????1?????????????????????????????????????????????????????????????????????????????????????????????????????????????????????????????????????????????????????????????????????????????????????????
	Atocetus_nasalis             ?1010100001{1 2}2125021111?00?0110??01?10??4000012020110311?10001000120121010012041501010001100010001200?001001{1 2}0400010{0 1}00010{2 3}221000220{0 1}121101112010010030?0{0 1}10102?1?110?220?0{0 1}0{0 1}0001?1121?100???0?121?1010?112?0???10?2??3101?00?0??0??????????021?0?0001011?20?C1111{2 3}??001010321011010134?001010{3 4}?00?10100????0?????0??10???110??02????????????????110??????????????????????????????????????????????????????
	Liolithax_pappus             ?100010100122{0 1}15010111200?0110110121010501001?010110011??30{1 2}1020020021?100120F?501111001100010001100?00100020{5 6 7}000200100102{1 2}02000210012102010201?010?20?{0 1 2}??11?????1?0011000?000?????0210100???03121?10100???3????1?????3??1?0????0?????????????1201000101{1 2}0?01?1111302001000??101?0?013{2 3}?002?10?000011100{0 1}01?0??1???1?????0?1?11010???02210?????????0???????0??0????0??????????????????????????????????????
	Delphinodon_dividum          ?00111010012211102?110?00?0110?00021???51000010201{2 3}0311?122010200?012{1 2 3}?10011051501110001100010001000?0010000060001000000013020101101120021102010010?30?0010102?1?110222000?00000???0210100?????120?10100????????1??0??310????{0 1 2 3}?110?10?{0 1}00011??1?010000011{0 1}20131111302001010213010000133?0020103?00110100?01?01?0???1???1?0?1?1101000?12200??{0 1 2 3 4 5 6}??1{3 4 5 6 7 8 9}010????111101212000{0 1}01101????????????????????????????????
	Kampholophus_serrulus        ?10101?10?1121{1 2}1?{2 3}1?10?0???11??0{0 1}1110??0?{0 1}0{0 1}1{1 2}02?{0 1}{2 3}?????????11?0??01210110110515011100?1110010001000?001000?06000000000{0 1}01{1 2}020001?0012?00?1?101??11?3??{0 1}01?102?1?1100{1 2}{1 2 3}?0{0 1}10{0 1}000021?200??????0????????????????????????C?????????1???0{1 2}1?0010??120100?101{1 2}{1 2 3}201?111?3?2?0?0?0{1 2 3}{2 3}{1 2}0000?01{2 3}{2 3 4}?00{1 2}?10?000{0 1}?0100001{0 1}?100?0{0 1}1?001?2?101?0?0??????10??????{2 3 4 5 6 7 8 9}??0??????????????????????????????????????????????????????
	Macrokentriodon_morani       ?201?00110112111021110?10??100???1?1??????????0{2 3}?120011??20?112001002101101105{1 2}5011100?1100010001100?001100106000100000001{1 2}020101100120?20101010010030?0010103?101102020000000000?1{0 1}210100???0{0 2}1?1?1010????{1 2}????10????310210?2000010?{1 2}10101???12010001012?201?111?302001101331010010132?001010?000010?00?????????????????????????0????????????????????????????????????????????????????????????????????????
	Rudicetus_squalodontoides    ?00101010011211102?11??0??0??0?????2??????????01?12?0???????11?00?012101001104?5011100?1100010001{0 1}00?00100000{4 5}000101010?012020101200?2??00101011?20?3??001010211011011??000000001?002101002???3120?10?00???30???1?1?0?3102?00?0?001002101010??????????????????????????????????????????????????????????????????????????????????????????????????????????????????????????????????????????????????????????????
	Pithanodelphis_cornutus      ??????????????????????????????????????????????0?0?2?????????11000???2???????0515011100?1????1000?1?0?001?0?20?000001??0{0 1}01?{0 1}?0???20012103111201?020?30?00?0?0{2 3}110110211?00100000322??????????1???????1??????0??????1??3?????????0111???010????????????????????????????????????????????????????????????????????????????????????????????22??????????????????????????????????????????????????????????????????
	Tagicetus_joneti             ?201?1010012212502?11??1?????0?????2??????????0101103?1?1???11000201210100110515011100?1100010001100?00100020?000100000000201000110012102010201?010?30?00?01021101100???0010001031?12?01?0?0?1?1?1?10100????0???1?????31021?????1110010?10?1???????????????????????????????????????????????????????????????????????????????????????????????????1?{0 1}1????????00????000??????????????????????????????????????
	Kentriodon_obscurus          ??01??01?011211103111????????0?????2??????????010120311??2??11200201?1?10011?{3 4}2??1?10?0?10?0?0001100?0??0??0?40001?0?0???????0?01????????????????????????????????????????????????????????????????1?10??0????????1?????????????????????????????1?010100011?201?111130200{0 1}010222010000134?001010?000110?00??????????????????????????????????????????????????????????????????????????????????????????????????
	Kentriodon_diusinus          ?{0 1 2}01??0100122111021111?????100?01112????????120101{1 2}0311?13??10000101110100121415011100?1000010001100??0?0010040001010000012??0001101120000101010?10?30?0010102?1?0101???00?010001?2020010???10?121?1010?????????1?????3102100???0010011?10?1??????????????????????????????????????????????????????????????????????????????????????????2100????????????????????????????????????????????????????????????????
	Kentriodon_schneideri        ???????1?01??1?1?2?011?????10??001?1??????????01?12?????????112001012101101105?501110001?00010001100?00?00?0?40001000???0?2??010?10012000????010?1?????001010????1101???0010100111???1?1?02????120?10?00010?????1??????10??0????0100?10???10??????????????????????????????????????????????????????????????????????????????????????????????????????????????????????????????????????????????????????????????
	Wimahl_chinookensis          ?10110010012202502?011100?0110000112???6100012020130??????2011?00?01210100110615011100?1110010001000?0010200050000010?000120?0001100121?001??011?11?3??001?102?1?11101200210100?121?2001?02??0?120?10?00210?????1?????310??0????0010010?10?1??120100010121201311113020000102120??000134?001010?0001101000011?1000001???1?0110110????00???0?66?11600?020?100001010000011102????????????????????????????????
	Kentriodon_nakajimai         ?201?101001221?1021111?????100??01?2????0100120101203?1???201000010121010012052501110001100010001100?00100?0040001????0001??2010110012{0 1}02{0 1}102010010?3??001010211?1101???00?0?00?2?0????1?0?????121?10100????????1?????310??0????0??0010??010??12010100012?201?111?302000010212010000134?001010?000110?001011010000001??1?21?0??0?011?02200?????2???0??????0??2????????????????????????????????????????????
	Norisdelphis_annakaensis     ??001100101???110211?11????11?????????????????020{1 2}?????????011?00?00110110??0?1?0101000111010101{1 2}100?00101121??00100000?01211??011031210002020010100?????10???????????????????0?????2??????????1?1?1?1??????????1?????????????????????????????????????????????????????????????????????????????????????????11???????11001021101?000????????????????????????????????????????????????????????????????????????
	Kentriodon_sugawarai         ??????01??1??1110?1??1??????????01?2??????????0??1{2 3}?3?1?131?1?2002012{1 2}?10011051501110001100010001100?00100000?000100000001?0?010110{0 1}120000102011?10?3??0010102110????1200?0???002?1?2101000010?120?1010001{0 2}?021?1?????310??0??0??110010010100012010001012?201?11113{0 1}2000010{2 3}12000000134?001010?00011010010110100?00100012011011020????????????????????????????????????????????????????????????????????????

;

END;
BEGIN TREES;
	Title 'Trees from "SupplementalData2.nex"';
	ID 0173f23128731;
	LINK Taxa = Taxa;
	TRANSLATE
[0] 		1 Georgiacetus_vogtlensis,
[1] 		2 Zygorhiza_kochii,
[2] 		3 Archaeodelphis_patrius,
[3] 		4 Xenorophus_sloanii,
[4] 		5 Agorophius_pygmaeus,
[5] 		6 Patriocetus_kazakhstanicus,
[6] 		7 Orycterocetus_crocodilinus,
[7] 		8 Physeter_macrocephalus,
[8] 		9 Kogia_breviceps,
[9] 		10 Tasmacetus_shepherdi,
[10] 		11 Berardius_bairdii,
[11] 		12 Ziphius_cavirostris,
[12] 		13 Mesoplodon_ginkgodens,
[13] 		14 Xiphiacetus_bossi,
[14] 		15 Simocetus_rayi,
[15] 		16 Lipotes_vexillifer,
[16] 		17 Parapontoporia_sternbergi,
[17] 		18 Inia_geoffrensis,
[18] 		19 Pontoporia_blainvillei,
[19] 		20 Pliopontos_littoralis,
[20] 		21 Brachydelphis_mazeasi,
[21] 		22 Atocetus_iquensis,
[22] 		23 Kentriodon_pernix,
[23] 		24 Hadrodelphis_calvertense,
[24] 		25 Albireo_whistleri,
[25] 		26 Denebola_brachycephala,
[26] 		27 Delphinapterus_leucas,
[27] 		28 Monodon_monoceros,
[28] 		29 Odobenocetops_peruvianus,
[29] 		30 Pterophocaena_nishinoi,
[30] 		31 Australithax_intermedia,
[31] 		32 Lomacetus_ginsburgi,
[32] 		33 Miophocaena_nishinoi,
[33] 		34 Archaeophocaena_teshioensis,
[34] 		35 Haborophocoena_minutus,
[35] 		36 Haborophocoena_toyoshimai,
[36] 		37 Numataphocoena_yamashitai,
[37] 		38 Piscolithax_boreios,
[38] 		39 Piscolithax_longirostris,
[39] 		40 Piscolithax_tedfordi,
[40] 		41 Semirostrum_ceruttii,
[41] 		42 Brabocetus_gigaseorum,
[42] 		43 Septemtriocetus_bosselaersi,
[43] 		44 Salumiphocaena_stocktoni,
[44] 		45 Phocoena_sinus,
[45] 		46 Phocoena_spinipinnis,
[46] 		47 Phocoena_dioptrica,
[47] 		48 Phocoena_phocoena,
[48] 		49 Phocoenoides_dalli,
[49] 		50 Neophocaena_phocaenoides,
[50] 		51 Lissodelphis_borealis,
[51] 		52 Cephalorhynchus_hectori,
[52] 		53 Lagenorhynchus_acutus,
[53] 		54 Orcaella_brevirostris,
[54] 		55 Orcinus_orca,
[55] 		56 Feresa_attenuata,
[56] 		57 Globicephala_macrorhynchus,
[57] 		58 Grampus_griseus,
[58] 		59 Hemisyntrachelus_cortesii,
[59] 		60 Peponocephala_electra,
[60] 		61 Pseudorca_crassidens,
[61] 		62 Delphinus_delphis,
[62] 		63 Lagenodelphis_hosei,
[63] 		64 Sousa_chinensis,
[64] 		65 Stenella_attenuata,
[65] 		66 Tursiops_truncatus,
[66] 		67 Sotalia_fluviatilis,
[67] 		68 Steno_bredanensis,
[68] 		69 Eodelphinus_kabatensis,
[69] 		70 Papahu_taitapu,
[70] 		71 Waipatia_hectori,
[71] 		72 Awamokoa_tokarahi,
[72] 		73 Waipatia_maerewhenua,
[73] 		74 Otekaikea_marplesi,
[74] 		75 Otekaikea_huata,
[75] 		76 Squalodon_calvertensis,
[76] 		77 Notocetus_vanbenedeni,
[77] 		78 Squalodelphis_fanianii,
[78] 		79 Prosqualodon_davidis,
[79] 		80 Squaloziphius_emlongi,
[80] 		81 Zarhachis_flagellator,
[81] 		82 Pomatodelphis_inaequalis,
[82] 		83 Platanista_gangetica,
[83] 		84 Phocageneus_venustus,
[84] 		85 ZMT_73,
[85] 		86 Urkudelphis_chawpipacha,
[86] 		87 Lophocetus_calvertensis,
[87] 		88 Lophocetus_repenningi,
[88] 		89 Atocetus_nasalis,
[89] 		90 Liolithax_pappus,
[90] 		91 Delphinodon_dividum,
[91] 		92 Kampholophus_serrulus,
[92] 		93 Macrokentriodon_morani,
[93] 		94 Rudicetus_squalodontoides,
[94] 		95 Pithanodelphis_cornutus,
[95] 		96 Tagicetus_joneti,
[96] 		97 Kentriodon_obscurus,
[97] 		98 Kentriodon_diusinus,
[98] 		99 Kentriodon_schneideri,
[99] 		100 Wimahl_chinookensis,
[100] 		101 Kentriodon_nakajimai,
[101] 		102 Norisdelphis_annakaensis,
[102] 		103 Kentriodon_sugawarai;
	TREE tnt_1 = (1,((8,9),(83,((11,(10,12,13)),((16,(18,19)),(((27,28),(50,(45,46,47,48,49))),(53,55,((51,52),((54,(68,(58,(61,(56,57,60))))),(67,(64,(62,63,65,66))))))))))));

END;


BEGIN ASSUMPTIONS;
	TYPESET * UNTITLED   =  unord:  1- 394;

END;

BEGIN MESQUITECHARMODELS;
	ProbModelSet * UNTITLED   =  'Mk1 (est.)':  1- 394;
END;

Begin MESQUITE;
		MESQUITESCRIPTVERSION 2;
		TITLE AUTO;
		tell ProjectCoordinator;
		timeSaved 1598603887936;
		getEmployee #mesquite.minimal.ManageTaxa.ManageTaxa;
		tell It;
			setID 0 5434129810202451222;
		endTell;
		getEmployee #mesquite.charMatrices.ManageCharacters.ManageCharacters;
		tell It;
			setID 0 4364030436314144173;
			mqVersion 361;
			checksumv 0 3 4246876167 null  getNumChars 394 numChars 394 getNumTaxa 103 numTaxa 103   short false   bits 2305843009213731839   states 37887   sumSquaresStatesOnly 1.116462556E9 sumSquares -3.652455326593377E21 longCompressibleToShort false usingShortMatrix false   NumFiles 1 NumMatrices 1;
			mqVersion;
		endTell;
		getWindow;
		tell It;
			suppress;
			setResourcesState false false 82;
			setPopoutState 300;
			setExplanationSize 0;
			setAnnotationSize 0;
			setFontIncAnnot 0;
			setFontIncExp 0;
			setSize 700 464;
			setLocation 529 125;
			setFont SanSerif;
			setFontSize 10;
			getToolPalette;
			tell It;
			endTell;
			desuppress;
		endTell;
		getEmployee  #mesquite.charMatrices.BasicDataWindowCoord.BasicDataWindowCoord;
		tell It;
			showDataWindow #4364030436314144173 #mesquite.charMatrices.BasicDataWindowMaker.BasicDataWindowMaker;
			tell It;
				getWindow;
				tell It;
					setExplanationSize 30;
					setAnnotationSize 20;
					setFontIncAnnot 0;
					setFontIncExp 0;
					setSize 618 392;
					setLocation 529 125;
					setFont SanSerif;
					setFontSize 10;
					getToolPalette;
					tell It;
						setTool mesquite.charMatrices.BasicDataWindowMaker.BasicDataWindow.ibeam;
					endTell;
					setActive;
					setTool mesquite.charMatrices.BasicDataWindowMaker.BasicDataWindow.ibeam;
					colorCells  #mesquite.charMatrices.NoColor.NoColor;
					colorRowNames  #mesquite.charMatrices.TaxonGroupColor.TaxonGroupColor;
					colorColumnNames  #mesquite.charMatrices.CharGroupColor.CharGroupColor;
					colorText  #mesquite.charMatrices.NoColor.NoColor;
					setBackground White;
					toggleShowNames on;
					toggleShowTaxonNames on;
					toggleTight off;
					toggleThinRows off;
					toggleShowChanges on;
					toggleSeparateLines off;
					toggleShowStates on;
					toggleReduceCellBorders off;
					toggleAutoWCharNames on;
					toggleAutoTaxonNames off;
					toggleShowDefaultCharNames off;
					toggleConstrainCW on;
					toggleBirdsEye off;
					toggleShowPaleGrid off;
					toggleShowPaleCellColors off;
					toggleShowPaleExcluded off;
					togglePaleInapplicable on;
					togglePaleMissing off;
					toggleShowBoldCellText off;
					toggleAllowAutosize on;
					toggleColorsPanel off;
					toggleDiagonal on;
					setDiagonalHeight 80;
					toggleLinkedScrolling on;
					toggleScrollLinkedTables off;
				endTell;
				showWindow;
				getWindow;
				tell It;
					forceAutosize;
				endTell;
				getEmployee #mesquite.charMatrices.AlterData.AlterData;
				tell It;
					toggleBySubmenus off;
				endTell;
				getEmployee #mesquite.charMatrices.ColorByState.ColorByState;
				tell It;
					setStateLimit 9;
					toggleUniformMaximum on;
				endTell;
				getEmployee #mesquite.charMatrices.ColorCells.ColorCells;
				tell It;
					setColor Red;
					removeColor off;
				endTell;
				getEmployee #mesquite.categ.StateNamesStrip.StateNamesStrip;
				tell It;
					showStrip off;
				endTell;
				getEmployee #mesquite.charMatrices.AnnotPanel.AnnotPanel;
				tell It;
					togglePanel off;
				endTell;
				getEmployee #mesquite.charMatrices.CharReferenceStrip.CharReferenceStrip;
				tell It;
					showStrip off;
				endTell;
				getEmployee #mesquite.charMatrices.QuickKeySelector.QuickKeySelector;
				tell It;
					autotabOff;
				endTell;
				getEmployee #mesquite.charMatrices.SelSummaryStrip.SelSummaryStrip;
				tell It;
					showStrip off;
				endTell;
				getEmployee #mesquite.categ.SmallStateNamesEditor.SmallStateNamesEditor;
				tell It;
					panelOpen true;
				endTell;
			endTell;
		endTell;
		endTell;
end;
