# Supplementary material for: A new kentriodontid (Cetacea: Odontoceti) from the early to middle Miocene of the western North Pacific and a revision of kentriodontid phylogeny
Source: PeerJ. 2021 Feb 24;9:e10945. doi: 10.7717/peerj.10945 (PMC7912617; doi:10.7717/peerj.10945)
Supplement: Supplemental Information 4 [file peerj-09-10945-s004.txt]

Reading from C:\Users\Zixuan GUO\Desktop\SupplementalFile2.tnt 
Matrix (394x103, 16 states). Memory required for data:   0.42 Mbytes 
1 trees read (trees 0-0) 
Saved data and trees (Nexus format) to file C:\Users\Zixuan GUO\Desktop\SupplementalFile2.nex 
 
Tree 0: 
      ÚÄÄ0 Georgiacetus_vogtlensis
      ³           ÚÄÄ8 Kogia_breviceps
      ³     ÚÄÄ104ÁÄÄ7 Physeter_macrocephalus
ÃÄÄ103´     ³     ÚÄÄ82 Platanista_gangetica
      ³     ³     ³           ÚÄÄ10 Berardius_bairdii
      ÀÄÄ105´     ³     ÚÄÄ107´     ÚÄÄ12 Mesoplodon_ginkgodens
            ³     ³     ³     ÀÄÄ106ÅÄÄ11 Ziphius_cavirostris
            ÀÄÄ109´     ³           ÀÄÄ9 Tasmacetus_shepherdi
                  ³     ³           ÚÄÄ15 Lipotes_vexillifer
                  ³     ³     ÚÄÄ110´     ÚÄÄ18 Pontoporia_blainvillei
                  ÀÄÄ108´     ³     ÀÄÄ112ÁÄÄ17 Inia_geoffrensis
                        ³     ³                 ÚÄÄ27 Monodon_monoceros
                        ³     ³           ÚÄÄ113ÁÄÄ26 Delphinapterus_leucas
                        ³     ³           ³     ÚÄÄ49 Neophocaena_phocaenoides
                        ÀÄÄ111´     ÚÄÄ114´     ³     ÚÄÄ48 Phocoenoides_dalli
                              ³     ³     ÀÄÄ117´     ÃÄÄ47 Phocoena_phocoena
                              ³     ³           ÀÄÄ116ÅÄÄ46 Phocoena_dioptrica
                              ³     ³                 ÃÄÄ45 Phocoena_spinipinnis
                              ÀÄÄ115´                 ÀÄÄ44 Phocoena_sinus
                                    ³     ÚÄÄ54 Orcinus_orca
                                    ³     ÃÄÄ52 Lagenorhynchus_acutus
                                    ³     ³           ÚÄÄ51 Cephalorhynchus_hectori
                                    ÀÄÄ120´     ÚÄÄ118ÁÄÄ50 Lissodelphis_borealis
                                          ³     ³           ÚÄÄ66 Sotalia_fluviatilis
                                          ³     ³           ³     ÚÄÄ63 Sousa_chinensis
                                          ÀÄÄ119´     ÚÄÄ129´     ³     ÚÄÄ65 Tursiops_truncatus
                                                ³     ³     ÀÄÄ128´     ÃÄÄ64 Stenella_attenuata
                                                ³     ³           ÀÄÄ127ÅÄÄ62 Lagenodelphis_hosei
                                                ÀÄÄ122´                 ÀÄÄ61 Delphinus_delphis
                                                      ³     ÚÄÄ53 Orcaella_brevirostris
                                                      ÀÄÄ121´     ÚÄÄ67 Steno_bredanensis
                                                            ÀÄÄ126´     ÚÄÄ57 Grampus_griseus
                                                                  ÀÄÄ125´     ÚÄÄ60 Pseudorca_crassidens
                                                                        ÀÄÄ124´     ÚÄÄ59 Peponocephala_electra
                                                                              ÀÄÄ123ÅÄÄ56 Globicephala_macrorhynchus
                                                                                    ÀÄÄ55 Feresa_attenuata
 
Time 0.92 secs. 
Read 
     0 negative constraints 
     26 positive constraints 
Space for 10000 trees in memory 
Constraints is ON 
Random seed is 1 
0 trees in memory 
Repl. Algor.     Tree        Score       Best Score   Time       Rearrangs.
1000  FUSE       7           ------      3424         0:35:44    22,619,723,492 
Completed search.
Total rearrangements examined: 22,619,723,492. 
Constraints enforced during search. 
No target score defined.  Best score hit 1000 times.
Best score: 3424.  256 trees retained. 
Time 2144.28 secs. 
Tree file: C:\Users\Zixuan GUO\Desktop\SupplementalFile3.tre 
256 trees saved to C:\Users\Zixuan GUO\Desktop\SupplementalFile3.tre           
Time 0.05 secs. 
256 trees saved to C:\Users\Zixuan GUO\Desktop\SupplementalFile3.tre           
Time 0.05 secs. 
Closing C:\Users\Zixuan GUO\Desktop\SupplementalFile3.tre (with 512 trees saved)
Time 0.00 secs. 
Reading from C:\Users\Zixuan GUO\Desktop\stats.run 
Running C:\Users\Zixuan GUO\Desktop\stats.run (with no arguments) 
Macro language is ON 
Macros: 42.7 Kb in use, 59.6 Kb free
Report is ON 
Floating point printing uses 3 digits 
Consistency index  
       ÚÄÄÄÄÄÄÂÄÄÄÄÄÄÂÄÄÄÄÄÄÂÄÄÄÄÄÄÂÄÄÄÄÄÄÂÄÄÄÄÄÄÂÄÄÄÄÄÄÂÄÄÄÄÄÄÂÄÄÄÄÄÄÂÄÄÄÄÄÄ¿
       ³    +0³    +1³    +2³    +3³    +4³    +5³    +6³    +7³    +8³    +9³
ÚÄÄÄÄÄÄÅÄÄÄÄÄÄÅÄÄÄÄÄÄÅÄÄÄÄÄÄÅÄÄÄÄÄÄÅÄÄÄÄÄÄÅÄÄÄÄÄÄÅÄÄÄÄÄÄÅÄÄÄÄÄÄÅÄÄÄÄÄÄÅÄÄÄÄÄÄ´
³     0³ 0.197³ 0.197³ 0.197³ 0.197³ 0.197³ 0.197³ 0.197³ 0.197³ 0.197³ 0.197³
³    10³ 0.197³ 0.197³ 0.197³ 0.197³ 0.197³ 0.197³ 0.197³ 0.197³ 0.197³ 0.197³
³    20³ 0.197³ 0.197³ 0.197³ 0.197³ 0.197³ 0.197³ 0.197³ 0.197³ 0.197³ 0.197³
³    30³ 0.197³ 0.197³ 0.197³ 0.197³ 0.197³ 0.197³ 0.197³ 0.197³ 0.197³ 0.197³
³    40³ 0.197³ 0.197³ 0.197³ 0.197³ 0.197³ 0.197³ 0.197³ 0.197³ 0.197³ 0.197³
³    50³ 0.197³ 0.197³ 0.197³ 0.197³ 0.197³ 0.197³ 0.197³ 0.197³ 0.197³ 0.197³
³    60³ 0.197³ 0.197³ 0.197³ 0.197³ 0.197³ 0.197³ 0.197³ 0.197³ 0.197³ 0.197³
³    70³ 0.197³ 0.197³ 0.197³ 0.197³ 0.197³ 0.197³ 0.197³ 0.197³ 0.197³ 0.197³
³    80³ 0.197³ 0.197³ 0.197³ 0.197³ 0.197³ 0.197³ 0.197³ 0.197³ 0.197³ 0.197³
³    90³ 0.197³ 0.197³ 0.197³ 0.197³ 0.197³ 0.197³ 0.197³ 0.197³ 0.197³ 0.197³
³   100³ 0.197³ 0.197³ 0.197³ 0.197³ 0.197³ 0.197³ 0.197³ 0.197³ 0.197³ 0.197³
³   110³ 0.197³ 0.197³ 0.197³ 0.197³ 0.197³ 0.197³ 0.197³ 0.197³ 0.197³ 0.197³
³   120³ 0.197³ 0.197³ 0.197³ 0.197³ 0.197³ 0.197³ 0.197³ 0.197³ 0.197³ 0.197³
³   130³ 0.197³ 0.197³ 0.197³ 0.197³ 0.197³ 0.197³ 0.197³ 0.197³ 0.197³ 0.197³
³   140³ 0.197³ 0.197³ 0.197³ 0.197³ 0.197³ 0.197³ 0.197³ 0.197³ 0.197³ 0.197³
³   150³ 0.197³ 0.197³ 0.197³ 0.197³ 0.197³ 0.197³ 0.197³ 0.197³ 0.197³ 0.197³
³   160³ 0.197³ 0.197³ 0.197³ 0.197³ 0.197³ 0.197³ 0.197³ 0.197³ 0.197³ 0.197³
³   170³ 0.197³ 0.197³ 0.197³ 0.197³ 0.197³ 0.197³ 0.197³ 0.197³ 0.197³ 0.197³
³   180³ 0.197³ 0.197³ 0.197³ 0.197³ 0.197³ 0.197³ 0.197³ 0.197³ 0.197³ 0.197³
³   190³ 0.197³ 0.197³ 0.197³ 0.197³ 0.197³ 0.197³ 0.197³ 0.197³ 0.197³ 0.197³
³   200³ 0.197³ 0.197³ 0.197³ 0.197³ 0.197³ 0.197³ 0.197³ 0.197³ 0.197³ 0.197³
³   210³ 0.197³ 0.197³ 0.197³ 0.197³ 0.197³ 0.197³ 0.197³ 0.197³ 0.197³ 0.197³
³   220³ 0.197³ 0.197³ 0.197³ 0.197³ 0.197³ 0.197³ 0.197³ 0.197³ 0.197³ 0.197³
³   230³ 0.197³ 0.197³ 0.197³ 0.197³ 0.197³ 0.197³ 0.197³ 0.197³ 0.197³ 0.197³
³   240³ 0.197³ 0.197³ 0.197³ 0.197³ 0.197³ 0.197³ 0.197³ 0.197³ 0.197³ 0.197³
³   250³ 0.197³ 0.197³ 0.197³ 0.197³ 0.197³ 0.197³      ³      ³      ³      ³
ÀÄÄÄÄÄÄÁÄÄÄÄÄÄÁÄÄÄÄÄÄÁÄÄÄÄÄÄÁÄÄÄÄÄÄÁÄÄÄÄÄÄÁÄÄÄÄÄÄÁÄÄÄÄÄÄÁÄÄÄÄÄÄÁÄÄÄÄÄÄÁÄÄÄÄÄÄÙ 
Retention index  
       ÚÄÄÄÄÄÄÂÄÄÄÄÄÄÂÄÄÄÄÄÄÂÄÄÄÄÄÄÂÄÄÄÄÄÄÂÄÄÄÄÄÄÂÄÄÄÄÄÄÂÄÄÄÄÄÄÂÄÄÄÄÄÄÂÄÄÄÄÄÄ¿
       ³    +0³    +1³    +2³    +3³    +4³    +5³    +6³    +7³    +8³    +9³
ÚÄÄÄÄÄÄÅÄÄÄÄÄÄÅÄÄÄÄÄÄÅÄÄÄÄÄÄÅÄÄÄÄÄÄÅÄÄÄÄÄÄÅÄÄÄÄÄÄÅÄÄÄÄÄÄÅÄÄÄÄÄÄÅÄÄÄÄÄÄÅÄÄÄÄÄÄ´
³     0³ 0.564³ 0.564³ 0.564³ 0.564³ 0.564³ 0.564³ 0.564³ 0.564³ 0.564³ 0.564³
³    10³ 0.564³ 0.564³ 0.564³ 0.564³ 0.564³ 0.564³ 0.564³ 0.564³ 0.564³ 0.564³
³    20³ 0.564³ 0.564³ 0.564³ 0.564³ 0.564³ 0.564³ 0.564³ 0.564³ 0.564³ 0.564³
³    30³ 0.564³ 0.564³ 0.564³ 0.564³ 0.564³ 0.564³ 0.564³ 0.564³ 0.564³ 0.564³
³    40³ 0.564³ 0.564³ 0.564³ 0.564³ 0.564³ 0.564³ 0.564³ 0.564³ 0.564³ 0.564³
³    50³ 0.564³ 0.564³ 0.564³ 0.564³ 0.564³ 0.564³ 0.564³ 0.564³ 0.564³ 0.564³
³    60³ 0.564³ 0.564³ 0.564³ 0.564³ 0.564³ 0.564³ 0.564³ 0.564³ 0.564³ 0.564³
³    70³ 0.564³ 0.564³ 0.564³ 0.564³ 0.564³ 0.564³ 0.564³ 0.564³ 0.564³ 0.564³
³    80³ 0.564³ 0.564³ 0.564³ 0.564³ 0.564³ 0.564³ 0.564³ 0.564³ 0.564³ 0.564³
³    90³ 0.564³ 0.564³ 0.564³ 0.564³ 0.564³ 0.564³ 0.564³ 0.564³ 0.564³ 0.564³
³   100³ 0.564³ 0.564³ 0.564³ 0.564³ 0.564³ 0.564³ 0.564³ 0.564³ 0.564³ 0.564³
³   110³ 0.564³ 0.564³ 0.564³ 0.564³ 0.564³ 0.564³ 0.564³ 0.564³ 0.564³ 0.564³
³   120³ 0.564³ 0.564³ 0.564³ 0.564³ 0.564³ 0.564³ 0.564³ 0.564³ 0.564³ 0.564³
³   130³ 0.564³ 0.564³ 0.564³ 0.564³ 0.564³ 0.564³ 0.564³ 0.564³ 0.564³ 0.564³
³   140³ 0.564³ 0.564³ 0.564³ 0.564³ 0.564³ 0.564³ 0.564³ 0.564³ 0.564³ 0.564³
³   150³ 0.564³ 0.564³ 0.564³ 0.564³ 0.564³ 0.564³ 0.564³ 0.564³ 0.564³ 0.564³
³   160³ 0.564³ 0.564³ 0.564³ 0.564³ 0.564³ 0.564³ 0.564³ 0.564³ 0.564³ 0.564³
³   170³ 0.564³ 0.564³ 0.564³ 0.564³ 0.564³ 0.564³ 0.564³ 0.564³ 0.564³ 0.564³
³   180³ 0.564³ 0.564³ 0.564³ 0.564³ 0.564³ 0.564³ 0.564³ 0.564³ 0.564³ 0.564³
³   190³ 0.564³ 0.564³ 0.564³ 0.564³ 0.564³ 0.564³ 0.564³ 0.564³ 0.564³ 0.564³
³   200³ 0.564³ 0.564³ 0.564³ 0.564³ 0.564³ 0.564³ 0.564³ 0.564³ 0.564³ 0.564³
³   210³ 0.564³ 0.564³ 0.564³ 0.564³ 0.564³ 0.564³ 0.564³ 0.564³ 0.564³ 0.564³
³   220³ 0.564³ 0.564³ 0.564³ 0.564³ 0.564³ 0.564³ 0.564³ 0.564³ 0.564³ 0.564³
³   230³ 0.564³ 0.564³ 0.564³ 0.564³ 0.564³ 0.564³ 0.564³ 0.564³ 0.564³ 0.564³
³   240³ 0.564³ 0.564³ 0.564³ 0.564³ 0.564³ 0.564³ 0.564³ 0.564³ 0.564³ 0.564³
³   250³ 0.564³ 0.564³ 0.564³ 0.564³ 0.564³ 0.564³      ³      ³      ³      ³
ÀÄÄÄÄÄÄÁÄÄÄÄÄÄÁÄÄÄÄÄÄÁÄÄÄÄÄÄÁÄÄÄÄÄÄÁÄÄÄÄÄÄÁÄÄÄÄÄÄÁÄÄÄÄÄÄÁÄÄÄÄÄÄÁÄÄÄÄÄÄÁÄÄÄÄÄÄÙ 
 
Note: for consensus calculation, trees will be 
temporarily collapsed (when min. branch length = 0) 
Copied legends: "Majority rule tree (from 256 trees, cut 50)" 
Time 0.08 secs. 
 
Majority rule tree (from 256 trees, cut 50) 
   ÚÄÄ Georgiacetus_vogtlensis
   ³     ÚÄÄ Zygorhiza_kochii
ÃÄÄ´     ³           ÚÄÄ Xenorophus_sloanii
   ÀÄÄ100´     ÚÄÄ100ÁÄÄ Archaeodelphis_patrius
         ³     ³     ÚÄÄ Simocetus_rayi
         ÀÄÄ100´     ³     ÚÄÄ Agorophius_pygmaeus
               ÀÄÄ100´     ³     ÚÄÄ Patriocetus_kazakhstanicus
                     ÀÄÄ100´     ³           ÚÄÄ Waipatia_maerewhenua
                           ³     ³           ³           ÚÄÄ Awamokoa_tokarahi
                           ÀÄÄ100´     ÚÄÄ100´     ÚÄÄ100ÁÄÄ Waipatia_hectori
                                 ³     ³     ÀÄÄ100´     ÚÄÄ Urkudelphis_chawpipacha
                                 ³     ³           ÀÄÄ100´     ÚÄÄ Otekaikea_huata
                                 ÀÄÄ100´                 ÀÄÄ100ÁÄÄ Otekaikea_marplesi
                                       ³     ÚÄÄ Papahu_taitapu
                                       ³     ³     ÚÄÄ Squalodon_calvertensis
                                       ÀÄÄ100´     ³     ÚÄÄ Prosqualodon_davidis
                                             ³     ³     ³           ÚÄÄ Kogia_breviceps
                                             ÀÄÄ100´     ³     ÚÄÄ100´     ÚÄÄ Physeter_macrocephalus
                                                   ³     ³     ³     ÀÄÄ100ÁÄÄ Orycterocetus_crocodilinus
                                                   ³     ³     ³           ÚÄÄ Squaloziphius_emlongi
                                                   ÀÄÄ100´     ³           ³    ÚÄÄ Xiphiacetus_bossi
                                                         ³     ³     ÚÄÄ100´    ³     ÚÄÄ ZMT_73
                                                         ³     ³     ³     ÀÄÄ88´     ³           ÚÄÄ Squalodelphis_fanianii
                                                         ³     ³     ³          ÀÄÄ100´     ÚÄÄ100´     ÚÄÄ Phocageneus_venustus
                                                         ÀÄÄ100´     ³                ³     ³     ÀÄÄ100ÁÄÄ Notocetus_vanbenedeni
                                                               ³     ³                ÀÄÄ100´     ÚÄÄ Zarhachis_flagellator
                                                               ³     ³                      ÀÄÄ100´     ÚÄÄ Platanista_gangetica
                                                               ³     ³                            ÀÄÄ100ÁÄÄ Pomatodelphis_inaequalis
                                                               ³     ³           ÚÄÄ Berardius_bairdii
                                                               ³     ³     ÚÄÄ100´     ÚÄÄ Ziphius_cavirostris
                                                               ÀÄÄ100´     ³     ÀÄÄ100´     ÚÄÄ Mesoplodon_ginkgodens
                                                                     ³     ³           ÀÄÄ100ÁÄÄ Tasmacetus_shepherdi
                                                                     ³     ³                ÚÄÄ Parapontoporia_sternbergi
                                                                     ³     ³           ÚÄÄ63ÁÄÄ Lipotes_vexillifer
                                                                     ³     ³     ÚÄÄ100´     ÚÄÄ Inia_geoffrensis
                                                                     ³     ³     ³     ÀÄÄ100´    ÚÄÄ Pontoporia_blainvillei
                                                                     ³     ³     ³           ÀÄÄ56´    ÚÄÄ Brachydelphis_mazeasi
                                                                     ³     ³     ³                ÀÄÄ77ÁÄÄ Pliopontos_littoralis
                                                                     ÀÄÄ100´     ³                       ÚÄÄ Wimahl_chinookensis
                                                                           ³     ³                 ÚÄÄ100ÁÄÄ Kampholophus_serrulus
                                                                           ³     ³                 ³          ÚÄÄ Kentriodon_diusinus
                                                                           ³     ³           ÚÄÄ100´     ÚÄÄ51ÁÄÄ Rudicetus_squalodontoides
                                                                           ³     ³           ³     ÀÄÄ100´     ÚÄÄ Kentriodon_schneideri
                                                                           ³     ³           ³           ÀÄÄ100´     ÚÄÄ Kentriodon_sugawarai
                                                                           ³     ³           ³                 ÀÄÄ100´     ÚÄÄ Kentriodon_pernix
                                                                           ³     ³     ÚÄÄ100´                       ÀÄÄ100´     ÚÄÄ Kentriodon_nakajimai
                                                                           ÀÄÄ100´     ³     ³                             ÀÄÄ100ÁÄÄ Kentriodon_obscurus
                                                                                 ³     ³     ³     ÚÄÄ Delphinodon_dividum
                                                                                 ³     ³     ³     ³           ÚÄÄ Macrokentriodon_morani
                                                                                 ³     ³     ÀÄÄ100´     ÚÄÄ100´     ÚÄÄ Liolithax_pappus
                                                                                 ³     ³           ³     ³     ÀÄÄ100ÁÄÄ Hadrodelphis_calvertense
                                                                                 ³     ³           ÀÄÄ100´     ÚÄÄ Tagicetus_joneti
                                                                                 ³     ³                 ³     ³     ÚÄÄ Pithanodelphis_cornutus
                                                                                 ³     ³                 ÀÄÄ100´     ³           ÚÄÄ Atocetus_nasalis
                                                                                 ³     ³                       ÀÄÄ100´     ÚÄÄ100ÁÄÄ Atocetus_iquensis
                                                                                 ³     ³                             ÀÄÄ100´     ÚÄÄ Lophocetus_repenningi
                                                                                 ³     ³                                   ÀÄÄ100ÁÄÄ Lophocetus_calvertensis
                                                                                 ³     ³           ÚÄÄ Norisdelphis_annakaensis
                                                                                 ÀÄÄ100´           ³     ÚÄÄ Orcinus_orca
                                                                                       ³     ÚÄÄ100´     ³           ÚÄÄ Eodelphinus_kabatensis
                                                                                       ³     ³     ³     ³     ÚÄÄ100ÁÄÄ Lagenorhynchus_acutus
                                                                                       ³     ³     ÀÄÄ100´     ³           ÚÄÄ Cephalorhynchus_hectori
                                                                                       ³     ³           ³     ³     ÚÄÄ100ÁÄÄ Lissodelphis_borealis
                                                                                       ³     ³           ÀÄÄ100´     ³           ÚÄÄ Sotalia_fluviatilis
                                                                                       ³     ³                 ³     ³     ÚÄÄ100´     ÚÄÄ Sousa_chinensis
                                                                                       ³     ³                 ÀÄÄ100´     ³     ÀÄÄ100´     ÚÄÄ Tursiops_truncatus
                                                                                       ³     ³                       ³     ³           ÀÄÄ100´     ÚÄÄ Stenella_attenuata
                                                                                       ³     ³                       ³     ³                 ÀÄÄ100´     ÚÄÄ Lagenodelphis_hosei
                                                                                       ³     ³                       ÀÄÄ100´                       ÀÄÄ100ÁÄÄ Delphinus_delphis
                                                                                       ³     ³                             ³     ÚÄÄ Orcaella_brevirostris
                                                                                       ³     ³                             ³     ³     ÚÄÄ Steno_bredanensis
                                                                                       ÀÄÄ100´                             ÀÄÄ100´     ³           ÚÄÄ Hemisyntrachelus_cortesii
                                                                                             ³                                   ÀÄÄ100´     ÚÄÄ100ÁÄÄ Grampus_griseus
                                                                                             ³                                         ÀÄÄ100´     ÚÄÄ Pseudorca_crassidens
                                                                                             ³                                               ÀÄÄ100´     ÚÄÄ Globicephala_macrorhynchus
                                                                                             ³                                                     ÀÄÄ100´     ÚÄÄ Peponocephala_electra
                                                                                             ³                                                           ÀÄÄ100ÁÄÄ Feresa_attenuata
                                                                                             ³         ÚÄÄ Pterophocaena_nishinoi
                                                                                             ³    ÚÄÄ66´     ÚÄÄ Albireo_whistleri
                                                                                             ³    ³    ÀÄÄ100´     ÚÄÄ Odobenocetops_peruvianus
                                                                                             ³    ³          ÀÄÄ100´    ÚÄÄ Denebola_brachycephala
                                                                                             ³    ³                ÀÄÄ73´     ÚÄÄ Monodon_monoceros
                                                                                             ÀÄÄ92´                     ÀÄÄ100ÁÄÄ Delphinapterus_leucas
                                                                                                  ³           ÚÄÄ Archaeophocaena_teshioensis
                                                                                                  ³     ÚÄÄ100ÁÄÄ Miophocaena_nishinoi
                                                                                                  ³     ³    ÚÄÄ Haborophocoena_toyoshimai
                                                                                                  ÀÄÄ100´    ³     ÚÄÄ Numataphocoena_yamashitai
                                                                                                        ÀÄÄ76´     ³     ÚÄÄ Haborophocoena_minutus
                                                                                                             ÀÄÄ100´     ³          ÚÄÄ Septemtriocetus_bosselaersi
                                                                                                                   ³     ³     ÚÄÄ67ÁÄÄ Brabocetus_gigaseorum
                                                                                                                   ÀÄÄ100´     ³                ÚÄÄ Lomacetus_ginsburgi
                                                                                                                         ³     ³          ÚÄÄ100ÁÄÄ Australithax_intermedia
                                                                                                                         ÀÄÄ100´    ÚÄÄ100´     ÚÄÄ Piscolithax_boreios
                                                                                                                               ³    ³     ÀÄÄ100´     ÚÄÄ Piscolithax_tedfordi
                                                                                                                               ³    ³           ÀÄÄ100ÁÄÄ Piscolithax_longirostris
                                                                                                                               ÀÄÄ58´    ÚÄÄ Salumiphocaena_stocktoni
                                                                                                                                    ³    ÃÄÄ Semirostrum_ceruttii
                                                                                                                                    ÀÄÄ58´     ÚÄÄ Neophocaena_phocaenoides
                                                                                                                                         ³     ³           ÚÄÄ Phocoena_spinipinnis
                                                                                                                                         ÀÄÄ100´     ÚÄÄ100ÁÄÄ Phocoena_sinus
                                                                                                                                               ÀÄÄ100´     ÚÄÄ Phocoena_phocoena
                                                                                                                                                     ÀÄÄ100´     ÚÄÄ Phocoenoides_dalli
                                                                                                                                                           ÀÄÄ100ÁÄÄ Phocoena_dioptrica
Copied legends: "Group freqs., 1000 replicates, cut=50 (tree 0) - Standard Bootstrap" 
Average group support: 27.3 
Copied legends: "GC values, 1000 replicates, cut=0 (tree 1) - Standard Bootstrap" 
Average group support: 31.3 
 
Note: resampling was done under currently defined constraints. 
1404.45 secs. to complete resampling 
 
Majority rule tree (from 256 trees, cut 50)/Group freqs., 1000 replicates, cut=50 (tree 0) - Standard Bootstrap/GC values, 1000 replicates, cut=0 (tree 1) - Standard Bootstrap 
     ÚÄÄ// Georgiacetus_vogtlensis
     ³             ÚÄÄ// Zygorhiza_kochii
ÃÄÄ//´             ³                         ÚÄÄ// Xenorophus_sloanii
     ÀÄÄ100/100/100´             ÚÄÄ100/54/24ÁÄÄ// Archaeodelphis_patrius
                   ³             ³           ÚÄÄ// Simocetus_rayi
                   ÀÄÄ100/100/100´           ³          ÚÄÄ// Agorophius_pygmaeus
                                 ÀÄÄ100/78/72´          ³         ÚÄÄ// Patriocetus_kazakhstanicus
                                             ÀÄÄ100/?/12´         ³                     ÚÄÄ// Waipatia_maerewhenua
                                                        ³         ³                     ³                   ÚÄÄ// Awamokoa_tokarahi
                                                        ÀÄÄ100/?/1´           ÚÄÄ100/?/7´         ÚÄÄ100/?/4ÁÄÄ// Waipatia_hectori
                                                                  ³           ³         ÀÄÄ100/?/?´          ÚÄÄ// Urkudelphis_chawpipacha
                                                                  ³           ³                   ÀÄÄ100/?/19´           ÚÄÄ// Otekaikea_huata
                                                                  ÀÄÄ100/74/70´                              ÀÄÄ100/96/95ÁÄÄ// Otekaikea_marplesi
                                                                              ³         ÚÄÄ// Papahu_taitapu
                                                                              ³         ³          ÚÄÄ// Squalodon_calvertensis
                                                                              ÀÄÄ100/?/?´          ³         ÚÄÄ// Prosqualodon_davidis
                                                                                        ³          ³         ³                        ÚÄÄ// Kogia_breviceps
                                                                                        ÀÄÄ100/?/12´         ³          ÚÄÄ100/100/100´           ÚÄÄ// Physeter_macrocephalus
                                                                                                   ³         ³          ³             ÀÄÄ100/64/42ÁÄÄ// Orycterocetus_crocodilinus
                                                                                                   ³         ³          ³                   ÚÄÄ// Squaloziphius_emlongi
                                                                                                   ÀÄÄ100/?/4´          ³                   ³        ÚÄÄ// Xiphiacetus_bossi
                                                                                                             ³          ³         ÚÄÄ100/?/?´        ³          ÚÄÄ// ZMT_73
                                                                                                             ³          ³         ³         ÀÄÄ88/?/?´          ³                     ÚÄÄ// Squalodelphis_fanianii
                                                                                                             ³          ³         ³                  ÀÄÄ100/?/35´          ÚÄÄ100/?/10´          ÚÄÄ// Phocageneus_venustus
                                                                                                             ÀÄÄ100/?/22´         ³                             ³          ³          ÀÄÄ100/?/30ÁÄÄ// Notocetus_vanbenedeni
                                                                                                                        ³         ³                             ÀÄÄ100/?/28´           ÚÄÄ// Zarhachis_flagellator
                                                                                                                        ³         ³                                        ÀÄÄ100/74/64´           ÚÄÄ// Platanista_gangetica
                                                                                                                        ³         ³                                                    ÀÄÄ100/63/43ÁÄÄ// Pomatodelphis_inaequalis
                                                                                                                        ³         ³                      ÚÄÄ// Berardius_bairdii
                                                                                                                        ³         ³          ÚÄÄ100/98/97´           ÚÄÄ// Ziphius_cavirostris
                                                                                                                        ÀÄÄ100/?/2´          ³           ÀÄÄ100/98/97´         ÚÄÄ// Mesoplodon_ginkgodens
                                                                                                                                  ³          ³                       ÀÄÄ100/?/?ÁÄÄ// Tasmacetus_shepherdi
                                                                                                                                  ³          ³                                 ÚÄÄ// Parapontoporia_sternbergi
                                                                                                                                  ³          ³                       ÚÄÄ63/?/29ÁÄÄ// Lipotes_vexillifer
                                                                                                                                  ³          ³           ÚÄÄ100/77/73´           ÚÄÄ// Inia_geoffrensis
                                                                                                                                  ³          ³           ³           ÀÄÄ100/57/39´         ÚÄÄ// Pontoporia_blainvillei
                                                                                                                                  ³          ³           ³                       ÀÄÄ56/?/15´         ÚÄÄ// Brachydelphis_mazeasi
                                                                                                                                  ³          ³           ³                                 ÀÄÄ77/?/24ÁÄÄ// Pliopontos_littoralis
                                                                                                                                  ÀÄÄ100/?/17´           ³                                          ÚÄÄ// Wimahl_chinookensis
                                                                                                                                             ³           ³                               ÚÄÄ100/?/31ÁÄÄ// Kampholophus_serrulus
                                                                                                                                             ³           ³                               ³                  ÚÄÄ// Kentriodon_diusinus
                                                                                                                                             ³           ³                     ÚÄÄ100/?/?´         ÚÄÄ51/?/?ÁÄÄ// Rudicetus_squalodontoides
                                                                                                                                             ³           ³                     ³         ÀÄÄ100/?/9´         ÚÄÄ// Kentriodon_schneideri
                                                                                                                                             ³           ³                     ³                   ÀÄÄ100/?/?´         ÚÄÄ// Kentriodon_sugawarai
                                                                                                                                             ³           ³                     ³                             ÀÄÄ100/?/?´         ÚÄÄ// Kentriodon_pernix
                                                                                                                                             ³           ³          ÚÄÄ100/?/23´                                       ÀÄÄ100/?/?´         ÚÄÄ// Kentriodon_nakajimai
                                                                                                                                             ÀÄÄ100/78/68´          ³          ³                                                 ÀÄÄ100/?/0ÁÄÄ// Kentriodon_obscurus
                                                                                                                                                         ³          ³          ³         ÚÄÄ// Delphinodon_dividum
                                                                                                                                                         ³          ³          ³         ³                   ÚÄÄ// Macrokentriodon_morani
                                                                                                                                                         ³          ³          ÀÄÄ100/?/?´         ÚÄÄ100/?/?´         ÚÄÄ// Liolithax_pappus
                                                                                                                                                         ³          ³                    ³         ³         ÀÄÄ100/?/?ÁÄÄ// Hadrodelphis_calvertense
                                                                                                                                                         ³          ³                    ÀÄÄ100/?/?´         ÚÄÄ// Tagicetus_joneti
                                                                                                                                                         ³          ³                              ³         ³         ÚÄÄ// Pithanodelphis_cornutus
                                                                                                                                                         ³          ³                              ÀÄÄ100/?/?´         ³                   ÚÄÄ// Atocetus_nasalis
                                                                                                                                                         ³          ³                                        ÀÄÄ100/?/1´         ÚÄÄ100/?/?ÁÄÄ// Atocetus_iquensis
                                                                                                                                                         ³          ³                                                  ÀÄÄ100/?/2´         ÚÄÄ// Lophocetus_repenningi
                                                                                                                                                         ³          ³                                                            ÀÄÄ100/?/?ÁÄÄ// Lophocetus_calvertensis
                                                                                                                                                         ³          ³                      ÚÄÄ// Norisdelphis_annakaensis
                                                                                                                                                         ÀÄÄ100/?/24´                      ³          ÚÄÄ// Orcinus_orca
                                                                                                                                                                    ³           ÚÄÄ100/?/22´          ³                    ÚÄÄ// Eodelphinus_kabatensis
                                                                                                                                                                    ³           ³          ³          ³         ÚÄÄ100/?/15ÁÄÄ// Lagenorhynchus_acutus
                                                                                                                                                                    ³           ³          ÀÄÄ100/?/20´         ³                      ÚÄÄ// Cephalorhynchus_hectori
                                                                                                                                                                    ³           ³                     ³         ³          ÚÄÄ100/95/93ÁÄÄ// Lissodelphis_borealis
                                                                                                                                                                    ³           ³                     ÀÄÄ100/?/4´          ³                      ÚÄÄ// Sotalia_fluviatilis
                                                                                                                                                                    ³           ³                               ³          ³          ÚÄÄ100/89/86´           ÚÄÄ// Sousa_chinensis
                                                                                                                                                                    ³           ³                               ÀÄÄ100/?/21´          ³           ÀÄÄ100/89/88´           ÚÄÄ// Tursiops_truncatus
                                                                                                                                                                    ³           ³                                          ³          ³                       ÀÄÄ100/98/98´           ÚÄÄ// Stenella_attenuata
                                                                                                                                                                    ³           ³                                          ³          ³                                   ÀÄÄ100/86/76´           ÚÄÄ// Lagenodelphis_hosei
                                                                                                                                                                    ³           ³                                          ÀÄÄ100/?/18´                                               ÀÄÄ100/53/19ÁÄÄ// Delphinus_delphis
                                                                                                                                                                    ³           ³                                                     ³          ÚÄÄ// Orcaella_brevirostris
                                                                                                                                                                    ³           ³                                                     ³          ³          ÚÄÄ// Steno_bredanensis
                                                                                                                                                                    ÀÄÄ100/53/31´                                                     ÀÄÄ100/?/23´          ³                    ÚÄÄ// Hemisyntrachelus_cortesii
                                                                                                                                                                                ³                                                                ÀÄÄ100/?/13´          ÚÄÄ100/?/?ÁÄÄ// Grampus_griseus
                                                                                                                                                                                ³                                                                           ÀÄÄ100/?/11´           ÚÄÄ// Pseudorca_crassidens
                                                                                                                                                                                ³                                                                                      ÀÄÄ100/71/60´           ÚÄÄ// Globicephala_macrorhynchus
                                                                                                                                                                                ³                                                                                                  ÀÄÄ100/86/85´           ÚÄÄ// Peponocephala_electra
                                                                                                                                                                                ³                                                                                                              ÀÄÄ100/62/39ÁÄÄ// Feresa_attenuata
                                                                                                                                                                                ³                 ÚÄÄ// Pterophocaena_nishinoi
                                                                                                                                                                                ³        ÚÄÄ66/?/?´         ÚÄÄ// Albireo_whistleri
                                                                                                                                                                                ³        ³        ÀÄÄ100/?/?´         ÚÄÄ// Odobenocetops_peruvianus
                                                                                                                                                                                ³        ³                  ÀÄÄ100/?/4´          ÚÄÄ// Denebola_brachycephala
                                                                                                                                                                                ³        ³                            ÀÄÄ73/76/62´           ÚÄÄ// Monodon_monoceros
                                                                                                                                                                                ÀÄÄ92/?/?´                                       ÀÄÄ100/97/96ÁÄÄ// Delphinapterus_leucas
                                                                                                                                                                                         ³                     ÚÄÄ// Archaeophocaena_teshioensis
                                                                                                                                                                                         ³          ÚÄÄ100/?/42ÁÄÄ// Miophocaena_nishinoi
                                                                                                                                                                                         ³          ³        ÚÄÄ// Haborophocoena_toyoshimai
                                                                                                                                                                                         ÀÄÄ100/?/16´        ³         ÚÄÄ// Numataphocoena_yamashitai
                                                                                                                                                                                                    ÀÄÄ76/?/8´         ³         ÚÄÄ// Haborophocoena_minutus
                                                                                                                                                                                                             ÀÄÄ100/?/?´         ³                   ÚÄÄ// Septemtriocetus_bosselaersi
                                                                                                                                                                                                                       ³         ³          ÚÄÄ67/?/1ÁÄÄ// Brabocetus_gigaseorum
                                                                                                                                                                                                                       ÀÄÄ100/?/5´          ³                               ÚÄÄ// Lomacetus_ginsburgi
                                                                                                                                                                                                                                 ³          ³                   ÚÄÄ100/50/42ÁÄÄ// Australithax_intermedia
                                                                                                                                                                                                                                 ÀÄÄ100/?/10´        ÚÄÄ100/?/21´           ÚÄÄ// Piscolithax_boreios
                                                                                                                                                                                                                                            ³        ³          ÀÄÄ100/75/69´           ÚÄÄ// Piscolithax_tedfordi
                                                                                                                                                                                                                                            ³        ³                      ÀÄÄ100/51/30ÁÄÄ// Piscolithax_longirostris
                                                                                                                                                                                                                                            ÀÄÄ58/?/?´         ÚÄÄ// Salumiphocaena_stocktoni
                                                                                                                                                                                                                                                     ³         ÃÄÄ// Semirostrum_ceruttii
                                                                                                                                                                                                                                                     ÀÄÄ58/?/12´           ÚÄÄ// Neophocaena_phocaenoides
                                                                                                                                                                                                                                                               ³           ³                       ÚÄÄ// Phocoena_spinipinnis
                                                                                                                                                                                                                                                               ÀÄÄ100/93/90´           ÚÄÄ100/72/62ÁÄÄ// Phocoena_sinus
                                                                                                                                                                                                                                                                           ÀÄÄ100/86/84´           ÚÄÄ// Phocoena_phocoena
                                                                                                                                                                                                                                                                                       ÀÄÄ100/89/87´           ÚÄÄ// Phocoenoides_dalli
                                                                                                                                                                                                                                                                                                   ÀÄÄ100/60/41ÁÄÄ// Phocoena_dioptrica
Log file: C:\Users\Zixuan GUO\Desktop\SupplementalFile2README.out 
Buffer: lines 0 - 356 saved to C:\Users\Zixuan GUO\Desktop\SupplementalFile2README.out 
Time 0.00 secs. 
