# Supplementary material for: A new kentriodontid (Cetacea: Odontoceti) from the early to middle Miocene of the western North Pacific and a revision of kentriodontid phylogeny
Source: PeerJ. 2021 Feb 24;9:e10945. doi: 10.7717/peerj.10945 (PMC7912617; doi:10.7717/peerj.10945)
Supplement: Supplemental Information 5 [file peerj-09-10945-s005.tre]

tread 'tree(s) from TNT, for data in C:\Users\gzx\Desktop\SupplementalData2.tnt'
(Georgiacetus_vogtlensis (Zygorhiza_kochii ((Archaeodelphis_patrius Xenorophus_sloanii )(Simocetus_rayi (Agorophius_pygmaeus (Patriocetus_kazakhstanicus ((Papahu_taitapu (Squalodon_calvertensis (Prosqualodon_davidis ((Kogia_breviceps (Orycterocetus_crocodilinus Physeter_macrocephalus ))(((Berardius_bairdii (Ziphius_cavirostris (Tasmacetus_shepherdi Mesoplodon_ginkgodens )))(((Lipotes_vexillifer Parapontoporia_sternbergi )((Inia_geoffrensis Pontoporia_blainvillei )(Pliopontos_littoralis Brachydelphis_mazeasi )))(((Delphinodon_dividum ((Tagicetus_joneti (Pithanodelphis_cornutus ((Atocetus_iquensis Atocetus_nasalis )(Lophocetus_calvertensis Lophocetus_repenningi ))))(Macrokentriodon_morani (Hadrodelphis_calvertense Liolithax_pappus ))))(((Kentriodon_schneideri (Kentriodon_sugawarai (Kentriodon_pernix (Kentriodon_obscurus Kentriodon_nakajimai ))))(Rudicetus_squalodontoides Kentriodon_diusinus ))(Kampholophus_serrulus Wimahl_chinookensis )))(((Pterophocaena_nishinoi (Albireo_whistleri (Odobenocetops_peruvianus (Denebola_brachycephala (Delphinapterus_leucas Monodon_monoceros )))))(Haborophocoena_toyoshimai ((Numataphocoena_yamashitai (Haborophocoena_minutus ((((Australithax_intermedia Lomacetus_ginsburgi )(Piscolithax_boreios (Piscolithax_longirostris Piscolithax_tedfordi )))(Salumiphocaena_stocktoni (Semirostrum_ceruttii (Neophocaena_phocaenoides ((Phocoena_sinus Phocoena_spinipinnis )(Phocoena_phocoena (Phocoena_dioptrica Phocoenoides_dalli )))))))(Brabocetus_gigaseorum Septemtriocetus_bosselaersi ))))(Miophocaena_nishinoi Archaeophocaena_teshioensis ))))(Norisdelphis_annakaensis (Orcinus_orca (((Lissodelphis_borealis Cephalorhynchus_hectori )((Orcaella_brevirostris (Steno_bredanensis ((Pseudorca_crassidens (Globicephala_macrorhynchus (Feresa_attenuata Peponocephala_electra )))(Grampus_griseus Hemisyntrachelus_cortesii ))))(Sotalia_fluviatilis (Sousa_chinensis (Tursiops_truncatus (Stenella_attenuata (Delphinus_delphis Lagenodelphis_hosei )))))))(Lagenorhynchus_acutus Eodelphinus_kabatensis ))))))))(Squaloziphius_emlongi (Xiphiacetus_bossi (ZMT_73 ((Squalodelphis_fanianii (Notocetus_vanbenedeni Phocageneus_venustus ))(Zarhachis_flagellator (Pomatodelphis_inaequalis Platanista_gangetica )))))))))))(Waipatia_maerewhenua ((Waipatia_hectori Awamokoa_tokarahi )(Urkudelphis_chawpipacha (Otekaikea_marplesi Otekaikea_huata )))))))))))*
(Georgiacetus_vogtlensis (Zygorhiza_kochii ((Archaeodelphis_patrius Xenorophus_sloanii )(Simocetus_rayi (Agorophius_pygmaeus (Patriocetus_kazakhstanicus ((Papahu_taitapu (Squalodon_calvertensis (Prosqualodon_davidis ((Kogia_breviceps (Orycterocetus_crocodilinus Physeter_macrocephalus ))(((Berardius_bairdii (Ziphius_cavirostris (Tasmacetus_shepherdi Mesoplodon_ginkgodens )))(((Lipotes_vexillifer Parapontoporia_sternbergi )((Inia_geoffrensis Pontoporia_blainvillei )(Pliopontos_littoralis Brachydelphis_mazeasi )))(((Delphinodon_dividum ((Tagicetus_joneti (Pithanodelphis_cornutus ((Atocetus_iquensis Atocetus_nasalis )(Lophocetus_calvertensis Lophocetus_repenningi ))))(Macrokentriodon_morani (Hadrodelphis_calvertense Liolithax_pappus ))))(((Kentriodon_schneideri (Kentriodon_sugawarai (Kentriodon_pernix (Kentriodon_obscurus Kentriodon_nakajimai ))))(Rudicetus_squalodontoides Kentriodon_diusinus ))(Kampholophus_serrulus Wimahl_chinookensis )))(((Pterophocaena_nishinoi (Albireo_whistleri (Odobenocetops_peruvianus (Denebola_brachycephala (Delphinapterus_leucas Monodon_monoceros )))))((Haborophocoena_toyoshimai (Numataphocoena_yamashitai (Haborophocoena_minutus (((Australithax_intermedia Lomacetus_ginsburgi )(Piscolithax_boreios (Piscolithax_longirostris Piscolithax_tedfordi )))(Salumiphocaena_stocktoni ((Septemtriocetus_bosselaersi (Semirostrum_ceruttii Brabocetus_gigaseorum ))(Neophocaena_phocaenoides ((Phocoena_sinus Phocoena_spinipinnis )(Phocoena_phocoena (Phocoena_dioptrica Phocoenoides_dalli ))))))))))(Miophocaena_nishinoi Archaeophocaena_teshioensis )))(Norisdelphis_annakaensis (Orcinus_orca (((Lissodelphis_borealis Cephalorhynchus_hectori )((Orcaella_brevirostris (Steno_bredanensis ((Pseudorca_crassidens (Globicephala_macrorhynchus (Feresa_attenuata Peponocephala_electra )))(Grampus_griseus Hemisyntrachelus_cortesii ))))(Sotalia_fluviatilis (Sousa_chinensis (Tursiops_truncatus (Stenella_attenuata (Delphinus_delphis Lagenodelphis_hosei )))))))(Lagenorhynchus_acutus Eodelphinus_kabatensis ))))))))(Squaloziphius_emlongi (Xiphiacetus_bossi (ZMT_73 ((Squalodelphis_fanianii (Notocetus_vanbenedeni Phocageneus_venustus ))(Zarhachis_flagellator (Pomatodelphis_inaequalis Platanista_gangetica )))))))))))(Waipatia_maerewhenua ((Waipatia_hectori Awamokoa_tokarahi )(Urkudelphis_chawpipacha (Otekaikea_marplesi Otekaikea_huata )))))))))))*
(Georgiacetus_vogtlensis (Zygorhiza_kochii ((Archaeodelphis_patrius Xenorophus_sloanii )(Simocetus_rayi (Agorophius_pygmaeus (Patriocetus_kazakhstanicus ((Papahu_taitapu (Squalodon_calvertensis (Prosqualodon_davidis ((Kogia_breviceps (Orycterocetus_crocodilinus Physeter_macrocephalus ))(((Berardius_bairdii (Ziphius_cavirostris (Tasmacetus_shepherdi Mesoplodon_ginkgodens )))(((Lipotes_vexillifer Parapontoporia_sternbergi )((Inia_geoffrensis Pontoporia_blainvillei )(Pliopontos_littoralis Brachydelphis_mazeasi )))(((Delphinodon_dividum ((Tagicetus_joneti (Pithanodelphis_cornutus ((Atocetus_iquensis Atocetus_nasalis )(Lophocetus_calvertensis Lophocetus_repenningi ))))(Macrokentriodon_morani (Hadrodelphis_calvertense Liolithax_pappus ))))(((Kentriodon_schneideri (Kentriodon_sugawarai (Kentriodon_pernix (Kentriodon_obscurus Kentriodon_nakajimai ))))(Rudicetus_squalodontoides Kentriodon_diusinus ))(Kampholophus_serrulus Wimahl_chinookensis )))(((Pterophocaena_nishinoi (Albireo_whistleri (Odobenocetops_peruvianus (Denebola_brachycephala (Delphinapterus_leucas Monodon_monoceros )))))(Haborophocoena_toyoshimai ((Numataphocoena_yamashitai (Haborophocoena_minutus (((Australithax_intermedia Lomacetus_ginsburgi )(Piscolithax_boreios (Piscolithax_longirostris Piscolithax_tedfordi )))(Salumiphocaena_stocktoni ((Septemtriocetus_bosselaersi (Semirostrum_ceruttii Brabocetus_gigaseorum ))(Neophocaena_phocaenoides ((Phocoena_sinus Phocoena_spinipinnis )(Phocoena_phocoena (Phocoena_dioptrica Phocoenoides_dalli )))))))))(Miophocaena_nishinoi Archaeophocaena_teshioensis ))))(Norisdelphis_annakaensis (Orcinus_orca (((Lissodelphis_borealis Cephalorhynchus_hectori )((Orcaella_brevirostris (Steno_bredanensis ((Pseudorca_crassidens (Globicephala_macrorhynchus (Feresa_attenuata Peponocephala_electra )))(Grampus_griseus Hemisyntrachelus_cortesii ))))(Sotalia_fluviatilis (Sousa_chinensis (Tursiops_truncatus (Stenella_attenuata (Delphinus_delphis Lagenodelphis_hosei )))))))(Lagenorhynchus_acutus Eodelphinus_kabatensis ))))))))(Squaloziphius_emlongi (Xiphiacetus_bossi (ZMT_73 ((Squalodelphis_fanianii (Notocetus_vanbenedeni Phocageneus_venustus ))(Zarhachis_flagellator (Pomatodelphis_inaequalis Platanista_gangetica )))))))))))(Waipatia_maerewhenua ((Waipatia_hectori Awamokoa_tokarahi )(Urkudelphis_chawpipacha (Otekaikea_marplesi Otekaikea_huata )))))))))))*
(Georgiacetus_vogtlensis (Zygorhiza_kochii ((Archaeodelphis_patrius Xenorophus_sloanii )(Simocetus_rayi (Agorophius_pygmaeus (Patriocetus_kazakhstanicus ((Papahu_taitapu (Squalodon_calvertensis (Prosqualodon_davidis ((Kogia_breviceps (Orycterocetus_crocodilinus Physeter_macrocephalus ))(((Berardius_bairdii (Ziphius_cavirostris (Tasmacetus_shepherdi Mesoplodon_ginkgodens )))(((Lipotes_vexillifer Parapontoporia_sternbergi )(Inia_geoffrensis (Pontoporia_blainvillei (Pliopontos_littoralis Brachydelphis_mazeasi ))))(((Delphinodon_dividum ((Tagicetus_joneti (Pithanodelphis_cornutus ((Atocetus_iquensis Atocetus_nasalis )(Lophocetus_calvertensis Lophocetus_repenningi ))))(Macrokentriodon_morani (Hadrodelphis_calvertense Liolithax_pappus ))))(((Kentriodon_schneideri (Kentriodon_sugawarai (Kentriodon_pernix (Kentriodon_obscurus Kentriodon_nakajimai ))))(Rudicetus_squalodontoides Kentriodon_diusinus ))(Kampholophus_serrulus Wimahl_chinookensis )))(((Pterophocaena_nishinoi (Albireo_whistleri (Odobenocetops_peruvianus (Denebola_brachycephala (Delphinapterus_leucas Monodon_monoceros )))))(Haborophocoena_toyoshimai ((Numataphocoena_yamashitai (Haborophocoena_minutus ((((Australithax_intermedia Lomacetus_ginsburgi )(Piscolithax_boreios (Piscolithax_longirostris Piscolithax_tedfordi )))(Salumiphocaena_stocktoni (Semirostrum_ceruttii (Neophocaena_phocaenoides ((Phocoena_sinus Phocoena_spinipinnis )(Phocoena_phocoena (Phocoena_dioptrica Phocoenoides_dalli )))))))(Brabocetus_gigaseorum Septemtriocetus_bosselaersi ))))(Miophocaena_nishinoi Archaeophocaena_teshioensis ))))(Norisdelphis_annakaensis (Orcinus_orca (((Lissodelphis_borealis Cephalorhynchus_hectori )((Orcaella_brevirostris (Steno_bredanensis ((Pseudorca_crassidens (Globicephala_macrorhynchus (Feresa_attenuata Peponocephala_electra )))(Grampus_griseus Hemisyntrachelus_cortesii ))))(Sotalia_fluviatilis (Sousa_chinensis (Tursiops_truncatus (Stenella_attenuata (Delphinus_delphis Lagenodelphis_hosei )))))))(Lagenorhynchus_acutus Eodelphinus_kabatensis ))))))))(Squaloziphius_emlongi (Xiphiacetus_bossi (ZMT_73 ((Squalodelphis_fanianii (Notocetus_vanbenedeni Phocageneus_venustus ))(Zarhachis_flagellator (Pomatodelphis_inaequalis Platanista_gangetica )))))))))))(Waipatia_maerewhenua ((Waipatia_hectori Awamokoa_tokarahi )(Urkudelphis_chawpipacha (Otekaikea_marplesi Otekaikea_huata )))))))))))*
(Georgiacetus_vogtlensis (Zygorhiza_kochii ((Archaeodelphis_patrius Xenorophus_sloanii )(Simocetus_rayi (Agorophius_pygmaeus (Patriocetus_kazakhstanicus ((Papahu_taitapu (Squalodon_calvertensis (Prosqualodon_davidis ((Kogia_breviceps (Orycterocetus_crocodilinus Physeter_macrocephalus ))(((Berardius_bairdii (Ziphius_cavirostris (Tasmacetus_shepherdi Mesoplodon_ginkgodens )))(((Lipotes_vexillifer Parapontoporia_sternbergi )(Inia_geoffrensis (Pontoporia_blainvillei (Pliopontos_littoralis Brachydelphis_mazeasi ))))(((Delphinodon_dividum ((Tagicetus_joneti (Pithanodelphis_cornutus ((Atocetus_iquensis Atocetus_nasalis )(Lophocetus_calvertensis Lophocetus_repenningi ))))(Macrokentriodon_morani (Hadrodelphis_calvertense Liolithax_pappus ))))(((Kentriodon_schneideri (Kentriodon_sugawarai (Kentriodon_pernix (Kentriodon_obscurus Kentriodon_nakajimai ))))(Rudicetus_squalodontoides Kentriodon_diusinus ))(Kampholophus_serrulus Wimahl_chinookensis )))(((Pterophocaena_nishinoi (Albireo_whistleri (Odobenocetops_peruvianus (Denebola_brachycephala (Delphinapterus_leucas Monodon_monoceros )))))(Haborophocoena_toyoshimai ((Numataphocoena_yamashitai (Haborophocoena_minutus (((Australithax_intermedia Lomacetus_ginsburgi )(Piscolithax_boreios (Piscolithax_longirostris Piscolithax_tedfordi )))(Salumiphocaena_stocktoni ((Septemtriocetus_bosselaersi (Semirostrum_ceruttii Brabocetus_gigaseorum ))(Neophocaena_phocaenoides ((Phocoena_sinus Phocoena_spinipinnis )(Phocoena_phocoena (Phocoena_dioptrica Phocoenoides_dalli )))))))))(Miophocaena_nishinoi Archaeophocaena_teshioensis ))))(Norisdelphis_annakaensis (Orcinus_orca (((Lissodelphis_borealis Cephalorhynchus_hectori )((Orcaella_brevirostris (Steno_bredanensis ((Pseudorca_crassidens (Globicephala_macrorhynchus (Feresa_attenuata Peponocephala_electra )))(Grampus_griseus Hemisyntrachelus_cortesii ))))(Sotalia_fluviatilis (Sousa_chinensis (Tursiops_truncatus (Stenella_attenuata (Delphinus_delphis Lagenodelphis_hosei )))))))(Lagenorhynchus_acutus Eodelphinus_kabatensis ))))))))(Squaloziphius_emlongi (Xiphiacetus_bossi (ZMT_73 ((Squalodelphis_fanianii (Notocetus_vanbenedeni Phocageneus_venustus ))(Zarhachis_flagellator (Pomatodelphis_inaequalis Platanista_gangetica )))))))))))(Waipatia_maerewhenua ((Waipatia_hectori Awamokoa_tokarahi )(Urkudelphis_chawpipacha (Otekaikea_marplesi Otekaikea_huata )))))))))))*
(Georgiacetus_vogtlensis (Zygorhiza_kochii ((Archaeodelphis_patrius Xenorophus_sloanii )(Simocetus_rayi (Agorophius_pygmaeus (Patriocetus_kazakhstanicus ((Papahu_taitapu (Squalodon_calvertensis (Prosqualodon_davidis ((Kogia_breviceps (Orycterocetus_crocodilinus Physeter_macrocephalus ))(((Berardius_bairdii (Ziphius_cavirostris (Tasmacetus_shepherdi Mesoplodon_ginkgodens )))(((Lipotes_vexillifer Parapontoporia_sternbergi )(Inia_geoffrensis (Pontoporia_blainvillei (Pliopontos_littoralis Brachydelphis_mazeasi ))))(((Delphinodon_dividum ((Tagicetus_joneti (Pithanodelphis_cornutus ((Atocetus_iquensis Atocetus_nasalis )(Lophocetus_calvertensis Lophocetus_repenningi ))))(Macrokentriodon_morani (Hadrodelphis_calvertense Liolithax_pappus ))))(((Kentriodon_schneideri (Kentriodon_sugawarai (Kentriodon_pernix (Kentriodon_obscurus Kentriodon_nakajimai ))))(Rudicetus_squalodontoides Kentriodon_diusinus ))(Kampholophus_serrulus Wimahl_chinookensis )))(((Pterophocaena_nishinoi (Albireo_whistleri (Odobenocetops_peruvianus (Denebola_brachycephala (Delphinapterus_leucas Monodon_monoceros )))))((Haborophocoena_toyoshimai (Numataphocoena_yamashitai (Haborophocoena_minutus ((((Australithax_intermedia Lomacetus_ginsburgi )(Piscolithax_boreios (Piscolithax_longirostris Piscolithax_tedfordi )))(Semirostrum_ceruttii (Salumiphocaena_stocktoni (Neophocaena_phocaenoides ((Phocoena_sinus Phocoena_spinipinnis )(Phocoena_phocoena (Phocoena_dioptrica Phocoenoides_dalli )))))))(Brabocetus_gigaseorum Septemtriocetus_bosselaersi )))))(Miophocaena_nishinoi Archaeophocaena_teshioensis )))(Norisdelphis_annakaensis (Orcinus_orca (((Lissodelphis_borealis Cephalorhynchus_hectori )((Orcaella_brevirostris (Steno_bredanensis ((Pseudorca_crassidens (Globicephala_macrorhynchus (Feresa_attenuata Peponocephala_electra )))(Grampus_griseus Hemisyntrachelus_cortesii ))))(Sotalia_fluviatilis (Sousa_chinensis (Tursiops_truncatus (Stenella_attenuata (Delphinus_delphis Lagenodelphis_hosei )))))))(Lagenorhynchus_acutus Eodelphinus_kabatensis ))))))))(Squaloziphius_emlongi (Xiphiacetus_bossi (ZMT_73 ((Squalodelphis_fanianii (Notocetus_vanbenedeni Phocageneus_venustus ))(Zarhachis_flagellator (Pomatodelphis_inaequalis Platanista_gangetica )))))))))))(Waipatia_maerewhenua ((Waipatia_hectori Awamokoa_tokarahi )(Urkudelphis_chawpipacha (Otekaikea_marplesi Otekaikea_huata )))))))))))*
(Georgiacetus_vogtlensis (Zygorhiza_kochii ((Archaeodelphis_patrius Xenorophus_sloanii )(Simocetus_rayi (Agorophius_pygmaeus (Patriocetus_kazakhstanicus ((Papahu_taitapu (Squalodon_calvertensis (Prosqualodon_davidis ((Kogia_breviceps (Orycterocetus_crocodilinus Physeter_macrocephalus ))(((Berardius_bairdii (Ziphius_cavirostris (Tasmacetus_shepherdi Mesoplodon_ginkgodens )))(((Lipotes_vexillifer Parapontoporia_sternbergi )((Inia_geoffrensis Pontoporia_blainvillei )(Pliopontos_littoralis Brachydelphis_mazeasi )))(((Delphinodon_dividum ((Tagicetus_joneti (Pithanodelphis_cornutus ((Atocetus_iquensis Atocetus_nasalis )(Lophocetus_calvertensis Lophocetus_repenningi ))))(Macrokentriodon_morani (Hadrodelphis_calvertense Liolithax_pappus ))))(((Kentriodon_schneideri (Kentriodon_sugawarai (Kentriodon_pernix (Kentriodon_obscurus Kentriodon_nakajimai ))))(Rudicetus_squalodontoides Kentriodon_diusinus ))(Kampholophus_serrulus Wimahl_chinookensis )))((Pterophocaena_nishinoi ((Albireo_whistleri (Odobenocetops_peruvianus (Denebola_brachycephala (Delphinapterus_leucas Monodon_monoceros ))))((Haborophocoena_toyoshimai (Numataphocoena_yamashitai (Haborophocoena_minutus (Brabocetus_gigaseorum (Septemtriocetus_bosselaersi (((Australithax_intermedia Lomacetus_ginsburgi )(Piscolithax_boreios (Piscolithax_longirostris Piscolithax_tedfordi )))(Salumiphocaena_stocktoni (Semirostrum_ceruttii (Neophocaena_phocaenoides ((Phocoena_sinus Phocoena_spinipinnis )(Phocoena_phocoena (Phocoena_dioptrica Phocoenoides_dalli ))))))))))))(Miophocaena_nishinoi Archaeophocaena_teshioensis ))))(Norisdelphis_annakaensis (Orcinus_orca (((Lissodelphis_borealis Cephalorhynchus_hectori )((Orcaella_brevirostris (Steno_bredanensis ((Pseudorca_crassidens (Globicephala_macrorhynchus (Feresa_attenuata Peponocephala_electra )))(Grampus_griseus Hemisyntrachelus_cortesii ))))(Sotalia_fluviatilis (Sousa_chinensis (Tursiops_truncatus (Stenella_attenuata (Delphinus_delphis Lagenodelphis_hosei )))))))(Lagenorhynchus_acutus Eodelphinus_kabatensis ))))))))(Squaloziphius_emlongi (Xiphiacetus_bossi (ZMT_73 ((Squalodelphis_fanianii (Notocetus_vanbenedeni Phocageneus_venustus ))(Zarhachis_flagellator (Pomatodelphis_inaequalis Platanista_gangetica )))))))))))(Waipatia_maerewhenua ((Waipatia_hectori Awamokoa_tokarahi )(Urkudelphis_chawpipacha (Otekaikea_marplesi Otekaikea_huata )))))))))))*
(Georgiacetus_vogtlensis (Zygorhiza_kochii ((Archaeodelphis_patrius Xenorophus_sloanii )(Simocetus_rayi (Agorophius_pygmaeus (Patriocetus_kazakhstanicus ((Papahu_taitapu (Squalodon_calvertensis (Prosqualodon_davidis ((Kogia_breviceps (Orycterocetus_crocodilinus Physeter_macrocephalus ))(((Berardius_bairdii (Ziphius_cavirostris (Tasmacetus_shepherdi Mesoplodon_ginkgodens )))(((Lipotes_vexillifer Parapontoporia_sternbergi )(Inia_geoffrensis (Pontoporia_blainvillei (Pliopontos_littoralis Brachydelphis_mazeasi ))))(((Delphinodon_dividum ((Tagicetus_joneti (Pithanodelphis_cornutus ((Atocetus_iquensis Atocetus_nasalis )(Lophocetus_calvertensis Lophocetus_repenningi ))))(Macrokentriodon_morani (Hadrodelphis_calvertense Liolithax_pappus ))))(((Kentriodon_schneideri (Kentriodon_sugawarai (Kentriodon_pernix (Kentriodon_obscurus Kentriodon_nakajimai ))))(Rudicetus_squalodontoides Kentriodon_diusinus ))(Kampholophus_serrulus Wimahl_chinookensis )))(((Pterophocaena_nishinoi (Albireo_whistleri (Odobenocetops_peruvianus (Denebola_brachycephala (Delphinapterus_leucas Monodon_monoceros )))))((Haborophocoena_toyoshimai (Numataphocoena_yamashitai (Haborophocoena_minutus ((((Australithax_intermedia Lomacetus_ginsburgi )(Piscolithax_boreios (Piscolithax_longirostris Piscolithax_tedfordi )))(Salumiphocaena_stocktoni (Semirostrum_ceruttii (Neophocaena_phocaenoides ((Phocoena_sinus Phocoena_spinipinnis )(Phocoena_phocoena (Phocoena_dioptrica Phocoenoides_dalli )))))))(Brabocetus_gigaseorum Septemtriocetus_bosselaersi )))))(Miophocaena_nishinoi Archaeophocaena_teshioensis )))(Norisdelphis_annakaensis (Orcinus_orca (((Lissodelphis_borealis Cephalorhynchus_hectori )((Orcaella_brevirostris (Steno_bredanensis ((Pseudorca_crassidens (Globicephala_macrorhynchus (Feresa_attenuata Peponocephala_electra )))(Grampus_griseus Hemisyntrachelus_cortesii ))))(Sotalia_fluviatilis (Sousa_chinensis (Tursiops_truncatus (Stenella_attenuata (Delphinus_delphis Lagenodelphis_hosei )))))))(Lagenorhynchus_acutus Eodelphinus_kabatensis ))))))))(Squaloziphius_emlongi (Xiphiacetus_bossi (ZMT_73 ((Squalodelphis_fanianii (Notocetus_vanbenedeni Phocageneus_venustus ))(Zarhachis_flagellator (Pomatodelphis_inaequalis Platanista_gangetica )))))))))))(Waipatia_maerewhenua ((Waipatia_hectori Awamokoa_tokarahi )(Urkudelphis_chawpipacha (Otekaikea_marplesi Otekaikea_huata )))))))))))*
(Georgiacetus_vogtlensis (Zygorhiza_kochii ((Archaeodelphis_patrius Xenorophus_sloanii )(Simocetus_rayi (Agorophius_pygmaeus (Patriocetus_kazakhstanicus ((Papahu_taitapu (Squalodon_calvertensis (Prosqualodon_davidis ((Kogia_breviceps (Orycterocetus_crocodilinus Physeter_macrocephalus ))(((Berardius_bairdii (Ziphius_cavirostris (Tasmacetus_shepherdi Mesoplodon_ginkgodens )))(((Lipotes_vexillifer Parapontoporia_sternbergi )((Inia_geoffrensis Pontoporia_blainvillei )(Pliopontos_littoralis Brachydelphis_mazeasi )))(((Delphinodon_dividum ((Tagicetus_joneti (Pithanodelphis_cornutus ((Atocetus_iquensis Atocetus_nasalis )(Lophocetus_calvertensis Lophocetus_repenningi ))))(Macrokentriodon_morani (Hadrodelphis_calvertense Liolithax_pappus ))))(((Kentriodon_schneideri (Kentriodon_sugawarai (Kentriodon_pernix (Kentriodon_obscurus Kentriodon_nakajimai ))))(Rudicetus_squalodontoides Kentriodon_diusinus ))(Kampholophus_serrulus Wimahl_chinookensis )))(((Pterophocaena_nishinoi (Albireo_whistleri (Odobenocetops_peruvianus (Denebola_brachycephala (Delphinapterus_leucas Monodon_monoceros )))))((Haborophocoena_toyoshimai (Numataphocoena_yamashitai (Haborophocoena_minutus ((((Australithax_intermedia Lomacetus_ginsburgi )(Piscolithax_boreios (Piscolithax_longirostris Piscolithax_tedfordi )))(Salumiphocaena_stocktoni (Semirostrum_ceruttii (Neophocaena_phocaenoides ((Phocoena_sinus Phocoena_spinipinnis )(Phocoena_phocoena (Phocoena_dioptrica Phocoenoides_dalli )))))))(Brabocetus_gigaseorum Septemtriocetus_bosselaersi )))))(Miophocaena_nishinoi Archaeophocaena_teshioensis )))(Norisdelphis_annakaensis (Orcinus_orca (((Lissodelphis_borealis Cephalorhynchus_hectori )((Orcaella_brevirostris (Steno_bredanensis ((Pseudorca_crassidens (Globicephala_macrorhynchus (Feresa_attenuata Peponocephala_electra )))(Grampus_griseus Hemisyntrachelus_cortesii ))))(Sotalia_fluviatilis (Sousa_chinensis (Tursiops_truncatus (Stenella_attenuata (Delphinus_delphis Lagenodelphis_hosei )))))))(Lagenorhynchus_acutus Eodelphinus_kabatensis ))))))))(Squaloziphius_emlongi (Xiphiacetus_bossi (ZMT_73 ((Squalodelphis_fanianii (Notocetus_vanbenedeni Phocageneus_venustus ))(Zarhachis_flagellator (Pomatodelphis_inaequalis Platanista_gangetica )))))))))))(Waipatia_maerewhenua ((Waipatia_hectori Awamokoa_tokarahi )(Urkudelphis_chawpipacha (Otekaikea_marplesi Otekaikea_huata )))))))))))*
(Georgiacetus_vogtlensis (Zygorhiza_kochii ((Archaeodelphis_patrius Xenorophus_sloanii )(Simocetus_rayi (Agorophius_pygmaeus (Patriocetus_kazakhstanicus ((Papahu_taitapu (Squalodon_calvertensis (Prosqualodon_davidis ((Kogia_breviceps (Orycterocetus_crocodilinus Physeter_macrocephalus ))(((Berardius_bairdii (Ziphius_cavirostris (Tasmacetus_shepherdi Mesoplodon_ginkgodens )))(((Lipotes_vexillifer Parapontoporia_sternbergi )(Brachydelphis_mazeasi (Pliopontos_littoralis (Inia_geoffrensis Pontoporia_blainvillei ))))(((Delphinodon_dividum ((Tagicetus_joneti (Pithanodelphis_cornutus ((Atocetus_iquensis Atocetus_nasalis )(Lophocetus_calvertensis Lophocetus_repenningi ))))(Macrokentriodon_morani (Hadrodelphis_calvertense Liolithax_pappus ))))((Kentriodon_diusinus (Rudicetus_squalodontoides (Kentriodon_schneideri (Kentriodon_sugawarai (Kentriodon_pernix (Kentriodon_obscurus Kentriodon_nakajimai ))))))(Kampholophus_serrulus Wimahl_chinookensis )))(((Pterophocaena_nishinoi (Albireo_whistleri (Odobenocetops_peruvianus (Denebola_brachycephala (Delphinapterus_leucas Monodon_monoceros )))))((Haborophocoena_toyoshimai (Numataphocoena_yamashitai (Haborophocoena_minutus ((((Australithax_intermedia Lomacetus_ginsburgi )(Piscolithax_boreios (Piscolithax_longirostris Piscolithax_tedfordi )))(Salumiphocaena_stocktoni (Semirostrum_ceruttii (Neophocaena_phocaenoides ((Phocoena_sinus Phocoena_spinipinnis )(Phocoena_phocoena (Phocoena_dioptrica Phocoenoides_dalli )))))))(Brabocetus_gigaseorum Septemtriocetus_bosselaersi )))))(Miophocaena_nishinoi Archaeophocaena_teshioensis )))(Norisdelphis_annakaensis (Orcinus_orca (((Lissodelphis_borealis Cephalorhynchus_hectori )((Orcaella_brevirostris (Steno_bredanensis ((Pseudorca_crassidens (Globicephala_macrorhynchus (Feresa_attenuata Peponocephala_electra )))(Grampus_griseus Hemisyntrachelus_cortesii ))))(Sotalia_fluviatilis (Sousa_chinensis (Tursiops_truncatus (Stenella_attenuata (Delphinus_delphis Lagenodelphis_hosei )))))))(Lagenorhynchus_acutus Eodelphinus_kabatensis ))))))))((Xiphiacetus_bossi Squaloziphius_emlongi )(ZMT_73 ((Squalodelphis_fanianii (Notocetus_vanbenedeni Phocageneus_venustus ))(Zarhachis_flagellator (Pomatodelphis_inaequalis Platanista_gangetica ))))))))))(Waipatia_maerewhenua ((Waipatia_hectori Awamokoa_tokarahi )(Urkudelphis_chawpipacha (Otekaikea_marplesi Otekaikea_huata )))))))))))*
(Georgiacetus_vogtlensis (Zygorhiza_kochii ((Archaeodelphis_patrius Xenorophus_sloanii )(Simocetus_rayi (Agorophius_pygmaeus (Patriocetus_kazakhstanicus ((Papahu_taitapu (Squalodon_calvertensis (Prosqualodon_davidis ((Kogia_breviceps (Orycterocetus_crocodilinus Physeter_macrocephalus ))(((Berardius_bairdii (Ziphius_cavirostris (Tasmacetus_shepherdi Mesoplodon_ginkgodens )))(((Lipotes_vexillifer Parapontoporia_sternbergi )(Brachydelphis_mazeasi (Pliopontos_littoralis (Inia_geoffrensis Pontoporia_blainvillei ))))(((Delphinodon_dividum ((Tagicetus_joneti (Pithanodelphis_cornutus ((Atocetus_iquensis Atocetus_nasalis )(Lophocetus_calvertensis Lophocetus_repenningi ))))(Macrokentriodon_morani (Hadrodelphis_calvertense Liolithax_pappus ))))((Kentriodon_diusinus (Rudicetus_squalodontoides (Kentriodon_schneideri (Kentriodon_sugawarai (Kentriodon_pernix (Kentriodon_obscurus Kentriodon_nakajimai ))))))(Kampholophus_serrulus Wimahl_chinookensis )))(((Pterophocaena_nishinoi (Albireo_whistleri (Odobenocetops_peruvianus (Denebola_brachycephala (Delphinapterus_leucas Monodon_monoceros )))))((Haborophocoena_toyoshimai (Numataphocoena_yamashitai (Haborophocoena_minutus ((((Australithax_intermedia Lomacetus_ginsburgi )(Piscolithax_boreios (Piscolithax_longirostris Piscolithax_tedfordi )))(Semirostrum_ceruttii (Salumiphocaena_stocktoni (Neophocaena_phocaenoides ((Phocoena_sinus Phocoena_spinipinnis )(Phocoena_phocoena (Phocoena_dioptrica Phocoenoides_dalli )))))))(Brabocetus_gigaseorum Septemtriocetus_bosselaersi )))))(Miophocaena_nishinoi Archaeophocaena_teshioensis )))(Norisdelphis_annakaensis (Orcinus_orca (((Lissodelphis_borealis Cephalorhynchus_hectori )((Orcaella_brevirostris (Steno_bredanensis ((Pseudorca_crassidens (Globicephala_macrorhynchus (Feresa_attenuata Peponocephala_electra )))(Grampus_griseus Hemisyntrachelus_cortesii ))))(Sotalia_fluviatilis (Sousa_chinensis (Tursiops_truncatus (Stenella_attenuata (Delphinus_delphis Lagenodelphis_hosei )))))))(Lagenorhynchus_acutus Eodelphinus_kabatensis ))))))))((Xiphiacetus_bossi Squaloziphius_emlongi )(ZMT_73 ((Squalodelphis_fanianii (Notocetus_vanbenedeni Phocageneus_venustus ))(Zarhachis_flagellator (Pomatodelphis_inaequalis Platanista_gangetica ))))))))))(Waipatia_maerewhenua ((Waipatia_hectori Awamokoa_tokarahi )(Urkudelphis_chawpipacha (Otekaikea_marplesi Otekaikea_huata )))))))))))*
(Georgiacetus_vogtlensis (Zygorhiza_kochii ((Archaeodelphis_patrius Xenorophus_sloanii )(Simocetus_rayi (Agorophius_pygmaeus (Patriocetus_kazakhstanicus ((Papahu_taitapu (Squalodon_calvertensis (Prosqualodon_davidis ((Kogia_breviceps (Orycterocetus_crocodilinus Physeter_macrocephalus ))(((Berardius_bairdii (Ziphius_cavirostris (Tasmacetus_shepherdi Mesoplodon_ginkgodens )))(((Lipotes_vexillifer Parapontoporia_sternbergi )((Inia_geoffrensis Pontoporia_blainvillei )(Pliopontos_littoralis Brachydelphis_mazeasi )))(((Delphinodon_dividum ((Tagicetus_joneti (Pithanodelphis_cornutus ((Atocetus_iquensis Atocetus_nasalis )(Lophocetus_calvertensis Lophocetus_repenningi ))))(Macrokentriodon_morani (Hadrodelphis_calvertense Liolithax_pappus ))))((Kentriodon_diusinus (Rudicetus_squalodontoides (Kentriodon_schneideri (Kentriodon_sugawarai (Kentriodon_pernix (Kentriodon_obscurus Kentriodon_nakajimai ))))))(Kampholophus_serrulus Wimahl_chinookensis )))(((Pterophocaena_nishinoi (Albireo_whistleri (Odobenocetops_peruvianus (Denebola_brachycephala (Delphinapterus_leucas Monodon_monoceros )))))(Haborophocoena_toyoshimai ((Numataphocoena_yamashitai (Haborophocoena_minutus ((((Australithax_intermedia Lomacetus_ginsburgi )(Piscolithax_boreios (Piscolithax_longirostris Piscolithax_tedfordi )))(Semirostrum_ceruttii (Salumiphocaena_stocktoni (Neophocaena_phocaenoides ((Phocoena_sinus Phocoena_spinipinnis )(Phocoena_phocoena (Phocoena_dioptrica Phocoenoides_dalli )))))))(Brabocetus_gigaseorum Septemtriocetus_bosselaersi ))))(Miophocaena_nishinoi Archaeophocaena_teshioensis ))))(Norisdelphis_annakaensis (Orcinus_orca (((Lissodelphis_borealis Cephalorhynchus_hectori )((Orcaella_brevirostris (Steno_bredanensis ((Pseudorca_crassidens (Globicephala_macrorhynchus (Feresa_attenuata Peponocephala_electra )))(Grampus_griseus Hemisyntrachelus_cortesii ))))(Sotalia_fluviatilis (Sousa_chinensis (Tursiops_truncatus (Stenella_attenuata (Delphinus_delphis Lagenodelphis_hosei )))))))(Lagenorhynchus_acutus Eodelphinus_kabatensis ))))))))(Squaloziphius_emlongi (Xiphiacetus_bossi (ZMT_73 ((Squalodelphis_fanianii (Notocetus_vanbenedeni Phocageneus_venustus ))(Zarhachis_flagellator (Pomatodelphis_inaequalis Platanista_gangetica )))))))))))(Waipatia_maerewhenua ((Waipatia_hectori Awamokoa_tokarahi )(Urkudelphis_chawpipacha (Otekaikea_marplesi Otekaikea_huata )))))))))))*
(Georgiacetus_vogtlensis (Zygorhiza_kochii ((Archaeodelphis_patrius Xenorophus_sloanii )(Simocetus_rayi (Agorophius_pygmaeus (Patriocetus_kazakhstanicus ((Papahu_taitapu (Squalodon_calvertensis (Prosqualodon_davidis ((Kogia_breviceps (Orycterocetus_crocodilinus Physeter_macrocephalus ))(((Berardius_bairdii (Ziphius_cavirostris (Tasmacetus_shepherdi Mesoplodon_ginkgodens )))((Lipotes_vexillifer (Parapontoporia_sternbergi (Inia_geoffrensis (Pontoporia_blainvillei (Pliopontos_littoralis Brachydelphis_mazeasi )))))(((Delphinodon_dividum ((Tagicetus_joneti (Pithanodelphis_cornutus ((Atocetus_iquensis Atocetus_nasalis )(Lophocetus_calvertensis Lophocetus_repenningi ))))(Macrokentriodon_morani (Hadrodelphis_calvertense Liolithax_pappus ))))(((Kentriodon_schneideri (Kentriodon_sugawarai (Kentriodon_pernix (Kentriodon_obscurus Kentriodon_nakajimai ))))(Rudicetus_squalodontoides Kentriodon_diusinus ))(Kampholophus_serrulus Wimahl_chinookensis )))(((Pterophocaena_nishinoi (Albireo_whistleri (Odobenocetops_peruvianus (Denebola_brachycephala (Delphinapterus_leucas Monodon_monoceros )))))((Haborophocoena_toyoshimai (Numataphocoena_yamashitai (Haborophocoena_minutus (Brabocetus_gigaseorum (Septemtriocetus_bosselaersi (((Australithax_intermedia Lomacetus_ginsburgi )(Piscolithax_boreios (Piscolithax_longirostris Piscolithax_tedfordi )))(Salumiphocaena_stocktoni (Semirostrum_ceruttii (Neophocaena_phocaenoides ((Phocoena_sinus Phocoena_spinipinnis )(Phocoena_phocoena (Phocoena_dioptrica Phocoenoides_dalli ))))))))))))(Miophocaena_nishinoi Archaeophocaena_teshioensis )))(Norisdelphis_annakaensis (Orcinus_orca (((Lissodelphis_borealis Cephalorhynchus_hectori )((Orcaella_brevirostris (Steno_bredanensis ((Pseudorca_crassidens (Globicephala_macrorhynchus (Feresa_attenuata Peponocephala_electra )))(Grampus_griseus Hemisyntrachelus_cortesii ))))(Sotalia_fluviatilis (Sousa_chinensis (Tursiops_truncatus (Stenella_attenuata (Delphinus_delphis Lagenodelphis_hosei )))))))(Lagenorhynchus_acutus Eodelphinus_kabatensis ))))))))(Squaloziphius_emlongi (Xiphiacetus_bossi (ZMT_73 ((Squalodelphis_fanianii (Notocetus_vanbenedeni Phocageneus_venustus ))(Zarhachis_flagellator (Pomatodelphis_inaequalis Platanista_gangetica )))))))))))(Waipatia_maerewhenua ((Waipatia_hectori Awamokoa_tokarahi )(Urkudelphis_chawpipacha (Otekaikea_marplesi Otekaikea_huata )))))))))))*
(Georgiacetus_vogtlensis (Zygorhiza_kochii ((Archaeodelphis_patrius Xenorophus_sloanii )(Simocetus_rayi (Agorophius_pygmaeus (Patriocetus_kazakhstanicus ((Papahu_taitapu (Squalodon_calvertensis (Prosqualodon_davidis ((Kogia_breviceps (Orycterocetus_crocodilinus Physeter_macrocephalus ))(((Berardius_bairdii (Ziphius_cavirostris (Tasmacetus_shepherdi Mesoplodon_ginkgodens )))(((Lipotes_vexillifer Parapontoporia_sternbergi )(Inia_geoffrensis (Pontoporia_blainvillei (Pliopontos_littoralis Brachydelphis_mazeasi ))))(((Delphinodon_dividum ((Tagicetus_joneti (Pithanodelphis_cornutus ((Atocetus_iquensis Atocetus_nasalis )(Lophocetus_calvertensis Lophocetus_repenningi ))))(Macrokentriodon_morani (Hadrodelphis_calvertense Liolithax_pappus ))))(((Kentriodon_schneideri (Kentriodon_sugawarai (Kentriodon_pernix (Kentriodon_obscurus Kentriodon_nakajimai ))))(Rudicetus_squalodontoides Kentriodon_diusinus ))(Kampholophus_serrulus Wimahl_chinookensis )))(((Pterophocaena_nishinoi (Albireo_whistleri (Odobenocetops_peruvianus (Denebola_brachycephala (Delphinapterus_leucas Monodon_monoceros )))))((Haborophocoena_toyoshimai (Numataphocoena_yamashitai (Haborophocoena_minutus (Brabocetus_gigaseorum (Septemtriocetus_bosselaersi (((Australithax_intermedia Lomacetus_ginsburgi )(Piscolithax_boreios (Piscolithax_longirostris Piscolithax_tedfordi )))(Salumiphocaena_stocktoni (Semirostrum_ceruttii (Neophocaena_phocaenoides ((Phocoena_sinus Phocoena_spinipinnis )(Phocoena_phocoena (Phocoena_dioptrica Phocoenoides_dalli ))))))))))))(Miophocaena_nishinoi Archaeophocaena_teshioensis )))(Norisdelphis_annakaensis (Orcinus_orca (((Lissodelphis_borealis Cephalorhynchus_hectori )((Orcaella_brevirostris (Steno_bredanensis ((Pseudorca_crassidens (Globicephala_macrorhynchus (Feresa_attenuata Peponocephala_electra )))(Grampus_griseus Hemisyntrachelus_cortesii ))))(Sotalia_fluviatilis (Sousa_chinensis (Tursiops_truncatus (Stenella_attenuata (Delphinus_delphis Lagenodelphis_hosei )))))))(Lagenorhynchus_acutus Eodelphinus_kabatensis ))))))))(Squaloziphius_emlongi (Xiphiacetus_bossi (ZMT_73 ((Squalodelphis_fanianii (Notocetus_vanbenedeni Phocageneus_venustus ))(Zarhachis_flagellator (Pomatodelphis_inaequalis Platanista_gangetica )))))))))))(Waipatia_maerewhenua ((Waipatia_hectori Awamokoa_tokarahi )(Urkudelphis_chawpipacha (Otekaikea_marplesi Otekaikea_huata )))))))))))*
(Georgiacetus_vogtlensis (Zygorhiza_kochii ((Archaeodelphis_patrius Xenorophus_sloanii )(Simocetus_rayi (Agorophius_pygmaeus (Patriocetus_kazakhstanicus ((Papahu_taitapu (Squalodon_calvertensis (Prosqualodon_davidis ((Kogia_breviceps (Orycterocetus_crocodilinus Physeter_macrocephalus ))(((Berardius_bairdii (Ziphius_cavirostris (Tasmacetus_shepherdi Mesoplodon_ginkgodens )))(((Lipotes_vexillifer Parapontoporia_sternbergi )(Brachydelphis_mazeasi (Pliopontos_littoralis (Inia_geoffrensis Pontoporia_blainvillei ))))(((Delphinodon_dividum ((Tagicetus_joneti (Pithanodelphis_cornutus ((Atocetus_iquensis Atocetus_nasalis )(Lophocetus_calvertensis Lophocetus_repenningi ))))(Macrokentriodon_morani (Hadrodelphis_calvertense Liolithax_pappus ))))((Kentriodon_diusinus (Rudicetus_squalodontoides (Kentriodon_schneideri (Kentriodon_sugawarai (Kentriodon_pernix (Kentriodon_obscurus Kentriodon_nakajimai ))))))(Kampholophus_serrulus Wimahl_chinookensis )))((Pterophocaena_nishinoi ((Albireo_whistleri (Odobenocetops_peruvianus (Denebola_brachycephala (Delphinapterus_leucas Monodon_monoceros ))))((Haborophocoena_toyoshimai (Numataphocoena_yamashitai (Haborophocoena_minutus (Brabocetus_gigaseorum (Septemtriocetus_bosselaersi (((Australithax_intermedia Lomacetus_ginsburgi )(Piscolithax_boreios (Piscolithax_longirostris Piscolithax_tedfordi )))(Salumiphocaena_stocktoni (Semirostrum_ceruttii (Neophocaena_phocaenoides ((Phocoena_sinus Phocoena_spinipinnis )(Phocoena_phocoena (Phocoena_dioptrica Phocoenoides_dalli ))))))))))))(Miophocaena_nishinoi Archaeophocaena_teshioensis ))))(Norisdelphis_annakaensis (Orcinus_orca (((Lissodelphis_borealis Cephalorhynchus_hectori )((Orcaella_brevirostris (Steno_bredanensis ((Pseudorca_crassidens (Globicephala_macrorhynchus (Feresa_attenuata Peponocephala_electra )))(Grampus_griseus Hemisyntrachelus_cortesii ))))(Sotalia_fluviatilis (Sousa_chinensis (Tursiops_truncatus (Stenella_attenuata (Delphinus_delphis Lagenodelphis_hosei )))))))(Lagenorhynchus_acutus Eodelphinus_kabatensis ))))))))((Xiphiacetus_bossi Squaloziphius_emlongi )(ZMT_73 ((Squalodelphis_fanianii (Notocetus_vanbenedeni Phocageneus_venustus ))(Zarhachis_flagellator (Pomatodelphis_inaequalis Platanista_gangetica ))))))))))(Waipatia_maerewhenua ((Waipatia_hectori Awamokoa_tokarahi )(Urkudelphis_chawpipacha (Otekaikea_marplesi Otekaikea_huata )))))))))))*
(Georgiacetus_vogtlensis (Zygorhiza_kochii ((Archaeodelphis_patrius Xenorophus_sloanii )(Simocetus_rayi (Agorophius_pygmaeus (Patriocetus_kazakhstanicus ((Papahu_taitapu (Squalodon_calvertensis (Prosqualodon_davidis ((Kogia_breviceps (Orycterocetus_crocodilinus Physeter_macrocephalus ))(((Berardius_bairdii (Ziphius_cavirostris (Tasmacetus_shepherdi Mesoplodon_ginkgodens )))(((Lipotes_vexillifer Parapontoporia_sternbergi )(Brachydelphis_mazeasi (Pliopontos_littoralis (Inia_geoffrensis Pontoporia_blainvillei ))))(((Delphinodon_dividum ((Tagicetus_joneti (Pithanodelphis_cornutus ((Atocetus_iquensis Atocetus_nasalis )(Lophocetus_calvertensis Lophocetus_repenningi ))))(Macrokentriodon_morani (Hadrodelphis_calvertense Liolithax_pappus ))))((Kentriodon_diusinus (Rudicetus_squalodontoides (Kentriodon_schneideri (Kentriodon_sugawarai (Kentriodon_pernix (Kentriodon_obscurus Kentriodon_nakajimai ))))))(Kampholophus_serrulus Wimahl_chinookensis )))((Pterophocaena_nishinoi ((Albireo_whistleri (Odobenocetops_peruvianus (Denebola_brachycephala (Delphinapterus_leucas Monodon_monoceros ))))((Haborophocoena_toyoshimai (Numataphocoena_yamashitai (Haborophocoena_minutus ((((Australithax_intermedia Lomacetus_ginsburgi )(Piscolithax_boreios (Piscolithax_longirostris Piscolithax_tedfordi )))(Salumiphocaena_stocktoni (Semirostrum_ceruttii (Neophocaena_phocaenoides ((Phocoena_sinus Phocoena_spinipinnis )(Phocoena_phocoena (Phocoena_dioptrica Phocoenoides_dalli )))))))(Brabocetus_gigaseorum Septemtriocetus_bosselaersi )))))(Miophocaena_nishinoi Archaeophocaena_teshioensis ))))(Norisdelphis_annakaensis (Orcinus_orca (((Lissodelphis_borealis Cephalorhynchus_hectori )((Orcaella_brevirostris (Steno_bredanensis ((Pseudorca_crassidens (Globicephala_macrorhynchus (Feresa_attenuata Peponocephala_electra )))(Grampus_griseus Hemisyntrachelus_cortesii ))))(Sotalia_fluviatilis (Sousa_chinensis (Tursiops_truncatus (Stenella_attenuata (Delphinus_delphis Lagenodelphis_hosei )))))))(Lagenorhynchus_acutus Eodelphinus_kabatensis ))))))))((Xiphiacetus_bossi Squaloziphius_emlongi )(ZMT_73 ((Squalodelphis_fanianii (Notocetus_vanbenedeni Phocageneus_venustus ))(Zarhachis_flagellator (Pomatodelphis_inaequalis Platanista_gangetica ))))))))))(Waipatia_maerewhenua ((Waipatia_hectori Awamokoa_tokarahi )(Urkudelphis_chawpipacha (Otekaikea_marplesi Otekaikea_huata )))))))))))*
(Georgiacetus_vogtlensis (Zygorhiza_kochii ((Archaeodelphis_patrius Xenorophus_sloanii )(Simocetus_rayi (Agorophius_pygmaeus (Patriocetus_kazakhstanicus ((Papahu_taitapu (Squalodon_calvertensis (Prosqualodon_davidis ((Kogia_breviceps (Orycterocetus_crocodilinus Physeter_macrocephalus ))(((Berardius_bairdii (Ziphius_cavirostris (Tasmacetus_shepherdi Mesoplodon_ginkgodens )))(((Lipotes_vexillifer Parapontoporia_sternbergi )(Brachydelphis_mazeasi (Pliopontos_littoralis (Inia_geoffrensis Pontoporia_blainvillei ))))(((Delphinodon_dividum ((Tagicetus_joneti (Pithanodelphis_cornutus ((Atocetus_iquensis Atocetus_nasalis )(Lophocetus_calvertensis Lophocetus_repenningi ))))(Macrokentriodon_morani (Hadrodelphis_calvertense Liolithax_pappus ))))(((Kentriodon_schneideri (Kentriodon_sugawarai (Kentriodon_pernix (Kentriodon_obscurus Kentriodon_nakajimai ))))(Rudicetus_squalodontoides Kentriodon_diusinus ))(Kampholophus_serrulus Wimahl_chinookensis )))((Pterophocaena_nishinoi ((Albireo_whistleri (Odobenocetops_peruvianus (Denebola_brachycephala (Delphinapterus_leucas Monodon_monoceros ))))((Haborophocoena_toyoshimai (Numataphocoena_yamashitai (Haborophocoena_minutus (Brabocetus_gigaseorum (Septemtriocetus_bosselaersi (((Australithax_intermedia Lomacetus_ginsburgi )(Piscolithax_boreios (Piscolithax_longirostris Piscolithax_tedfordi )))(Salumiphocaena_stocktoni (Semirostrum_ceruttii (Neophocaena_phocaenoides ((Phocoena_sinus Phocoena_spinipinnis )(Phocoena_phocoena (Phocoena_dioptrica Phocoenoides_dalli ))))))))))))(Miophocaena_nishinoi Archaeophocaena_teshioensis ))))(Norisdelphis_annakaensis (Orcinus_orca (((Lissodelphis_borealis Cephalorhynchus_hectori )((Orcaella_brevirostris (Steno_bredanensis ((Pseudorca_crassidens (Globicephala_macrorhynchus (Feresa_attenuata Peponocephala_electra )))(Grampus_griseus Hemisyntrachelus_cortesii ))))(Sotalia_fluviatilis (Sousa_chinensis (Tursiops_truncatus (Stenella_attenuata (Delphinus_delphis Lagenodelphis_hosei )))))))(Lagenorhynchus_acutus Eodelphinus_kabatensis ))))))))((Xiphiacetus_bossi Squaloziphius_emlongi )(ZMT_73 ((Squalodelphis_fanianii (Notocetus_vanbenedeni Phocageneus_venustus ))(Zarhachis_flagellator (Pomatodelphis_inaequalis Platanista_gangetica ))))))))))(Waipatia_maerewhenua ((Waipatia_hectori Awamokoa_tokarahi )(Urkudelphis_chawpipacha (Otekaikea_marplesi Otekaikea_huata )))))))))))*
(Georgiacetus_vogtlensis (Zygorhiza_kochii ((Archaeodelphis_patrius Xenorophus_sloanii )(Simocetus_rayi (Agorophius_pygmaeus (Patriocetus_kazakhstanicus ((Papahu_taitapu (Squalodon_calvertensis (Prosqualodon_davidis ((Kogia_breviceps (Orycterocetus_crocodilinus Physeter_macrocephalus ))(((Berardius_bairdii (Ziphius_cavirostris (Tasmacetus_shepherdi Mesoplodon_ginkgodens )))(((Lipotes_vexillifer Parapontoporia_sternbergi )(Inia_geoffrensis (Pontoporia_blainvillei (Pliopontos_littoralis Brachydelphis_mazeasi ))))(((Delphinodon_dividum ((Tagicetus_joneti (Pithanodelphis_cornutus ((Atocetus_iquensis Atocetus_nasalis )(Lophocetus_calvertensis Lophocetus_repenningi ))))(Macrokentriodon_morani (Hadrodelphis_calvertense Liolithax_pappus ))))(((Kentriodon_schneideri (Kentriodon_sugawarai (Kentriodon_pernix (Kentriodon_obscurus Kentriodon_nakajimai ))))(Rudicetus_squalodontoides Kentriodon_diusinus ))(Kampholophus_serrulus Wimahl_chinookensis )))((Pterophocaena_nishinoi ((Albireo_whistleri (Odobenocetops_peruvianus (Denebola_brachycephala (Delphinapterus_leucas Monodon_monoceros ))))((Haborophocoena_toyoshimai (Numataphocoena_yamashitai (Haborophocoena_minutus ((((Australithax_intermedia Lomacetus_ginsburgi )(Piscolithax_boreios (Piscolithax_longirostris Piscolithax_tedfordi )))(Salumiphocaena_stocktoni (Semirostrum_ceruttii (Neophocaena_phocaenoides ((Phocoena_sinus Phocoena_spinipinnis )(Phocoena_phocoena (Phocoena_dioptrica Phocoenoides_dalli )))))))(Brabocetus_gigaseorum Septemtriocetus_bosselaersi )))))(Miophocaena_nishinoi Archaeophocaena_teshioensis ))))(Norisdelphis_annakaensis (Orcinus_orca (((Lissodelphis_borealis Cephalorhynchus_hectori )((Orcaella_brevirostris (Steno_bredanensis ((Pseudorca_crassidens (Globicephala_macrorhynchus (Feresa_attenuata Peponocephala_electra )))(Grampus_griseus Hemisyntrachelus_cortesii ))))(Sotalia_fluviatilis (Sousa_chinensis (Tursiops_truncatus (Stenella_attenuata (Delphinus_delphis Lagenodelphis_hosei )))))))(Lagenorhynchus_acutus Eodelphinus_kabatensis ))))))))(Squaloziphius_emlongi (Xiphiacetus_bossi (ZMT_73 ((Squalodelphis_fanianii (Notocetus_vanbenedeni Phocageneus_venustus ))(Zarhachis_flagellator (Pomatodelphis_inaequalis Platanista_gangetica )))))))))))(Waipatia_maerewhenua ((Waipatia_hectori Awamokoa_tokarahi )(Urkudelphis_chawpipacha (Otekaikea_marplesi Otekaikea_huata )))))))))))*
(Georgiacetus_vogtlensis (Zygorhiza_kochii ((Archaeodelphis_patrius Xenorophus_sloanii )(Simocetus_rayi (Agorophius_pygmaeus (Patriocetus_kazakhstanicus ((Papahu_taitapu (Squalodon_calvertensis (Prosqualodon_davidis ((Kogia_breviceps (Orycterocetus_crocodilinus Physeter_macrocephalus ))(((Berardius_bairdii (Ziphius_cavirostris (Tasmacetus_shepherdi Mesoplodon_ginkgodens )))(((Lipotes_vexillifer Parapontoporia_sternbergi )((Inia_geoffrensis Pontoporia_blainvillei )(Pliopontos_littoralis Brachydelphis_mazeasi )))(((Delphinodon_dividum ((Tagicetus_joneti (Pithanodelphis_cornutus ((Atocetus_iquensis Atocetus_nasalis )(Lophocetus_calvertensis Lophocetus_repenningi ))))(Macrokentriodon_morani (Hadrodelphis_calvertense Liolithax_pappus ))))(((Kentriodon_schneideri (Kentriodon_sugawarai (Kentriodon_pernix (Kentriodon_obscurus Kentriodon_nakajimai ))))(Rudicetus_squalodontoides Kentriodon_diusinus ))(Kampholophus_serrulus Wimahl_chinookensis )))(((Pterophocaena_nishinoi (Albireo_whistleri (Odobenocetops_peruvianus (Denebola_brachycephala (Delphinapterus_leucas Monodon_monoceros )))))(Haborophocoena_toyoshimai ((Numataphocoena_yamashitai (Haborophocoena_minutus (Brabocetus_gigaseorum (Septemtriocetus_bosselaersi (((Australithax_intermedia Lomacetus_ginsburgi )(Piscolithax_boreios (Piscolithax_longirostris Piscolithax_tedfordi )))(Salumiphocaena_stocktoni (Semirostrum_ceruttii (Neophocaena_phocaenoides ((Phocoena_sinus Phocoena_spinipinnis )(Phocoena_phocoena (Phocoena_dioptrica Phocoenoides_dalli )))))))))))(Miophocaena_nishinoi Archaeophocaena_teshioensis ))))(Norisdelphis_annakaensis (Orcinus_orca (((Lissodelphis_borealis Cephalorhynchus_hectori )((Orcaella_brevirostris (Steno_bredanensis ((Pseudorca_crassidens (Globicephala_macrorhynchus (Feresa_attenuata Peponocephala_electra )))(Grampus_griseus Hemisyntrachelus_cortesii ))))(Sotalia_fluviatilis (Sousa_chinensis (Tursiops_truncatus (Stenella_attenuata (Delphinus_delphis Lagenodelphis_hosei )))))))(Lagenorhynchus_acutus Eodelphinus_kabatensis ))))))))(Squaloziphius_emlongi (Xiphiacetus_bossi (ZMT_73 ((Squalodelphis_fanianii (Notocetus_vanbenedeni Phocageneus_venustus ))(Zarhachis_flagellator (Pomatodelphis_inaequalis Platanista_gangetica )))))))))))(Waipatia_maerewhenua ((Waipatia_hectori Awamokoa_tokarahi )(Urkudelphis_chawpipacha (Otekaikea_marplesi Otekaikea_huata )))))))))))*
(Georgiacetus_vogtlensis (Zygorhiza_kochii ((Archaeodelphis_patrius Xenorophus_sloanii )(Simocetus_rayi (Agorophius_pygmaeus (Patriocetus_kazakhstanicus ((Papahu_taitapu (Squalodon_calvertensis (Prosqualodon_davidis ((Kogia_breviceps (Orycterocetus_crocodilinus Physeter_macrocephalus ))(((Berardius_bairdii (Ziphius_cavirostris (Tasmacetus_shepherdi Mesoplodon_ginkgodens )))((Lipotes_vexillifer (Parapontoporia_sternbergi (Inia_geoffrensis (Pontoporia_blainvillei (Pliopontos_littoralis Brachydelphis_mazeasi )))))(((Delphinodon_dividum ((Tagicetus_joneti (Pithanodelphis_cornutus ((Atocetus_iquensis Atocetus_nasalis )(Lophocetus_calvertensis Lophocetus_repenningi ))))(Macrokentriodon_morani (Hadrodelphis_calvertense Liolithax_pappus ))))(((Kentriodon_schneideri (Kentriodon_sugawarai (Kentriodon_pernix (Kentriodon_obscurus Kentriodon_nakajimai ))))(Rudicetus_squalodontoides Kentriodon_diusinus ))(Kampholophus_serrulus Wimahl_chinookensis )))(((Pterophocaena_nishinoi (Albireo_whistleri (Odobenocetops_peruvianus (Denebola_brachycephala (Delphinapterus_leucas Monodon_monoceros )))))((Haborophocoena_toyoshimai (Numataphocoena_yamashitai (Haborophocoena_minutus (((Australithax_intermedia Lomacetus_ginsburgi )(Piscolithax_boreios (Piscolithax_longirostris Piscolithax_tedfordi )))(Salumiphocaena_stocktoni ((Septemtriocetus_bosselaersi (Semirostrum_ceruttii Brabocetus_gigaseorum ))(Neophocaena_phocaenoides ((Phocoena_sinus Phocoena_spinipinnis )(Phocoena_phocoena (Phocoena_dioptrica Phocoenoides_dalli ))))))))))(Miophocaena_nishinoi Archaeophocaena_teshioensis )))(Norisdelphis_annakaensis (Orcinus_orca (((Lissodelphis_borealis Cephalorhynchus_hectori )((Orcaella_brevirostris (Steno_bredanensis ((Pseudorca_crassidens (Globicephala_macrorhynchus (Feresa_attenuata Peponocephala_electra )))(Grampus_griseus Hemisyntrachelus_cortesii ))))(Sotalia_fluviatilis (Sousa_chinensis (Tursiops_truncatus (Stenella_attenuata (Delphinus_delphis Lagenodelphis_hosei )))))))(Lagenorhynchus_acutus Eodelphinus_kabatensis ))))))))(Squaloziphius_emlongi (Xiphiacetus_bossi (ZMT_73 ((Squalodelphis_fanianii (Notocetus_vanbenedeni Phocageneus_venustus ))(Zarhachis_flagellator (Pomatodelphis_inaequalis Platanista_gangetica )))))))))))(Waipatia_maerewhenua ((Waipatia_hectori Awamokoa_tokarahi )(Urkudelphis_chawpipacha (Otekaikea_marplesi Otekaikea_huata )))))))))))*
(Georgiacetus_vogtlensis (Zygorhiza_kochii ((Archaeodelphis_patrius Xenorophus_sloanii )(Simocetus_rayi (Agorophius_pygmaeus (Patriocetus_kazakhstanicus ((Papahu_taitapu (Squalodon_calvertensis (Prosqualodon_davidis ((Kogia_breviceps (Orycterocetus_crocodilinus Physeter_macrocephalus ))(((Berardius_bairdii (Ziphius_cavirostris (Tasmacetus_shepherdi Mesoplodon_ginkgodens )))((Parapontoporia_sternbergi (Lipotes_vexillifer (Inia_geoffrensis (Pontoporia_blainvillei (Pliopontos_littoralis Brachydelphis_mazeasi )))))(((Delphinodon_dividum ((Tagicetus_joneti (Pithanodelphis_cornutus ((Atocetus_iquensis Atocetus_nasalis )(Lophocetus_calvertensis Lophocetus_repenningi ))))(Macrokentriodon_morani (Hadrodelphis_calvertense Liolithax_pappus ))))(((Kentriodon_schneideri (Kentriodon_sugawarai (Kentriodon_pernix (Kentriodon_obscurus Kentriodon_nakajimai ))))(Rudicetus_squalodontoides Kentriodon_diusinus ))(Kampholophus_serrulus Wimahl_chinookensis )))((Pterophocaena_nishinoi ((Albireo_whistleri (Odobenocetops_peruvianus (Denebola_brachycephala (Delphinapterus_leucas Monodon_monoceros ))))((Haborophocoena_toyoshimai (Numataphocoena_yamashitai (Haborophocoena_minutus ((((Australithax_intermedia Lomacetus_ginsburgi )(Piscolithax_boreios (Piscolithax_longirostris Piscolithax_tedfordi )))(Salumiphocaena_stocktoni (Semirostrum_ceruttii (Neophocaena_phocaenoides ((Phocoena_sinus Phocoena_spinipinnis )(Phocoena_phocoena (Phocoena_dioptrica Phocoenoides_dalli )))))))(Brabocetus_gigaseorum Septemtriocetus_bosselaersi )))))(Miophocaena_nishinoi Archaeophocaena_teshioensis ))))(Norisdelphis_annakaensis (Orcinus_orca (((Lissodelphis_borealis Cephalorhynchus_hectori )((Orcaella_brevirostris (Steno_bredanensis ((Pseudorca_crassidens (Globicephala_macrorhynchus (Feresa_attenuata Peponocephala_electra )))(Grampus_griseus Hemisyntrachelus_cortesii ))))(Sotalia_fluviatilis (Sousa_chinensis (Tursiops_truncatus (Stenella_attenuata (Delphinus_delphis Lagenodelphis_hosei )))))))(Lagenorhynchus_acutus Eodelphinus_kabatensis ))))))))(Squaloziphius_emlongi (Xiphiacetus_bossi (ZMT_73 ((Squalodelphis_fanianii (Notocetus_vanbenedeni Phocageneus_venustus ))(Zarhachis_flagellator (Pomatodelphis_inaequalis Platanista_gangetica )))))))))))(Waipatia_maerewhenua ((Waipatia_hectori Awamokoa_tokarahi )(Urkudelphis_chawpipacha (Otekaikea_marplesi Otekaikea_huata )))))))))))*
(Georgiacetus_vogtlensis (Zygorhiza_kochii ((Archaeodelphis_patrius Xenorophus_sloanii )(Simocetus_rayi (Agorophius_pygmaeus (Patriocetus_kazakhstanicus ((Papahu_taitapu (Squalodon_calvertensis (Prosqualodon_davidis ((Kogia_breviceps (Orycterocetus_crocodilinus Physeter_macrocephalus ))(((Berardius_bairdii (Ziphius_cavirostris (Tasmacetus_shepherdi Mesoplodon_ginkgodens )))((Lipotes_vexillifer (Parapontoporia_sternbergi (Inia_geoffrensis (Pontoporia_blainvillei (Pliopontos_littoralis Brachydelphis_mazeasi )))))(((Delphinodon_dividum ((Tagicetus_joneti (Pithanodelphis_cornutus ((Atocetus_iquensis Atocetus_nasalis )(Lophocetus_calvertensis Lophocetus_repenningi ))))(Macrokentriodon_morani (Hadrodelphis_calvertense Liolithax_pappus ))))(((Kentriodon_schneideri (Kentriodon_sugawarai (Kentriodon_pernix (Kentriodon_obscurus Kentriodon_nakajimai ))))(Rudicetus_squalodontoides Kentriodon_diusinus ))(Kampholophus_serrulus Wimahl_chinookensis )))(((Albireo_whistleri (Odobenocetops_peruvianus (Denebola_brachycephala (Delphinapterus_leucas Monodon_monoceros ))))((Haborophocoena_toyoshimai (Numataphocoena_yamashitai (Haborophocoena_minutus ((((Australithax_intermedia Lomacetus_ginsburgi )(Piscolithax_boreios (Piscolithax_longirostris Piscolithax_tedfordi )))(Salumiphocaena_stocktoni (Semirostrum_ceruttii (Neophocaena_phocaenoides ((Phocoena_sinus Phocoena_spinipinnis )(Phocoena_phocoena (Phocoena_dioptrica Phocoenoides_dalli )))))))(Brabocetus_gigaseorum Septemtriocetus_bosselaersi )))))(Miophocaena_nishinoi Archaeophocaena_teshioensis )))(Pterophocaena_nishinoi (Norisdelphis_annakaensis (Orcinus_orca (((Lissodelphis_borealis Cephalorhynchus_hectori )((Orcaella_brevirostris (Steno_bredanensis ((Pseudorca_crassidens (Globicephala_macrorhynchus (Feresa_attenuata Peponocephala_electra )))(Grampus_griseus Hemisyntrachelus_cortesii ))))(Sotalia_fluviatilis (Sousa_chinensis (Tursiops_truncatus (Stenella_attenuata (Delphinus_delphis Lagenodelphis_hosei )))))))(Lagenorhynchus_acutus Eodelphinus_kabatensis )))))))))(Squaloziphius_emlongi (Xiphiacetus_bossi (ZMT_73 ((Squalodelphis_fanianii (Notocetus_vanbenedeni Phocageneus_venustus ))(Zarhachis_flagellator (Pomatodelphis_inaequalis Platanista_gangetica )))))))))))(Waipatia_maerewhenua ((Waipatia_hectori Awamokoa_tokarahi )(Urkudelphis_chawpipacha (Otekaikea_marplesi Otekaikea_huata )))))))))))*
(Georgiacetus_vogtlensis (Zygorhiza_kochii ((Archaeodelphis_patrius Xenorophus_sloanii )(Simocetus_rayi (Agorophius_pygmaeus (Patriocetus_kazakhstanicus ((Papahu_taitapu (Squalodon_calvertensis (Prosqualodon_davidis ((Kogia_breviceps (Orycterocetus_crocodilinus Physeter_macrocephalus ))(((Berardius_bairdii (Ziphius_cavirostris (Tasmacetus_shepherdi Mesoplodon_ginkgodens )))((Parapontoporia_sternbergi (Lipotes_vexillifer (Inia_geoffrensis (Pontoporia_blainvillei (Pliopontos_littoralis Brachydelphis_mazeasi )))))(((Delphinodon_dividum ((Tagicetus_joneti (Pithanodelphis_cornutus ((Atocetus_iquensis Atocetus_nasalis )(Lophocetus_calvertensis Lophocetus_repenningi ))))(Macrokentriodon_morani (Hadrodelphis_calvertense Liolithax_pappus ))))(((Kentriodon_schneideri (Kentriodon_sugawarai (Kentriodon_pernix (Kentriodon_obscurus Kentriodon_nakajimai ))))(Rudicetus_squalodontoides Kentriodon_diusinus ))(Kampholophus_serrulus Wimahl_chinookensis )))(((Albireo_whistleri (Odobenocetops_peruvianus (Denebola_brachycephala (Delphinapterus_leucas Monodon_monoceros ))))((Haborophocoena_toyoshimai (Numataphocoena_yamashitai (Haborophocoena_minutus (((Australithax_intermedia Lomacetus_ginsburgi )(Piscolithax_boreios (Piscolithax_longirostris Piscolithax_tedfordi )))(Salumiphocaena_stocktoni ((Semirostrum_ceruttii (Brabocetus_gigaseorum Septemtriocetus_bosselaersi ))(Neophocaena_phocaenoides ((Phocoena_sinus Phocoena_spinipinnis )(Phocoena_phocoena (Phocoena_dioptrica Phocoenoides_dalli ))))))))))(Miophocaena_nishinoi Archaeophocaena_teshioensis )))(Pterophocaena_nishinoi (Norisdelphis_annakaensis (Orcinus_orca (((Lissodelphis_borealis Cephalorhynchus_hectori )((Orcaella_brevirostris (Steno_bredanensis ((Pseudorca_crassidens (Globicephala_macrorhynchus (Feresa_attenuata Peponocephala_electra )))(Grampus_griseus Hemisyntrachelus_cortesii ))))(Sotalia_fluviatilis (Sousa_chinensis (Tursiops_truncatus (Stenella_attenuata (Delphinus_delphis Lagenodelphis_hosei )))))))(Lagenorhynchus_acutus Eodelphinus_kabatensis )))))))))(Squaloziphius_emlongi (Xiphiacetus_bossi (ZMT_73 ((Squalodelphis_fanianii (Notocetus_vanbenedeni Phocageneus_venustus ))(Zarhachis_flagellator (Pomatodelphis_inaequalis Platanista_gangetica )))))))))))(Waipatia_maerewhenua ((Waipatia_hectori Awamokoa_tokarahi )(Urkudelphis_chawpipacha (Otekaikea_marplesi Otekaikea_huata )))))))))))*
(Georgiacetus_vogtlensis (Zygorhiza_kochii ((Archaeodelphis_patrius Xenorophus_sloanii )(Simocetus_rayi (Agorophius_pygmaeus (Patriocetus_kazakhstanicus ((Papahu_taitapu (Squalodon_calvertensis (Prosqualodon_davidis ((Kogia_breviceps (Orycterocetus_crocodilinus Physeter_macrocephalus ))(((Berardius_bairdii (Ziphius_cavirostris (Tasmacetus_shepherdi Mesoplodon_ginkgodens )))(((Lipotes_vexillifer Parapontoporia_sternbergi )(Inia_geoffrensis (Pontoporia_blainvillei (Pliopontos_littoralis Brachydelphis_mazeasi ))))(((Delphinodon_dividum ((Tagicetus_joneti (Pithanodelphis_cornutus ((Atocetus_iquensis Atocetus_nasalis )(Lophocetus_calvertensis Lophocetus_repenningi ))))(Macrokentriodon_morani (Hadrodelphis_calvertense Liolithax_pappus ))))(((Kentriodon_schneideri (Kentriodon_sugawarai (Kentriodon_pernix (Kentriodon_obscurus Kentriodon_nakajimai ))))(Rudicetus_squalodontoides Kentriodon_diusinus ))(Kampholophus_serrulus Wimahl_chinookensis )))(((Pterophocaena_nishinoi (Albireo_whistleri (Odobenocetops_peruvianus (Denebola_brachycephala (Delphinapterus_leucas Monodon_monoceros )))))(Haborophocoena_toyoshimai ((Numataphocoena_yamashitai (Haborophocoena_minutus (Brabocetus_gigaseorum (Septemtriocetus_bosselaersi (((Australithax_intermedia Lomacetus_ginsburgi )(Piscolithax_boreios (Piscolithax_longirostris Piscolithax_tedfordi )))(Salumiphocaena_stocktoni (Semirostrum_ceruttii (Neophocaena_phocaenoides ((Phocoena_sinus Phocoena_spinipinnis )(Phocoena_phocoena (Phocoena_dioptrica Phocoenoides_dalli )))))))))))(Miophocaena_nishinoi Archaeophocaena_teshioensis ))))(Norisdelphis_annakaensis (Orcinus_orca (((Lissodelphis_borealis Cephalorhynchus_hectori )((Orcaella_brevirostris (Steno_bredanensis ((Pseudorca_crassidens (Globicephala_macrorhynchus (Feresa_attenuata Peponocephala_electra )))(Grampus_griseus Hemisyntrachelus_cortesii ))))(Sotalia_fluviatilis (Sousa_chinensis (Tursiops_truncatus (Stenella_attenuata (Delphinus_delphis Lagenodelphis_hosei )))))))(Lagenorhynchus_acutus Eodelphinus_kabatensis ))))))))(Squaloziphius_emlongi (Xiphiacetus_bossi (ZMT_73 ((Squalodelphis_fanianii (Notocetus_vanbenedeni Phocageneus_venustus ))(Zarhachis_flagellator (Pomatodelphis_inaequalis Platanista_gangetica )))))))))))(Waipatia_maerewhenua ((Waipatia_hectori Awamokoa_tokarahi )(Urkudelphis_chawpipacha (Otekaikea_marplesi Otekaikea_huata )))))))))))*
(Georgiacetus_vogtlensis (Zygorhiza_kochii ((Archaeodelphis_patrius Xenorophus_sloanii )(Simocetus_rayi (Agorophius_pygmaeus (Patriocetus_kazakhstanicus ((Papahu_taitapu (Squalodon_calvertensis (Prosqualodon_davidis ((Kogia_breviceps (Orycterocetus_crocodilinus Physeter_macrocephalus ))(((Berardius_bairdii (Ziphius_cavirostris (Tasmacetus_shepherdi Mesoplodon_ginkgodens )))(((Lipotes_vexillifer Parapontoporia_sternbergi )(Inia_geoffrensis (Pontoporia_blainvillei (Pliopontos_littoralis Brachydelphis_mazeasi ))))(((Delphinodon_dividum ((Tagicetus_joneti (Pithanodelphis_cornutus ((Atocetus_iquensis Atocetus_nasalis )(Lophocetus_calvertensis Lophocetus_repenningi ))))(Macrokentriodon_morani (Hadrodelphis_calvertense Liolithax_pappus ))))(((Kentriodon_schneideri (Kentriodon_sugawarai (Kentriodon_pernix (Kentriodon_obscurus Kentriodon_nakajimai ))))(Rudicetus_squalodontoides Kentriodon_diusinus ))(Kampholophus_serrulus Wimahl_chinookensis )))(((Pterophocaena_nishinoi (Albireo_whistleri (Odobenocetops_peruvianus (Denebola_brachycephala (Delphinapterus_leucas Monodon_monoceros )))))(Haborophocoena_toyoshimai ((Numataphocoena_yamashitai (Haborophocoena_minutus ((((Australithax_intermedia Lomacetus_ginsburgi )(Piscolithax_boreios (Piscolithax_longirostris Piscolithax_tedfordi )))(Semirostrum_ceruttii (Salumiphocaena_stocktoni (Neophocaena_phocaenoides ((Phocoena_sinus Phocoena_spinipinnis )(Phocoena_phocoena (Phocoena_dioptrica Phocoenoides_dalli )))))))(Brabocetus_gigaseorum Septemtriocetus_bosselaersi ))))(Miophocaena_nishinoi Archaeophocaena_teshioensis ))))(Norisdelphis_annakaensis (Orcinus_orca (((Lissodelphis_borealis Cephalorhynchus_hectori )((Orcaella_brevirostris (Steno_bredanensis ((Pseudorca_crassidens (Globicephala_macrorhynchus (Feresa_attenuata Peponocephala_electra )))(Grampus_griseus Hemisyntrachelus_cortesii ))))(Sotalia_fluviatilis (Sousa_chinensis (Tursiops_truncatus (Stenella_attenuata (Delphinus_delphis Lagenodelphis_hosei )))))))(Lagenorhynchus_acutus Eodelphinus_kabatensis ))))))))(Squaloziphius_emlongi (Xiphiacetus_bossi (ZMT_73 ((Squalodelphis_fanianii (Notocetus_vanbenedeni Phocageneus_venustus ))(Zarhachis_flagellator (Pomatodelphis_inaequalis Platanista_gangetica )))))))))))(Waipatia_maerewhenua ((Waipatia_hectori Awamokoa_tokarahi )(Urkudelphis_chawpipacha (Otekaikea_marplesi Otekaikea_huata )))))))))))*
(Georgiacetus_vogtlensis (Zygorhiza_kochii ((Archaeodelphis_patrius Xenorophus_sloanii )(Simocetus_rayi (Agorophius_pygmaeus (Patriocetus_kazakhstanicus ((Papahu_taitapu (Squalodon_calvertensis (Prosqualodon_davidis ((Kogia_breviceps (Orycterocetus_crocodilinus Physeter_macrocephalus ))(((Berardius_bairdii (Ziphius_cavirostris (Tasmacetus_shepherdi Mesoplodon_ginkgodens )))((Parapontoporia_sternbergi (Lipotes_vexillifer (Inia_geoffrensis (Pontoporia_blainvillei (Pliopontos_littoralis Brachydelphis_mazeasi )))))(((Delphinodon_dividum ((Tagicetus_joneti (Pithanodelphis_cornutus ((Atocetus_iquensis Atocetus_nasalis )(Lophocetus_calvertensis Lophocetus_repenningi ))))(Macrokentriodon_morani (Hadrodelphis_calvertense Liolithax_pappus ))))((Kentriodon_diusinus (Rudicetus_squalodontoides (Kentriodon_schneideri (Kentriodon_sugawarai (Kentriodon_pernix (Kentriodon_obscurus Kentriodon_nakajimai ))))))(Kampholophus_serrulus Wimahl_chinookensis )))((Pterophocaena_nishinoi ((Albireo_whistleri (Odobenocetops_peruvianus (Denebola_brachycephala (Delphinapterus_leucas Monodon_monoceros ))))((Haborophocoena_toyoshimai (Numataphocoena_yamashitai (Haborophocoena_minutus ((((Australithax_intermedia Lomacetus_ginsburgi )(Piscolithax_boreios (Piscolithax_longirostris Piscolithax_tedfordi )))(Semirostrum_ceruttii (Salumiphocaena_stocktoni (Neophocaena_phocaenoides ((Phocoena_sinus Phocoena_spinipinnis )(Phocoena_phocoena (Phocoena_dioptrica Phocoenoides_dalli )))))))(Brabocetus_gigaseorum Septemtriocetus_bosselaersi )))))(Miophocaena_nishinoi Archaeophocaena_teshioensis ))))(Norisdelphis_annakaensis (Orcinus_orca (((Lissodelphis_borealis Cephalorhynchus_hectori )((Orcaella_brevirostris (Steno_bredanensis ((Pseudorca_crassidens (Globicephala_macrorhynchus (Feresa_attenuata Peponocephala_electra )))(Grampus_griseus Hemisyntrachelus_cortesii ))))(Sotalia_fluviatilis (Sousa_chinensis (Tursiops_truncatus (Stenella_attenuata (Delphinus_delphis Lagenodelphis_hosei )))))))(Lagenorhynchus_acutus Eodelphinus_kabatensis ))))))))(Squaloziphius_emlongi (Xiphiacetus_bossi (ZMT_73 ((Squalodelphis_fanianii (Notocetus_vanbenedeni Phocageneus_venustus ))(Zarhachis_flagellator (Pomatodelphis_inaequalis Platanista_gangetica )))))))))))(Waipatia_maerewhenua ((Waipatia_hectori Awamokoa_tokarahi )(Urkudelphis_chawpipacha (Otekaikea_marplesi Otekaikea_huata )))))))))))*
(Georgiacetus_vogtlensis (Zygorhiza_kochii ((Archaeodelphis_patrius Xenorophus_sloanii )(Simocetus_rayi (Agorophius_pygmaeus (Patriocetus_kazakhstanicus ((Papahu_taitapu (Squalodon_calvertensis (Prosqualodon_davidis ((Kogia_breviceps (Orycterocetus_crocodilinus Physeter_macrocephalus ))(((Berardius_bairdii (Ziphius_cavirostris (Tasmacetus_shepherdi Mesoplodon_ginkgodens )))((Lipotes_vexillifer (Parapontoporia_sternbergi (Inia_geoffrensis (Pontoporia_blainvillei (Pliopontos_littoralis Brachydelphis_mazeasi )))))(((Delphinodon_dividum ((Tagicetus_joneti (Pithanodelphis_cornutus ((Atocetus_iquensis Atocetus_nasalis )(Lophocetus_calvertensis Lophocetus_repenningi ))))(Macrokentriodon_morani (Hadrodelphis_calvertense Liolithax_pappus ))))((Kentriodon_diusinus (Rudicetus_squalodontoides (Kentriodon_schneideri (Kentriodon_sugawarai (Kentriodon_pernix (Kentriodon_obscurus Kentriodon_nakajimai ))))))(Kampholophus_serrulus Wimahl_chinookensis )))(((Pterophocaena_nishinoi (Albireo_whistleri (Odobenocetops_peruvianus (Denebola_brachycephala (Delphinapterus_leucas Monodon_monoceros )))))((Haborophocoena_toyoshimai (Numataphocoena_yamashitai (Haborophocoena_minutus ((((Australithax_intermedia Lomacetus_ginsburgi )(Piscolithax_boreios (Piscolithax_longirostris Piscolithax_tedfordi )))(Salumiphocaena_stocktoni (Semirostrum_ceruttii (Neophocaena_phocaenoides ((Phocoena_sinus Phocoena_spinipinnis )(Phocoena_phocoena (Phocoena_dioptrica Phocoenoides_dalli )))))))(Brabocetus_gigaseorum Septemtriocetus_bosselaersi )))))(Miophocaena_nishinoi Archaeophocaena_teshioensis )))(Norisdelphis_annakaensis (Orcinus_orca (((Lissodelphis_borealis Cephalorhynchus_hectori )((Orcaella_brevirostris (Steno_bredanensis ((Pseudorca_crassidens (Globicephala_macrorhynchus (Feresa_attenuata Peponocephala_electra )))(Grampus_griseus Hemisyntrachelus_cortesii ))))(Sotalia_fluviatilis (Sousa_chinensis (Tursiops_truncatus (Stenella_attenuata (Delphinus_delphis Lagenodelphis_hosei )))))))(Lagenorhynchus_acutus Eodelphinus_kabatensis ))))))))(Squaloziphius_emlongi (Xiphiacetus_bossi (ZMT_73 ((Squalodelphis_fanianii (Notocetus_vanbenedeni Phocageneus_venustus ))(Zarhachis_flagellator (Pomatodelphis_inaequalis Platanista_gangetica )))))))))))(Waipatia_maerewhenua ((Waipatia_hectori Awamokoa_tokarahi )(Urkudelphis_chawpipacha (Otekaikea_marplesi Otekaikea_huata )))))))))))*
(Georgiacetus_vogtlensis (Zygorhiza_kochii ((Archaeodelphis_patrius Xenorophus_sloanii )(Simocetus_rayi (Agorophius_pygmaeus (Patriocetus_kazakhstanicus ((Papahu_taitapu (Squalodon_calvertensis (Prosqualodon_davidis ((Kogia_breviceps (Orycterocetus_crocodilinus Physeter_macrocephalus ))(((Berardius_bairdii (Ziphius_cavirostris (Tasmacetus_shepherdi Mesoplodon_ginkgodens )))((Lipotes_vexillifer (Parapontoporia_sternbergi (Inia_geoffrensis (Pontoporia_blainvillei (Pliopontos_littoralis Brachydelphis_mazeasi )))))(((Delphinodon_dividum ((Tagicetus_joneti (Pithanodelphis_cornutus ((Atocetus_iquensis Atocetus_nasalis )(Lophocetus_calvertensis Lophocetus_repenningi ))))(Macrokentriodon_morani (Hadrodelphis_calvertense Liolithax_pappus ))))((Kentriodon_diusinus (Rudicetus_squalodontoides (Kentriodon_schneideri (Kentriodon_sugawarai (Kentriodon_pernix (Kentriodon_obscurus Kentriodon_nakajimai ))))))(Kampholophus_serrulus Wimahl_chinookensis )))(((Pterophocaena_nishinoi (Albireo_whistleri (Odobenocetops_peruvianus (Denebola_brachycephala (Delphinapterus_leucas Monodon_monoceros )))))((Haborophocoena_toyoshimai (Numataphocoena_yamashitai (Haborophocoena_minutus ((((Australithax_intermedia Lomacetus_ginsburgi )(Piscolithax_boreios (Piscolithax_longirostris Piscolithax_tedfordi )))(Semirostrum_ceruttii (Salumiphocaena_stocktoni (Neophocaena_phocaenoides ((Phocoena_sinus Phocoena_spinipinnis )(Phocoena_phocoena (Phocoena_dioptrica Phocoenoides_dalli )))))))(Brabocetus_gigaseorum Septemtriocetus_bosselaersi )))))(Miophocaena_nishinoi Archaeophocaena_teshioensis )))(Norisdelphis_annakaensis (Orcinus_orca (((Lissodelphis_borealis Cephalorhynchus_hectori )((Orcaella_brevirostris (Steno_bredanensis ((Pseudorca_crassidens (Globicephala_macrorhynchus (Feresa_attenuata Peponocephala_electra )))(Grampus_griseus Hemisyntrachelus_cortesii ))))(Sotalia_fluviatilis (Sousa_chinensis (Tursiops_truncatus (Stenella_attenuata (Delphinus_delphis Lagenodelphis_hosei )))))))(Lagenorhynchus_acutus Eodelphinus_kabatensis ))))))))(Squaloziphius_emlongi (Xiphiacetus_bossi (ZMT_73 ((Squalodelphis_fanianii (Notocetus_vanbenedeni Phocageneus_venustus ))(Zarhachis_flagellator (Pomatodelphis_inaequalis Platanista_gangetica )))))))))))(Waipatia_maerewhenua ((Waipatia_hectori Awamokoa_tokarahi )(Urkudelphis_chawpipacha (Otekaikea_marplesi Otekaikea_huata )))))))))))*
(Georgiacetus_vogtlensis (Zygorhiza_kochii ((Archaeodelphis_patrius Xenorophus_sloanii )(Simocetus_rayi (Agorophius_pygmaeus (Patriocetus_kazakhstanicus ((Papahu_taitapu (Squalodon_calvertensis (Prosqualodon_davidis ((Kogia_breviceps (Orycterocetus_crocodilinus Physeter_macrocephalus ))(((Berardius_bairdii (Ziphius_cavirostris (Tasmacetus_shepherdi Mesoplodon_ginkgodens )))(((Lipotes_vexillifer Parapontoporia_sternbergi )(Inia_geoffrensis (Pontoporia_blainvillei (Pliopontos_littoralis Brachydelphis_mazeasi ))))(((Delphinodon_dividum ((Tagicetus_joneti (Pithanodelphis_cornutus ((Atocetus_iquensis Atocetus_nasalis )(Lophocetus_calvertensis Lophocetus_repenningi ))))(Macrokentriodon_morani (Hadrodelphis_calvertense Liolithax_pappus ))))((Kentriodon_diusinus (Rudicetus_squalodontoides (Kentriodon_schneideri (Kentriodon_sugawarai (Kentriodon_pernix (Kentriodon_obscurus Kentriodon_nakajimai ))))))(Kampholophus_serrulus Wimahl_chinookensis )))(((Pterophocaena_nishinoi (Albireo_whistleri (Odobenocetops_peruvianus (Denebola_brachycephala (Delphinapterus_leucas Monodon_monoceros )))))((Haborophocoena_toyoshimai (Numataphocoena_yamashitai (Haborophocoena_minutus ((((Australithax_intermedia Lomacetus_ginsburgi )(Piscolithax_boreios (Piscolithax_longirostris Piscolithax_tedfordi )))(Semirostrum_ceruttii (Salumiphocaena_stocktoni (Neophocaena_phocaenoides ((Phocoena_sinus Phocoena_spinipinnis )(Phocoena_phocoena (Phocoena_dioptrica Phocoenoides_dalli )))))))(Brabocetus_gigaseorum Septemtriocetus_bosselaersi )))))(Miophocaena_nishinoi Archaeophocaena_teshioensis )))(Norisdelphis_annakaensis (Orcinus_orca (((Lissodelphis_borealis Cephalorhynchus_hectori )((Orcaella_brevirostris (Steno_bredanensis ((Pseudorca_crassidens (Globicephala_macrorhynchus (Feresa_attenuata Peponocephala_electra )))(Grampus_griseus Hemisyntrachelus_cortesii ))))(Sotalia_fluviatilis (Sousa_chinensis (Tursiops_truncatus (Stenella_attenuata (Delphinus_delphis Lagenodelphis_hosei )))))))(Lagenorhynchus_acutus Eodelphinus_kabatensis ))))))))(Squaloziphius_emlongi (Xiphiacetus_bossi (ZMT_73 ((Squalodelphis_fanianii (Notocetus_vanbenedeni Phocageneus_venustus ))(Zarhachis_flagellator (Pomatodelphis_inaequalis Platanista_gangetica )))))))))))(Waipatia_maerewhenua ((Waipatia_hectori Awamokoa_tokarahi )(Urkudelphis_chawpipacha (Otekaikea_marplesi Otekaikea_huata )))))))))))*
(Georgiacetus_vogtlensis (Zygorhiza_kochii ((Archaeodelphis_patrius Xenorophus_sloanii )(Simocetus_rayi (Agorophius_pygmaeus (Patriocetus_kazakhstanicus ((Papahu_taitapu (Squalodon_calvertensis (Prosqualodon_davidis ((Kogia_breviceps (Orycterocetus_crocodilinus Physeter_macrocephalus ))(((Berardius_bairdii (Ziphius_cavirostris (Tasmacetus_shepherdi Mesoplodon_ginkgodens )))(((Lipotes_vexillifer Parapontoporia_sternbergi )((Inia_geoffrensis Pontoporia_blainvillei )(Pliopontos_littoralis Brachydelphis_mazeasi )))(((Delphinodon_dividum ((Tagicetus_joneti (Pithanodelphis_cornutus ((Atocetus_iquensis Atocetus_nasalis )(Lophocetus_calvertensis Lophocetus_repenningi ))))(Macrokentriodon_morani (Hadrodelphis_calvertense Liolithax_pappus ))))((Kentriodon_diusinus (Rudicetus_squalodontoides (Kentriodon_schneideri (Kentriodon_sugawarai (Kentriodon_pernix (Kentriodon_obscurus Kentriodon_nakajimai ))))))(Kampholophus_serrulus Wimahl_chinookensis )))(((Pterophocaena_nishinoi (Albireo_whistleri (Odobenocetops_peruvianus (Denebola_brachycephala (Delphinapterus_leucas Monodon_monoceros )))))((Haborophocoena_toyoshimai (Numataphocoena_yamashitai (Haborophocoena_minutus (((Australithax_intermedia Lomacetus_ginsburgi )(Piscolithax_boreios (Piscolithax_longirostris Piscolithax_tedfordi )))(Salumiphocaena_stocktoni ((Septemtriocetus_bosselaersi (Semirostrum_ceruttii Brabocetus_gigaseorum ))(Neophocaena_phocaenoides ((Phocoena_sinus Phocoena_spinipinnis )(Phocoena_phocoena (Phocoena_dioptrica Phocoenoides_dalli ))))))))))(Miophocaena_nishinoi Archaeophocaena_teshioensis )))(Norisdelphis_annakaensis (Orcinus_orca (((Lissodelphis_borealis Cephalorhynchus_hectori )((Orcaella_brevirostris (Steno_bredanensis ((Pseudorca_crassidens (Globicephala_macrorhynchus (Feresa_attenuata Peponocephala_electra )))(Grampus_griseus Hemisyntrachelus_cortesii ))))(Sotalia_fluviatilis (Sousa_chinensis (Tursiops_truncatus (Stenella_attenuata (Delphinus_delphis Lagenodelphis_hosei )))))))(Lagenorhynchus_acutus Eodelphinus_kabatensis ))))))))(Squaloziphius_emlongi (Xiphiacetus_bossi (ZMT_73 ((Squalodelphis_fanianii (Notocetus_vanbenedeni Phocageneus_venustus ))(Zarhachis_flagellator (Pomatodelphis_inaequalis Platanista_gangetica )))))))))))(Waipatia_maerewhenua ((Waipatia_hectori Awamokoa_tokarahi )(Urkudelphis_chawpipacha (Otekaikea_marplesi Otekaikea_huata )))))))))))*
(Georgiacetus_vogtlensis (Zygorhiza_kochii ((Archaeodelphis_patrius Xenorophus_sloanii )(Simocetus_rayi (Agorophius_pygmaeus (Patriocetus_kazakhstanicus ((Papahu_taitapu (Squalodon_calvertensis (Prosqualodon_davidis ((Kogia_breviceps (Orycterocetus_crocodilinus Physeter_macrocephalus ))(((Berardius_bairdii (Ziphius_cavirostris (Tasmacetus_shepherdi Mesoplodon_ginkgodens )))(((Lipotes_vexillifer Parapontoporia_sternbergi )(Inia_geoffrensis (Pontoporia_blainvillei (Pliopontos_littoralis Brachydelphis_mazeasi ))))(((Delphinodon_dividum ((Tagicetus_joneti (Pithanodelphis_cornutus ((Atocetus_iquensis Atocetus_nasalis )(Lophocetus_calvertensis Lophocetus_repenningi ))))(Macrokentriodon_morani (Hadrodelphis_calvertense Liolithax_pappus ))))((Kentriodon_diusinus (Rudicetus_squalodontoides (Kentriodon_schneideri (Kentriodon_sugawarai (Kentriodon_pernix (Kentriodon_obscurus Kentriodon_nakajimai ))))))(Kampholophus_serrulus Wimahl_chinookensis )))(((Pterophocaena_nishinoi (Albireo_whistleri (Denebola_brachycephala (Odobenocetops_peruvianus (Delphinapterus_leucas Monodon_monoceros )))))(Haborophocoena_toyoshimai ((Numataphocoena_yamashitai (Haborophocoena_minutus (Brabocetus_gigaseorum (Septemtriocetus_bosselaersi (((Australithax_intermedia Lomacetus_ginsburgi )(Piscolithax_boreios (Piscolithax_longirostris Piscolithax_tedfordi )))(Salumiphocaena_stocktoni (Semirostrum_ceruttii (Neophocaena_phocaenoides ((Phocoena_sinus Phocoena_spinipinnis )(Phocoena_phocoena (Phocoena_dioptrica Phocoenoides_dalli )))))))))))(Miophocaena_nishinoi Archaeophocaena_teshioensis ))))(Norisdelphis_annakaensis (Orcinus_orca (((Lissodelphis_borealis Cephalorhynchus_hectori )((Orcaella_brevirostris (Steno_bredanensis ((Pseudorca_crassidens (Globicephala_macrorhynchus (Feresa_attenuata Peponocephala_electra )))(Grampus_griseus Hemisyntrachelus_cortesii ))))(Sotalia_fluviatilis (Sousa_chinensis (Tursiops_truncatus (Stenella_attenuata (Delphinus_delphis Lagenodelphis_hosei )))))))(Lagenorhynchus_acutus Eodelphinus_kabatensis ))))))))(Squaloziphius_emlongi (Xiphiacetus_bossi (ZMT_73 ((Squalodelphis_fanianii (Notocetus_vanbenedeni Phocageneus_venustus ))(Zarhachis_flagellator (Pomatodelphis_inaequalis Platanista_gangetica )))))))))))(Waipatia_maerewhenua ((Waipatia_hectori Awamokoa_tokarahi )(Urkudelphis_chawpipacha (Otekaikea_marplesi Otekaikea_huata )))))))))))*
(Georgiacetus_vogtlensis (Zygorhiza_kochii ((Archaeodelphis_patrius Xenorophus_sloanii )(Simocetus_rayi (Agorophius_pygmaeus (Patriocetus_kazakhstanicus ((Papahu_taitapu (Squalodon_calvertensis (Prosqualodon_davidis ((Kogia_breviceps (Orycterocetus_crocodilinus Physeter_macrocephalus ))(((Berardius_bairdii (Ziphius_cavirostris (Tasmacetus_shepherdi Mesoplodon_ginkgodens )))(((Lipotes_vexillifer Parapontoporia_sternbergi )(Inia_geoffrensis (Pontoporia_blainvillei (Pliopontos_littoralis Brachydelphis_mazeasi ))))(((Delphinodon_dividum ((Tagicetus_joneti (Pithanodelphis_cornutus ((Atocetus_iquensis Atocetus_nasalis )(Lophocetus_calvertensis Lophocetus_repenningi ))))(Macrokentriodon_morani (Hadrodelphis_calvertense Liolithax_pappus ))))((Kentriodon_diusinus (Rudicetus_squalodontoides (Kentriodon_schneideri (Kentriodon_sugawarai (Kentriodon_pernix (Kentriodon_obscurus Kentriodon_nakajimai ))))))(Kampholophus_serrulus Wimahl_chinookensis )))(((Pterophocaena_nishinoi (Albireo_whistleri (Odobenocetops_peruvianus (Denebola_brachycephala (Delphinapterus_leucas Monodon_monoceros )))))(Haborophocoena_toyoshimai ((Numataphocoena_yamashitai (Haborophocoena_minutus ((((Australithax_intermedia Lomacetus_ginsburgi )(Piscolithax_boreios (Piscolithax_longirostris Piscolithax_tedfordi )))(Salumiphocaena_stocktoni (Semirostrum_ceruttii (Neophocaena_phocaenoides ((Phocoena_sinus Phocoena_spinipinnis )(Phocoena_phocoena (Phocoena_dioptrica Phocoenoides_dalli )))))))(Brabocetus_gigaseorum Septemtriocetus_bosselaersi ))))(Miophocaena_nishinoi Archaeophocaena_teshioensis ))))(Norisdelphis_annakaensis (Orcinus_orca (((Lissodelphis_borealis Cephalorhynchus_hectori )((Orcaella_brevirostris (Steno_bredanensis ((Pseudorca_crassidens (Globicephala_macrorhynchus (Feresa_attenuata Peponocephala_electra )))(Grampus_griseus Hemisyntrachelus_cortesii ))))(Sotalia_fluviatilis (Sousa_chinensis (Tursiops_truncatus (Stenella_attenuata (Delphinus_delphis Lagenodelphis_hosei )))))))(Lagenorhynchus_acutus Eodelphinus_kabatensis ))))))))(Squaloziphius_emlongi (Xiphiacetus_bossi (ZMT_73 ((Squalodelphis_fanianii (Notocetus_vanbenedeni Phocageneus_venustus ))(Zarhachis_flagellator (Pomatodelphis_inaequalis Platanista_gangetica )))))))))))(Waipatia_maerewhenua ((Waipatia_hectori Awamokoa_tokarahi )(Urkudelphis_chawpipacha (Otekaikea_marplesi Otekaikea_huata )))))))))))*
(Georgiacetus_vogtlensis (Zygorhiza_kochii ((Archaeodelphis_patrius Xenorophus_sloanii )(Simocetus_rayi (Agorophius_pygmaeus (Patriocetus_kazakhstanicus ((Papahu_taitapu (Squalodon_calvertensis (Prosqualodon_davidis ((Kogia_breviceps (Orycterocetus_crocodilinus Physeter_macrocephalus ))(((Berardius_bairdii (Ziphius_cavirostris (Tasmacetus_shepherdi Mesoplodon_ginkgodens )))(((Lipotes_vexillifer Parapontoporia_sternbergi )((Inia_geoffrensis Pontoporia_blainvillei )(Pliopontos_littoralis Brachydelphis_mazeasi )))(((Delphinodon_dividum ((Tagicetus_joneti (Pithanodelphis_cornutus ((Atocetus_iquensis Atocetus_nasalis )(Lophocetus_calvertensis Lophocetus_repenningi ))))(Macrokentriodon_morani (Hadrodelphis_calvertense Liolithax_pappus ))))(((Kentriodon_schneideri (Kentriodon_sugawarai (Kentriodon_pernix (Kentriodon_obscurus Kentriodon_nakajimai ))))(Rudicetus_squalodontoides Kentriodon_diusinus ))(Kampholophus_serrulus Wimahl_chinookensis )))(((Pterophocaena_nishinoi (Albireo_whistleri (Odobenocetops_peruvianus (Denebola_brachycephala (Delphinapterus_leucas Monodon_monoceros )))))((Haborophocoena_toyoshimai (Numataphocoena_yamashitai (Haborophocoena_minutus (((Australithax_intermedia Lomacetus_ginsburgi )(Piscolithax_boreios (Piscolithax_longirostris Piscolithax_tedfordi )))(Salumiphocaena_stocktoni (Semirostrum_ceruttii ((Brabocetus_gigaseorum Septemtriocetus_bosselaersi )(Neophocaena_phocaenoides ((Phocoena_sinus Phocoena_spinipinnis )(Phocoena_phocoena (Phocoena_dioptrica Phocoenoides_dalli )))))))))))(Miophocaena_nishinoi Archaeophocaena_teshioensis )))(Norisdelphis_annakaensis (Orcinus_orca (((Lissodelphis_borealis Cephalorhynchus_hectori )((Orcaella_brevirostris (Steno_bredanensis ((Pseudorca_crassidens (Globicephala_macrorhynchus (Feresa_attenuata Peponocephala_electra )))(Grampus_griseus Hemisyntrachelus_cortesii ))))(Sotalia_fluviatilis (Sousa_chinensis (Tursiops_truncatus (Stenella_attenuata (Delphinus_delphis Lagenodelphis_hosei )))))))(Lagenorhynchus_acutus Eodelphinus_kabatensis ))))))))(Squaloziphius_emlongi (Xiphiacetus_bossi (ZMT_73 ((Squalodelphis_fanianii (Notocetus_vanbenedeni Phocageneus_venustus ))(Zarhachis_flagellator (Pomatodelphis_inaequalis Platanista_gangetica )))))))))))(Waipatia_maerewhenua ((Waipatia_hectori Awamokoa_tokarahi )(Urkudelphis_chawpipacha (Otekaikea_marplesi Otekaikea_huata )))))))))))*
(Georgiacetus_vogtlensis (Zygorhiza_kochii ((Archaeodelphis_patrius Xenorophus_sloanii )(Simocetus_rayi (Agorophius_pygmaeus (Patriocetus_kazakhstanicus ((Papahu_taitapu (Squalodon_calvertensis (Prosqualodon_davidis ((Kogia_breviceps (Orycterocetus_crocodilinus Physeter_macrocephalus ))(((Berardius_bairdii (Ziphius_cavirostris (Tasmacetus_shepherdi Mesoplodon_ginkgodens )))(((Lipotes_vexillifer Parapontoporia_sternbergi )((Inia_geoffrensis Pontoporia_blainvillei )(Pliopontos_littoralis Brachydelphis_mazeasi )))(((Delphinodon_dividum ((Tagicetus_joneti (Pithanodelphis_cornutus ((Atocetus_iquensis Atocetus_nasalis )(Lophocetus_calvertensis Lophocetus_repenningi ))))(Macrokentriodon_morani (Hadrodelphis_calvertense Liolithax_pappus ))))((Kentriodon_diusinus (Rudicetus_squalodontoides (Kentriodon_schneideri (Kentriodon_sugawarai (Kentriodon_pernix (Kentriodon_obscurus Kentriodon_nakajimai ))))))(Kampholophus_serrulus Wimahl_chinookensis )))((Pterophocaena_nishinoi ((Albireo_whistleri (Odobenocetops_peruvianus (Denebola_brachycephala (Delphinapterus_leucas Monodon_monoceros ))))((Haborophocoena_toyoshimai (Numataphocoena_yamashitai (Haborophocoena_minutus (Brabocetus_gigaseorum (Septemtriocetus_bosselaersi (((Australithax_intermedia Lomacetus_ginsburgi )(Piscolithax_boreios (Piscolithax_longirostris Piscolithax_tedfordi )))(Salumiphocaena_stocktoni (Semirostrum_ceruttii (Neophocaena_phocaenoides ((Phocoena_sinus Phocoena_spinipinnis )(Phocoena_phocoena (Phocoena_dioptrica Phocoenoides_dalli ))))))))))))(Miophocaena_nishinoi Archaeophocaena_teshioensis ))))(Norisdelphis_annakaensis (Orcinus_orca (((Lissodelphis_borealis Cephalorhynchus_hectori )((Orcaella_brevirostris (Steno_bredanensis ((Pseudorca_crassidens (Globicephala_macrorhynchus (Feresa_attenuata Peponocephala_electra )))(Grampus_griseus Hemisyntrachelus_cortesii ))))(Sotalia_fluviatilis (Sousa_chinensis (Tursiops_truncatus (Stenella_attenuata (Delphinus_delphis Lagenodelphis_hosei )))))))(Lagenorhynchus_acutus Eodelphinus_kabatensis ))))))))(Squaloziphius_emlongi (Xiphiacetus_bossi (ZMT_73 ((Squalodelphis_fanianii (Notocetus_vanbenedeni Phocageneus_venustus ))(Zarhachis_flagellator (Pomatodelphis_inaequalis Platanista_gangetica )))))))))))(Waipatia_maerewhenua ((Waipatia_hectori Awamokoa_tokarahi )(Urkudelphis_chawpipacha (Otekaikea_marplesi Otekaikea_huata )))))))))))*
(Georgiacetus_vogtlensis (Zygorhiza_kochii ((Archaeodelphis_patrius Xenorophus_sloanii )(Simocetus_rayi (Agorophius_pygmaeus (Patriocetus_kazakhstanicus ((Papahu_taitapu (Squalodon_calvertensis (Prosqualodon_davidis ((Kogia_breviceps (Orycterocetus_crocodilinus Physeter_macrocephalus ))(((Berardius_bairdii (Ziphius_cavirostris (Tasmacetus_shepherdi Mesoplodon_ginkgodens )))(((Lipotes_vexillifer Parapontoporia_sternbergi )(Inia_geoffrensis (Pontoporia_blainvillei (Pliopontos_littoralis Brachydelphis_mazeasi ))))(((Delphinodon_dividum ((Tagicetus_joneti (Pithanodelphis_cornutus ((Atocetus_iquensis Atocetus_nasalis )(Lophocetus_calvertensis Lophocetus_repenningi ))))(Macrokentriodon_morani (Hadrodelphis_calvertense Liolithax_pappus ))))((Kentriodon_diusinus (Rudicetus_squalodontoides (Kentriodon_schneideri (Kentriodon_sugawarai (Kentriodon_pernix (Kentriodon_obscurus Kentriodon_nakajimai ))))))(Kampholophus_serrulus Wimahl_chinookensis )))(((Pterophocaena_nishinoi (Albireo_whistleri (Odobenocetops_peruvianus (Denebola_brachycephala (Delphinapterus_leucas Monodon_monoceros )))))(Haborophocoena_toyoshimai ((Numataphocoena_yamashitai (Haborophocoena_minutus ((((Australithax_intermedia Lomacetus_ginsburgi )(Piscolithax_boreios (Piscolithax_longirostris Piscolithax_tedfordi )))(Semirostrum_ceruttii (Salumiphocaena_stocktoni (Neophocaena_phocaenoides ((Phocoena_sinus Phocoena_spinipinnis )(Phocoena_phocoena (Phocoena_dioptrica Phocoenoides_dalli )))))))(Brabocetus_gigaseorum Septemtriocetus_bosselaersi ))))(Miophocaena_nishinoi Archaeophocaena_teshioensis ))))(Norisdelphis_annakaensis (Orcinus_orca (((Lissodelphis_borealis Cephalorhynchus_hectori )((Orcaella_brevirostris (Steno_bredanensis ((Pseudorca_crassidens (Globicephala_macrorhynchus (Feresa_attenuata Peponocephala_electra )))(Grampus_griseus Hemisyntrachelus_cortesii ))))(Sotalia_fluviatilis (Sousa_chinensis (Tursiops_truncatus (Stenella_attenuata (Delphinus_delphis Lagenodelphis_hosei )))))))(Lagenorhynchus_acutus Eodelphinus_kabatensis ))))))))(Squaloziphius_emlongi (Xiphiacetus_bossi (ZMT_73 ((Squalodelphis_fanianii (Notocetus_vanbenedeni Phocageneus_venustus ))(Zarhachis_flagellator (Pomatodelphis_inaequalis Platanista_gangetica )))))))))))(Waipatia_maerewhenua ((Waipatia_hectori Awamokoa_tokarahi )(Urkudelphis_chawpipacha (Otekaikea_marplesi Otekaikea_huata )))))))))))*
(Georgiacetus_vogtlensis (Zygorhiza_kochii ((Archaeodelphis_patrius Xenorophus_sloanii )(Simocetus_rayi (Agorophius_pygmaeus (Patriocetus_kazakhstanicus ((Papahu_taitapu (Squalodon_calvertensis (Prosqualodon_davidis ((Kogia_breviceps (Orycterocetus_crocodilinus Physeter_macrocephalus ))(((Berardius_bairdii (Ziphius_cavirostris (Tasmacetus_shepherdi Mesoplodon_ginkgodens )))(((Lipotes_vexillifer Parapontoporia_sternbergi )(Brachydelphis_mazeasi (Pliopontos_littoralis (Inia_geoffrensis Pontoporia_blainvillei ))))(((Delphinodon_dividum ((Tagicetus_joneti (Pithanodelphis_cornutus ((Atocetus_iquensis Atocetus_nasalis )(Lophocetus_calvertensis Lophocetus_repenningi ))))(Macrokentriodon_morani (Hadrodelphis_calvertense Liolithax_pappus ))))(((Kentriodon_schneideri (Kentriodon_sugawarai (Kentriodon_pernix (Kentriodon_obscurus Kentriodon_nakajimai ))))(Rudicetus_squalodontoides Kentriodon_diusinus ))(Kampholophus_serrulus Wimahl_chinookensis )))(((Pterophocaena_nishinoi (Albireo_whistleri (Odobenocetops_peruvianus (Denebola_brachycephala (Delphinapterus_leucas Monodon_monoceros )))))((Haborophocoena_toyoshimai (Numataphocoena_yamashitai (Haborophocoena_minutus (Brabocetus_gigaseorum (Septemtriocetus_bosselaersi (((Australithax_intermedia Lomacetus_ginsburgi )(Piscolithax_boreios (Piscolithax_longirostris Piscolithax_tedfordi )))(Salumiphocaena_stocktoni (Semirostrum_ceruttii (Neophocaena_phocaenoides ((Phocoena_sinus Phocoena_spinipinnis )(Phocoena_phocoena (Phocoena_dioptrica Phocoenoides_dalli ))))))))))))(Miophocaena_nishinoi Archaeophocaena_teshioensis )))(Norisdelphis_annakaensis (Orcinus_orca (((Lissodelphis_borealis Cephalorhynchus_hectori )((Orcaella_brevirostris (Steno_bredanensis ((Pseudorca_crassidens (Globicephala_macrorhynchus (Feresa_attenuata Peponocephala_electra )))(Grampus_griseus Hemisyntrachelus_cortesii ))))(Sotalia_fluviatilis (Sousa_chinensis (Tursiops_truncatus (Stenella_attenuata (Delphinus_delphis Lagenodelphis_hosei )))))))(Lagenorhynchus_acutus Eodelphinus_kabatensis ))))))))(Squaloziphius_emlongi (Xiphiacetus_bossi (ZMT_73 ((Squalodelphis_fanianii (Notocetus_vanbenedeni Phocageneus_venustus ))(Zarhachis_flagellator (Pomatodelphis_inaequalis Platanista_gangetica )))))))))))(Waipatia_maerewhenua ((Waipatia_hectori Awamokoa_tokarahi )(Urkudelphis_chawpipacha (Otekaikea_marplesi Otekaikea_huata )))))))))))*
(Georgiacetus_vogtlensis (Zygorhiza_kochii ((Archaeodelphis_patrius Xenorophus_sloanii )(Simocetus_rayi (Agorophius_pygmaeus (Patriocetus_kazakhstanicus ((Papahu_taitapu (Squalodon_calvertensis (Prosqualodon_davidis ((Kogia_breviceps (Orycterocetus_crocodilinus Physeter_macrocephalus ))(((Berardius_bairdii (Ziphius_cavirostris (Tasmacetus_shepherdi Mesoplodon_ginkgodens )))((Parapontoporia_sternbergi (Lipotes_vexillifer (Inia_geoffrensis (Pontoporia_blainvillei (Pliopontos_littoralis Brachydelphis_mazeasi )))))(((Delphinodon_dividum ((Tagicetus_joneti (Pithanodelphis_cornutus ((Atocetus_iquensis Atocetus_nasalis )(Lophocetus_calvertensis Lophocetus_repenningi ))))(Macrokentriodon_morani (Hadrodelphis_calvertense Liolithax_pappus ))))((Kentriodon_diusinus (Rudicetus_squalodontoides (Kentriodon_schneideri (Kentriodon_sugawarai (Kentriodon_pernix (Kentriodon_obscurus Kentriodon_nakajimai ))))))(Kampholophus_serrulus Wimahl_chinookensis )))((Pterophocaena_nishinoi ((Albireo_whistleri (Odobenocetops_peruvianus (Denebola_brachycephala (Delphinapterus_leucas Monodon_monoceros ))))((Haborophocoena_toyoshimai (Numataphocoena_yamashitai (Haborophocoena_minutus ((((Australithax_intermedia Lomacetus_ginsburgi )(Piscolithax_boreios (Piscolithax_longirostris Piscolithax_tedfordi )))(Salumiphocaena_stocktoni (Semirostrum_ceruttii (Neophocaena_phocaenoides ((Phocoena_sinus Phocoena_spinipinnis )(Phocoena_phocoena (Phocoena_dioptrica Phocoenoides_dalli )))))))(Brabocetus_gigaseorum Septemtriocetus_bosselaersi )))))(Miophocaena_nishinoi Archaeophocaena_teshioensis ))))(Norisdelphis_annakaensis (Orcinus_orca (((Lissodelphis_borealis Cephalorhynchus_hectori )((Orcaella_brevirostris (Steno_bredanensis ((Pseudorca_crassidens (Globicephala_macrorhynchus (Feresa_attenuata Peponocephala_electra )))(Grampus_griseus Hemisyntrachelus_cortesii ))))(Sotalia_fluviatilis (Sousa_chinensis (Tursiops_truncatus (Stenella_attenuata (Delphinus_delphis Lagenodelphis_hosei )))))))(Lagenorhynchus_acutus Eodelphinus_kabatensis ))))))))(Squaloziphius_emlongi (Xiphiacetus_bossi (ZMT_73 ((Squalodelphis_fanianii (Notocetus_vanbenedeni Phocageneus_venustus ))(Zarhachis_flagellator (Pomatodelphis_inaequalis Platanista_gangetica )))))))))))(Waipatia_maerewhenua ((Waipatia_hectori Awamokoa_tokarahi )(Urkudelphis_chawpipacha (Otekaikea_marplesi Otekaikea_huata )))))))))))*
(Georgiacetus_vogtlensis (Zygorhiza_kochii ((Archaeodelphis_patrius Xenorophus_sloanii )(Simocetus_rayi (Agorophius_pygmaeus (Patriocetus_kazakhstanicus ((Papahu_taitapu (Squalodon_calvertensis (Prosqualodon_davidis ((Kogia_breviceps (Orycterocetus_crocodilinus Physeter_macrocephalus ))(((Berardius_bairdii (Ziphius_cavirostris (Tasmacetus_shepherdi Mesoplodon_ginkgodens )))((Lipotes_vexillifer (Parapontoporia_sternbergi (Inia_geoffrensis (Pontoporia_blainvillei (Pliopontos_littoralis Brachydelphis_mazeasi )))))(((Delphinodon_dividum ((Tagicetus_joneti (Pithanodelphis_cornutus ((Atocetus_iquensis Atocetus_nasalis )(Lophocetus_calvertensis Lophocetus_repenningi ))))(Macrokentriodon_morani (Hadrodelphis_calvertense Liolithax_pappus ))))(((Kentriodon_schneideri (Kentriodon_sugawarai (Kentriodon_pernix (Kentriodon_obscurus Kentriodon_nakajimai ))))(Rudicetus_squalodontoides Kentriodon_diusinus ))(Kampholophus_serrulus Wimahl_chinookensis )))(((Pterophocaena_nishinoi (Albireo_whistleri (Odobenocetops_peruvianus (Denebola_brachycephala (Delphinapterus_leucas Monodon_monoceros )))))((Haborophocoena_toyoshimai (Numataphocoena_yamashitai (Haborophocoena_minutus ((((Australithax_intermedia Lomacetus_ginsburgi )(Piscolithax_boreios (Piscolithax_longirostris Piscolithax_tedfordi )))(Salumiphocaena_stocktoni (Semirostrum_ceruttii (Neophocaena_phocaenoides ((Phocoena_sinus Phocoena_spinipinnis )(Phocoena_phocoena (Phocoena_dioptrica Phocoenoides_dalli )))))))(Brabocetus_gigaseorum Septemtriocetus_bosselaersi )))))(Miophocaena_nishinoi Archaeophocaena_teshioensis )))(Norisdelphis_annakaensis (Orcinus_orca (((Lissodelphis_borealis Cephalorhynchus_hectori )((Orcaella_brevirostris (Steno_bredanensis ((Pseudorca_crassidens (Globicephala_macrorhynchus (Feresa_attenuata Peponocephala_electra )))(Grampus_griseus Hemisyntrachelus_cortesii ))))(Sotalia_fluviatilis (Sousa_chinensis (Tursiops_truncatus (Stenella_attenuata (Delphinus_delphis Lagenodelphis_hosei )))))))(Lagenorhynchus_acutus Eodelphinus_kabatensis ))))))))(Squaloziphius_emlongi (Xiphiacetus_bossi (ZMT_73 ((Squalodelphis_fanianii (Notocetus_vanbenedeni Phocageneus_venustus ))(Zarhachis_flagellator (Pomatodelphis_inaequalis Platanista_gangetica )))))))))))(Waipatia_maerewhenua ((Waipatia_hectori Awamokoa_tokarahi )(Urkudelphis_chawpipacha (Otekaikea_marplesi Otekaikea_huata )))))))))))*
(Georgiacetus_vogtlensis (Zygorhiza_kochii ((Archaeodelphis_patrius Xenorophus_sloanii )(Simocetus_rayi (Agorophius_pygmaeus (Patriocetus_kazakhstanicus ((Papahu_taitapu (Squalodon_calvertensis (Prosqualodon_davidis ((Kogia_breviceps (Orycterocetus_crocodilinus Physeter_macrocephalus ))(((Berardius_bairdii (Ziphius_cavirostris (Tasmacetus_shepherdi Mesoplodon_ginkgodens )))(((Lipotes_vexillifer Parapontoporia_sternbergi )(Inia_geoffrensis (Pontoporia_blainvillei (Pliopontos_littoralis Brachydelphis_mazeasi ))))(((Delphinodon_dividum ((Tagicetus_joneti (Pithanodelphis_cornutus ((Atocetus_iquensis Atocetus_nasalis )(Lophocetus_calvertensis Lophocetus_repenningi ))))(Macrokentriodon_morani (Hadrodelphis_calvertense Liolithax_pappus ))))((Kentriodon_diusinus (Rudicetus_squalodontoides (Kentriodon_schneideri (Kentriodon_sugawarai (Kentriodon_pernix (Kentriodon_obscurus Kentriodon_nakajimai ))))))(Kampholophus_serrulus Wimahl_chinookensis )))(((Pterophocaena_nishinoi (Albireo_whistleri (Odobenocetops_peruvianus (Denebola_brachycephala (Delphinapterus_leucas Monodon_monoceros )))))(Haborophocoena_toyoshimai ((Numataphocoena_yamashitai (Haborophocoena_minutus (Brabocetus_gigaseorum (Septemtriocetus_bosselaersi (((Australithax_intermedia Lomacetus_ginsburgi )(Piscolithax_boreios (Piscolithax_longirostris Piscolithax_tedfordi )))(Salumiphocaena_stocktoni (Semirostrum_ceruttii (Neophocaena_phocaenoides ((Phocoena_sinus Phocoena_spinipinnis )(Phocoena_phocoena (Phocoena_dioptrica Phocoenoides_dalli )))))))))))(Miophocaena_nishinoi Archaeophocaena_teshioensis ))))(Norisdelphis_annakaensis (Orcinus_orca (((Lissodelphis_borealis Cephalorhynchus_hectori )((Orcaella_brevirostris (Steno_bredanensis ((Pseudorca_crassidens (Globicephala_macrorhynchus (Feresa_attenuata Peponocephala_electra )))(Grampus_griseus Hemisyntrachelus_cortesii ))))(Sotalia_fluviatilis (Sousa_chinensis (Tursiops_truncatus (Stenella_attenuata (Delphinus_delphis Lagenodelphis_hosei )))))))(Lagenorhynchus_acutus Eodelphinus_kabatensis ))))))))(Squaloziphius_emlongi (Xiphiacetus_bossi (ZMT_73 ((Squalodelphis_fanianii (Notocetus_vanbenedeni Phocageneus_venustus ))(Zarhachis_flagellator (Pomatodelphis_inaequalis Platanista_gangetica )))))))))))(Waipatia_maerewhenua ((Waipatia_hectori Awamokoa_tokarahi )(Urkudelphis_chawpipacha (Otekaikea_marplesi Otekaikea_huata )))))))))))*
(Georgiacetus_vogtlensis (Zygorhiza_kochii ((Archaeodelphis_patrius Xenorophus_sloanii )(Simocetus_rayi (Agorophius_pygmaeus (Patriocetus_kazakhstanicus ((Papahu_taitapu (Squalodon_calvertensis (Prosqualodon_davidis ((Kogia_breviceps (Orycterocetus_crocodilinus Physeter_macrocephalus ))(((Berardius_bairdii (Ziphius_cavirostris (Tasmacetus_shepherdi Mesoplodon_ginkgodens )))((Parapontoporia_sternbergi (Lipotes_vexillifer (Inia_geoffrensis (Pontoporia_blainvillei (Pliopontos_littoralis Brachydelphis_mazeasi )))))(((Delphinodon_dividum ((Tagicetus_joneti (Pithanodelphis_cornutus ((Atocetus_iquensis Atocetus_nasalis )(Lophocetus_calvertensis Lophocetus_repenningi ))))(Macrokentriodon_morani (Hadrodelphis_calvertense Liolithax_pappus ))))((Kentriodon_diusinus (Rudicetus_squalodontoides (Kentriodon_schneideri (Kentriodon_sugawarai (Kentriodon_pernix (Kentriodon_obscurus Kentriodon_nakajimai ))))))(Kampholophus_serrulus Wimahl_chinookensis )))(((Pterophocaena_nishinoi (Albireo_whistleri (Odobenocetops_peruvianus (Denebola_brachycephala (Delphinapterus_leucas Monodon_monoceros )))))(Haborophocoena_toyoshimai ((Numataphocoena_yamashitai (Haborophocoena_minutus ((((Australithax_intermedia Lomacetus_ginsburgi )(Piscolithax_boreios (Piscolithax_longirostris Piscolithax_tedfordi )))(Salumiphocaena_stocktoni (Semirostrum_ceruttii (Neophocaena_phocaenoides ((Phocoena_sinus Phocoena_spinipinnis )(Phocoena_phocoena (Phocoena_dioptrica Phocoenoides_dalli )))))))(Brabocetus_gigaseorum Septemtriocetus_bosselaersi ))))(Miophocaena_nishinoi Archaeophocaena_teshioensis ))))(Norisdelphis_annakaensis (Orcinus_orca (((Lissodelphis_borealis Cephalorhynchus_hectori )((Orcaella_brevirostris (Steno_bredanensis ((Pseudorca_crassidens (Globicephala_macrorhynchus (Feresa_attenuata Peponocephala_electra )))(Grampus_griseus Hemisyntrachelus_cortesii ))))(Sotalia_fluviatilis (Sousa_chinensis (Tursiops_truncatus (Stenella_attenuata (Delphinus_delphis Lagenodelphis_hosei )))))))(Lagenorhynchus_acutus Eodelphinus_kabatensis ))))))))(Squaloziphius_emlongi (Xiphiacetus_bossi (ZMT_73 ((Squalodelphis_fanianii (Notocetus_vanbenedeni Phocageneus_venustus ))(Zarhachis_flagellator (Pomatodelphis_inaequalis Platanista_gangetica )))))))))))(Waipatia_maerewhenua ((Waipatia_hectori Awamokoa_tokarahi )(Urkudelphis_chawpipacha (Otekaikea_marplesi Otekaikea_huata )))))))))))*
(Georgiacetus_vogtlensis (Zygorhiza_kochii ((Archaeodelphis_patrius Xenorophus_sloanii )(Simocetus_rayi (Agorophius_pygmaeus (Patriocetus_kazakhstanicus ((Papahu_taitapu (Squalodon_calvertensis (Prosqualodon_davidis ((Kogia_breviceps (Orycterocetus_crocodilinus Physeter_macrocephalus ))(((Berardius_bairdii (Ziphius_cavirostris (Tasmacetus_shepherdi Mesoplodon_ginkgodens )))(((Lipotes_vexillifer Parapontoporia_sternbergi )((Inia_geoffrensis Pontoporia_blainvillei )(Pliopontos_littoralis Brachydelphis_mazeasi )))(((Delphinodon_dividum ((Tagicetus_joneti (Pithanodelphis_cornutus ((Atocetus_iquensis Atocetus_nasalis )(Lophocetus_calvertensis Lophocetus_repenningi ))))(Macrokentriodon_morani (Hadrodelphis_calvertense Liolithax_pappus ))))(((Kentriodon_schneideri (Kentriodon_sugawarai (Kentriodon_pernix (Kentriodon_obscurus Kentriodon_nakajimai ))))(Rudicetus_squalodontoides Kentriodon_diusinus ))(Kampholophus_serrulus Wimahl_chinookensis )))(((Pterophocaena_nishinoi (Albireo_whistleri (Odobenocetops_peruvianus (Denebola_brachycephala (Delphinapterus_leucas Monodon_monoceros )))))(Haborophocoena_toyoshimai ((Numataphocoena_yamashitai (Haborophocoena_minutus (((Australithax_intermedia Lomacetus_ginsburgi )(Piscolithax_boreios (Piscolithax_longirostris Piscolithax_tedfordi )))(Salumiphocaena_stocktoni (Semirostrum_ceruttii ((Brabocetus_gigaseorum Septemtriocetus_bosselaersi )(Neophocaena_phocaenoides ((Phocoena_sinus Phocoena_spinipinnis )(Phocoena_phocoena (Phocoena_dioptrica Phocoenoides_dalli ))))))))))(Miophocaena_nishinoi Archaeophocaena_teshioensis ))))(Norisdelphis_annakaensis (Orcinus_orca (((Lissodelphis_borealis Cephalorhynchus_hectori )((Orcaella_brevirostris (Steno_bredanensis ((Pseudorca_crassidens (Globicephala_macrorhynchus (Feresa_attenuata Peponocephala_electra )))(Grampus_griseus Hemisyntrachelus_cortesii ))))(Sotalia_fluviatilis (Sousa_chinensis (Tursiops_truncatus (Stenella_attenuata (Delphinus_delphis Lagenodelphis_hosei )))))))(Lagenorhynchus_acutus Eodelphinus_kabatensis ))))))))(Squaloziphius_emlongi (Xiphiacetus_bossi (ZMT_73 ((Squalodelphis_fanianii (Notocetus_vanbenedeni Phocageneus_venustus ))(Zarhachis_flagellator (Pomatodelphis_inaequalis Platanista_gangetica )))))))))))(Waipatia_maerewhenua ((Waipatia_hectori Awamokoa_tokarahi )(Urkudelphis_chawpipacha (Otekaikea_marplesi Otekaikea_huata )))))))))))*
(Georgiacetus_vogtlensis (Zygorhiza_kochii ((Archaeodelphis_patrius Xenorophus_sloanii )(Simocetus_rayi (Agorophius_pygmaeus (Patriocetus_kazakhstanicus ((Papahu_taitapu (Squalodon_calvertensis (Prosqualodon_davidis ((Kogia_breviceps (Orycterocetus_crocodilinus Physeter_macrocephalus ))(((Berardius_bairdii (Ziphius_cavirostris (Tasmacetus_shepherdi Mesoplodon_ginkgodens )))(((Lipotes_vexillifer Parapontoporia_sternbergi )((Inia_geoffrensis Pontoporia_blainvillei )(Pliopontos_littoralis Brachydelphis_mazeasi )))(((Delphinodon_dividum ((Tagicetus_joneti (Pithanodelphis_cornutus ((Atocetus_iquensis Atocetus_nasalis )(Lophocetus_calvertensis Lophocetus_repenningi ))))(Macrokentriodon_morani (Hadrodelphis_calvertense Liolithax_pappus ))))(((Kentriodon_schneideri (Kentriodon_sugawarai (Kentriodon_pernix (Kentriodon_obscurus Kentriodon_nakajimai ))))(Rudicetus_squalodontoides Kentriodon_diusinus ))(Kampholophus_serrulus Wimahl_chinookensis )))(((Pterophocaena_nishinoi (Albireo_whistleri (Denebola_brachycephala (Odobenocetops_peruvianus (Delphinapterus_leucas Monodon_monoceros )))))(Haborophocoena_toyoshimai ((Numataphocoena_yamashitai (Haborophocoena_minutus ((((Australithax_intermedia Lomacetus_ginsburgi )(Piscolithax_boreios (Piscolithax_longirostris Piscolithax_tedfordi )))(Semirostrum_ceruttii (Salumiphocaena_stocktoni (Neophocaena_phocaenoides ((Phocoena_sinus Phocoena_spinipinnis )(Phocoena_phocoena (Phocoena_dioptrica Phocoenoides_dalli )))))))(Brabocetus_gigaseorum Septemtriocetus_bosselaersi ))))(Miophocaena_nishinoi Archaeophocaena_teshioensis ))))(Norisdelphis_annakaensis (Orcinus_orca (((Lissodelphis_borealis Cephalorhynchus_hectori )((Orcaella_brevirostris (Steno_bredanensis ((Pseudorca_crassidens (Globicephala_macrorhynchus (Feresa_attenuata Peponocephala_electra )))(Grampus_griseus Hemisyntrachelus_cortesii ))))(Sotalia_fluviatilis (Sousa_chinensis (Tursiops_truncatus (Stenella_attenuata (Delphinus_delphis Lagenodelphis_hosei )))))))(Lagenorhynchus_acutus Eodelphinus_kabatensis ))))))))(Squaloziphius_emlongi (Xiphiacetus_bossi (ZMT_73 ((Squalodelphis_fanianii (Notocetus_vanbenedeni Phocageneus_venustus ))(Zarhachis_flagellator (Pomatodelphis_inaequalis Platanista_gangetica )))))))))))(Waipatia_maerewhenua ((Waipatia_hectori Awamokoa_tokarahi )(Urkudelphis_chawpipacha (Otekaikea_marplesi Otekaikea_huata )))))))))))*
(Georgiacetus_vogtlensis (Zygorhiza_kochii ((Archaeodelphis_patrius Xenorophus_sloanii )(Simocetus_rayi (Agorophius_pygmaeus (Patriocetus_kazakhstanicus ((Papahu_taitapu (Squalodon_calvertensis (Prosqualodon_davidis ((Kogia_breviceps (Orycterocetus_crocodilinus Physeter_macrocephalus ))(((Berardius_bairdii (Ziphius_cavirostris (Tasmacetus_shepherdi Mesoplodon_ginkgodens )))(((Lipotes_vexillifer Parapontoporia_sternbergi )((Inia_geoffrensis Pontoporia_blainvillei )(Pliopontos_littoralis Brachydelphis_mazeasi )))(((Delphinodon_dividum ((Tagicetus_joneti (Pithanodelphis_cornutus ((Atocetus_iquensis Atocetus_nasalis )(Lophocetus_calvertensis Lophocetus_repenningi ))))(Macrokentriodon_morani (Hadrodelphis_calvertense Liolithax_pappus ))))(((Kentriodon_schneideri (Kentriodon_sugawarai (Kentriodon_pernix (Kentriodon_obscurus Kentriodon_nakajimai ))))(Rudicetus_squalodontoides Kentriodon_diusinus ))(Kampholophus_serrulus Wimahl_chinookensis )))(((Pterophocaena_nishinoi (Albireo_whistleri (Odobenocetops_peruvianus (Denebola_brachycephala (Delphinapterus_leucas Monodon_monoceros )))))((Haborophocoena_toyoshimai (Numataphocoena_yamashitai (Haborophocoena_minutus (Brabocetus_gigaseorum (Septemtriocetus_bosselaersi (((Australithax_intermedia Lomacetus_ginsburgi )(Piscolithax_boreios (Piscolithax_longirostris Piscolithax_tedfordi )))(Salumiphocaena_stocktoni (Semirostrum_ceruttii (Neophocaena_phocaenoides ((Phocoena_sinus Phocoena_spinipinnis )(Phocoena_phocoena (Phocoena_dioptrica Phocoenoides_dalli ))))))))))))(Miophocaena_nishinoi Archaeophocaena_teshioensis )))(Norisdelphis_annakaensis (Orcinus_orca (((Lissodelphis_borealis Cephalorhynchus_hectori )((Orcaella_brevirostris (Steno_bredanensis ((Pseudorca_crassidens (Globicephala_macrorhynchus (Feresa_attenuata Peponocephala_electra )))(Grampus_griseus Hemisyntrachelus_cortesii ))))(Sotalia_fluviatilis (Sousa_chinensis (Tursiops_truncatus (Stenella_attenuata (Delphinus_delphis Lagenodelphis_hosei )))))))(Lagenorhynchus_acutus Eodelphinus_kabatensis ))))))))(Squaloziphius_emlongi (Xiphiacetus_bossi (ZMT_73 ((Squalodelphis_fanianii (Notocetus_vanbenedeni Phocageneus_venustus ))(Zarhachis_flagellator (Pomatodelphis_inaequalis Platanista_gangetica )))))))))))(Waipatia_maerewhenua ((Waipatia_hectori Awamokoa_tokarahi )(Urkudelphis_chawpipacha (Otekaikea_marplesi Otekaikea_huata )))))))))))*
(Georgiacetus_vogtlensis (Zygorhiza_kochii ((Archaeodelphis_patrius Xenorophus_sloanii )(Simocetus_rayi (Agorophius_pygmaeus (Patriocetus_kazakhstanicus ((Papahu_taitapu (Squalodon_calvertensis (Prosqualodon_davidis ((Kogia_breviceps (Orycterocetus_crocodilinus Physeter_macrocephalus ))(((Berardius_bairdii (Ziphius_cavirostris (Tasmacetus_shepherdi Mesoplodon_ginkgodens )))((Parapontoporia_sternbergi (Lipotes_vexillifer (Inia_geoffrensis (Pontoporia_blainvillei (Pliopontos_littoralis Brachydelphis_mazeasi )))))(((Delphinodon_dividum ((Tagicetus_joneti (Pithanodelphis_cornutus ((Atocetus_iquensis Atocetus_nasalis )(Lophocetus_calvertensis Lophocetus_repenningi ))))(Macrokentriodon_morani (Hadrodelphis_calvertense Liolithax_pappus ))))(((Kentriodon_schneideri (Kentriodon_sugawarai (Kentriodon_pernix (Kentriodon_obscurus Kentriodon_nakajimai ))))(Rudicetus_squalodontoides Kentriodon_diusinus ))(Kampholophus_serrulus Wimahl_chinookensis )))(((Pterophocaena_nishinoi (Albireo_whistleri (Odobenocetops_peruvianus (Denebola_brachycephala (Delphinapterus_leucas Monodon_monoceros )))))((Haborophocoena_toyoshimai (Numataphocoena_yamashitai (Haborophocoena_minutus (Brabocetus_gigaseorum (Septemtriocetus_bosselaersi (((Australithax_intermedia Lomacetus_ginsburgi )(Piscolithax_boreios (Piscolithax_longirostris Piscolithax_tedfordi )))(Salumiphocaena_stocktoni (Semirostrum_ceruttii (Neophocaena_phocaenoides ((Phocoena_sinus Phocoena_spinipinnis )(Phocoena_phocoena (Phocoena_dioptrica Phocoenoides_dalli ))))))))))))(Miophocaena_nishinoi Archaeophocaena_teshioensis )))(Norisdelphis_annakaensis (Orcinus_orca (((Lissodelphis_borealis Cephalorhynchus_hectori )((Orcaella_brevirostris (Steno_bredanensis ((Pseudorca_crassidens (Globicephala_macrorhynchus (Feresa_attenuata Peponocephala_electra )))(Grampus_griseus Hemisyntrachelus_cortesii ))))(Sotalia_fluviatilis (Sousa_chinensis (Tursiops_truncatus (Stenella_attenuata (Delphinus_delphis Lagenodelphis_hosei )))))))(Lagenorhynchus_acutus Eodelphinus_kabatensis ))))))))(Squaloziphius_emlongi (Xiphiacetus_bossi (ZMT_73 ((Squalodelphis_fanianii (Notocetus_vanbenedeni Phocageneus_venustus ))(Zarhachis_flagellator (Pomatodelphis_inaequalis Platanista_gangetica )))))))))))(Waipatia_maerewhenua ((Waipatia_hectori Awamokoa_tokarahi )(Urkudelphis_chawpipacha (Otekaikea_marplesi Otekaikea_huata )))))))))))*
(Georgiacetus_vogtlensis (Zygorhiza_kochii ((Archaeodelphis_patrius Xenorophus_sloanii )(Simocetus_rayi (Agorophius_pygmaeus (Patriocetus_kazakhstanicus ((Papahu_taitapu (Squalodon_calvertensis (Prosqualodon_davidis ((Kogia_breviceps (Orycterocetus_crocodilinus Physeter_macrocephalus ))(((Berardius_bairdii (Ziphius_cavirostris (Tasmacetus_shepherdi Mesoplodon_ginkgodens )))((Parapontoporia_sternbergi (Lipotes_vexillifer (Inia_geoffrensis (Pontoporia_blainvillei (Pliopontos_littoralis Brachydelphis_mazeasi )))))(((Delphinodon_dividum ((Tagicetus_joneti (Pithanodelphis_cornutus ((Atocetus_iquensis Atocetus_nasalis )(Lophocetus_calvertensis Lophocetus_repenningi ))))(Macrokentriodon_morani (Hadrodelphis_calvertense Liolithax_pappus ))))(((Kentriodon_schneideri (Kentriodon_sugawarai (Kentriodon_pernix (Kentriodon_obscurus Kentriodon_nakajimai ))))(Rudicetus_squalodontoides Kentriodon_diusinus ))(Kampholophus_serrulus Wimahl_chinookensis )))(((Pterophocaena_nishinoi (Albireo_whistleri (Odobenocetops_peruvianus (Denebola_brachycephala (Delphinapterus_leucas Monodon_monoceros )))))(Haborophocoena_toyoshimai ((Numataphocoena_yamashitai (Haborophocoena_minutus (Brabocetus_gigaseorum (Septemtriocetus_bosselaersi (((Australithax_intermedia Lomacetus_ginsburgi )(Piscolithax_boreios (Piscolithax_longirostris Piscolithax_tedfordi )))(Salumiphocaena_stocktoni (Semirostrum_ceruttii (Neophocaena_phocaenoides ((Phocoena_sinus Phocoena_spinipinnis )(Phocoena_phocoena (Phocoena_dioptrica Phocoenoides_dalli )))))))))))(Miophocaena_nishinoi Archaeophocaena_teshioensis ))))(Norisdelphis_annakaensis (Orcinus_orca (((Lissodelphis_borealis Cephalorhynchus_hectori )((Orcaella_brevirostris (Steno_bredanensis ((Pseudorca_crassidens (Globicephala_macrorhynchus (Feresa_attenuata Peponocephala_electra )))(Grampus_griseus Hemisyntrachelus_cortesii ))))(Sotalia_fluviatilis (Sousa_chinensis (Tursiops_truncatus (Stenella_attenuata (Delphinus_delphis Lagenodelphis_hosei )))))))(Lagenorhynchus_acutus Eodelphinus_kabatensis ))))))))(Squaloziphius_emlongi (Xiphiacetus_bossi (ZMT_73 ((Squalodelphis_fanianii (Notocetus_vanbenedeni Phocageneus_venustus ))(Zarhachis_flagellator (Pomatodelphis_inaequalis Platanista_gangetica )))))))))))(Waipatia_maerewhenua ((Waipatia_hectori Awamokoa_tokarahi )(Urkudelphis_chawpipacha (Otekaikea_marplesi Otekaikea_huata )))))))))))*
(Georgiacetus_vogtlensis (Zygorhiza_kochii ((Archaeodelphis_patrius Xenorophus_sloanii )(Simocetus_rayi (Agorophius_pygmaeus (Patriocetus_kazakhstanicus ((Papahu_taitapu (Squalodon_calvertensis (Prosqualodon_davidis ((Kogia_breviceps (Orycterocetus_crocodilinus Physeter_macrocephalus ))(((Berardius_bairdii (Ziphius_cavirostris (Tasmacetus_shepherdi Mesoplodon_ginkgodens )))(((Lipotes_vexillifer Parapontoporia_sternbergi )(Inia_geoffrensis (Pontoporia_blainvillei (Pliopontos_littoralis Brachydelphis_mazeasi ))))(((Delphinodon_dividum ((Tagicetus_joneti (Pithanodelphis_cornutus ((Atocetus_iquensis Atocetus_nasalis )(Lophocetus_calvertensis Lophocetus_repenningi ))))(Macrokentriodon_morani (Hadrodelphis_calvertense Liolithax_pappus ))))(((Kentriodon_schneideri (Kentriodon_sugawarai (Kentriodon_pernix (Kentriodon_obscurus Kentriodon_nakajimai ))))(Rudicetus_squalodontoides Kentriodon_diusinus ))(Kampholophus_serrulus Wimahl_chinookensis )))(((Pterophocaena_nishinoi (Albireo_whistleri (Denebola_brachycephala (Odobenocetops_peruvianus (Delphinapterus_leucas Monodon_monoceros )))))((Haborophocoena_toyoshimai (Numataphocoena_yamashitai (Haborophocoena_minutus (((Australithax_intermedia Lomacetus_ginsburgi )(Piscolithax_boreios (Piscolithax_longirostris Piscolithax_tedfordi )))(Salumiphocaena_stocktoni (Semirostrum_ceruttii ((Brabocetus_gigaseorum Septemtriocetus_bosselaersi )(Neophocaena_phocaenoides ((Phocoena_sinus Phocoena_spinipinnis )(Phocoena_phocoena (Phocoena_dioptrica Phocoenoides_dalli )))))))))))(Miophocaena_nishinoi Archaeophocaena_teshioensis )))(Norisdelphis_annakaensis (Orcinus_orca (((Lissodelphis_borealis Cephalorhynchus_hectori )((Orcaella_brevirostris (Steno_bredanensis ((Pseudorca_crassidens (Globicephala_macrorhynchus (Feresa_attenuata Peponocephala_electra )))(Grampus_griseus Hemisyntrachelus_cortesii ))))(Sotalia_fluviatilis (Sousa_chinensis (Tursiops_truncatus (Stenella_attenuata (Delphinus_delphis Lagenodelphis_hosei )))))))(Lagenorhynchus_acutus Eodelphinus_kabatensis ))))))))(Squaloziphius_emlongi (Xiphiacetus_bossi (ZMT_73 ((Squalodelphis_fanianii (Notocetus_vanbenedeni Phocageneus_venustus ))(Zarhachis_flagellator (Pomatodelphis_inaequalis Platanista_gangetica )))))))))))(Waipatia_maerewhenua ((Waipatia_hectori Awamokoa_tokarahi )(Urkudelphis_chawpipacha (Otekaikea_marplesi Otekaikea_huata )))))))))))*
(Georgiacetus_vogtlensis (Zygorhiza_kochii ((Archaeodelphis_patrius Xenorophus_sloanii )(Simocetus_rayi (Agorophius_pygmaeus (Patriocetus_kazakhstanicus ((Papahu_taitapu (Squalodon_calvertensis (Prosqualodon_davidis ((Kogia_breviceps (Orycterocetus_crocodilinus Physeter_macrocephalus ))(((Berardius_bairdii (Ziphius_cavirostris (Tasmacetus_shepherdi Mesoplodon_ginkgodens )))(((Lipotes_vexillifer Parapontoporia_sternbergi )(Brachydelphis_mazeasi (Pliopontos_littoralis (Inia_geoffrensis Pontoporia_blainvillei ))))(((Delphinodon_dividum ((Tagicetus_joneti (Pithanodelphis_cornutus ((Atocetus_iquensis Atocetus_nasalis )(Lophocetus_calvertensis Lophocetus_repenningi ))))(Macrokentriodon_morani (Hadrodelphis_calvertense Liolithax_pappus ))))(((Kentriodon_schneideri (Kentriodon_sugawarai (Kentriodon_pernix (Kentriodon_obscurus Kentriodon_nakajimai ))))(Rudicetus_squalodontoides Kentriodon_diusinus ))(Kampholophus_serrulus Wimahl_chinookensis )))(((Pterophocaena_nishinoi (Albireo_whistleri (Odobenocetops_peruvianus (Denebola_brachycephala (Delphinapterus_leucas Monodon_monoceros )))))((Haborophocoena_toyoshimai (Numataphocoena_yamashitai (Haborophocoena_minutus ((((Australithax_intermedia Lomacetus_ginsburgi )(Piscolithax_boreios (Piscolithax_longirostris Piscolithax_tedfordi )))(Semirostrum_ceruttii (Salumiphocaena_stocktoni (Neophocaena_phocaenoides ((Phocoena_sinus Phocoena_spinipinnis )(Phocoena_phocoena (Phocoena_dioptrica Phocoenoides_dalli )))))))(Brabocetus_gigaseorum Septemtriocetus_bosselaersi )))))(Miophocaena_nishinoi Archaeophocaena_teshioensis )))(Norisdelphis_annakaensis (Orcinus_orca (((Lissodelphis_borealis Cephalorhynchus_hectori )((Orcaella_brevirostris (Steno_bredanensis ((Pseudorca_crassidens (Globicephala_macrorhynchus (Feresa_attenuata Peponocephala_electra )))(Grampus_griseus Hemisyntrachelus_cortesii ))))(Sotalia_fluviatilis (Sousa_chinensis (Tursiops_truncatus (Stenella_attenuata (Delphinus_delphis Lagenodelphis_hosei )))))))(Lagenorhynchus_acutus Eodelphinus_kabatensis ))))))))((Xiphiacetus_bossi Squaloziphius_emlongi )(ZMT_73 ((Squalodelphis_fanianii (Notocetus_vanbenedeni Phocageneus_venustus ))(Zarhachis_flagellator (Pomatodelphis_inaequalis Platanista_gangetica ))))))))))(Waipatia_maerewhenua ((Waipatia_hectori Awamokoa_tokarahi )(Urkudelphis_chawpipacha (Otekaikea_marplesi Otekaikea_huata )))))))))))*
(Georgiacetus_vogtlensis (Zygorhiza_kochii ((Archaeodelphis_patrius Xenorophus_sloanii )(Simocetus_rayi (Agorophius_pygmaeus (Patriocetus_kazakhstanicus ((Papahu_taitapu (Squalodon_calvertensis (Prosqualodon_davidis ((Kogia_breviceps (Orycterocetus_crocodilinus Physeter_macrocephalus ))(((Berardius_bairdii (Ziphius_cavirostris (Tasmacetus_shepherdi Mesoplodon_ginkgodens )))(((Lipotes_vexillifer Parapontoporia_sternbergi )(Brachydelphis_mazeasi (Pliopontos_littoralis (Inia_geoffrensis Pontoporia_blainvillei ))))(((Delphinodon_dividum ((Tagicetus_joneti (Pithanodelphis_cornutus ((Atocetus_iquensis Atocetus_nasalis )(Lophocetus_calvertensis Lophocetus_repenningi ))))(Macrokentriodon_morani (Hadrodelphis_calvertense Liolithax_pappus ))))(((Kentriodon_schneideri (Kentriodon_sugawarai (Kentriodon_pernix (Kentriodon_obscurus Kentriodon_nakajimai ))))(Rudicetus_squalodontoides Kentriodon_diusinus ))(Kampholophus_serrulus Wimahl_chinookensis )))(((Pterophocaena_nishinoi (Albireo_whistleri (Denebola_brachycephala (Odobenocetops_peruvianus (Delphinapterus_leucas Monodon_monoceros )))))((Haborophocoena_toyoshimai (Numataphocoena_yamashitai (Haborophocoena_minutus (Brabocetus_gigaseorum (Septemtriocetus_bosselaersi (((Australithax_intermedia Lomacetus_ginsburgi )(Piscolithax_boreios (Piscolithax_longirostris Piscolithax_tedfordi )))(Salumiphocaena_stocktoni (Semirostrum_ceruttii (Neophocaena_phocaenoides ((Phocoena_sinus Phocoena_spinipinnis )(Phocoena_phocoena (Phocoena_dioptrica Phocoenoides_dalli ))))))))))))(Miophocaena_nishinoi Archaeophocaena_teshioensis )))(Norisdelphis_annakaensis (Orcinus_orca (((Lissodelphis_borealis Cephalorhynchus_hectori )((Orcaella_brevirostris (Steno_bredanensis ((Pseudorca_crassidens (Globicephala_macrorhynchus (Feresa_attenuata Peponocephala_electra )))(Grampus_griseus Hemisyntrachelus_cortesii ))))(Sotalia_fluviatilis (Sousa_chinensis (Tursiops_truncatus (Stenella_attenuata (Delphinus_delphis Lagenodelphis_hosei )))))))(Lagenorhynchus_acutus Eodelphinus_kabatensis ))))))))((Xiphiacetus_bossi Squaloziphius_emlongi )(ZMT_73 ((Squalodelphis_fanianii (Notocetus_vanbenedeni Phocageneus_venustus ))(Zarhachis_flagellator (Pomatodelphis_inaequalis Platanista_gangetica ))))))))))(Waipatia_maerewhenua ((Waipatia_hectori Awamokoa_tokarahi )(Urkudelphis_chawpipacha (Otekaikea_marplesi Otekaikea_huata )))))))))))*
(Georgiacetus_vogtlensis (Zygorhiza_kochii ((Archaeodelphis_patrius Xenorophus_sloanii )(Simocetus_rayi (Agorophius_pygmaeus (Patriocetus_kazakhstanicus ((Papahu_taitapu (Squalodon_calvertensis (Prosqualodon_davidis ((Kogia_breviceps (Orycterocetus_crocodilinus Physeter_macrocephalus ))(((Berardius_bairdii (Ziphius_cavirostris (Tasmacetus_shepherdi Mesoplodon_ginkgodens )))((Lipotes_vexillifer (Parapontoporia_sternbergi (Inia_geoffrensis (Pontoporia_blainvillei (Pliopontos_littoralis Brachydelphis_mazeasi )))))(((Delphinodon_dividum ((Tagicetus_joneti (Pithanodelphis_cornutus ((Atocetus_iquensis Atocetus_nasalis )(Lophocetus_calvertensis Lophocetus_repenningi ))))(Macrokentriodon_morani (Hadrodelphis_calvertense Liolithax_pappus ))))((Kentriodon_diusinus (Rudicetus_squalodontoides (Kentriodon_schneideri (Kentriodon_sugawarai (Kentriodon_pernix (Kentriodon_obscurus Kentriodon_nakajimai ))))))(Kampholophus_serrulus Wimahl_chinookensis )))(((Pterophocaena_nishinoi (Albireo_whistleri (Denebola_brachycephala (Odobenocetops_peruvianus (Delphinapterus_leucas Monodon_monoceros )))))((Haborophocoena_toyoshimai (Numataphocoena_yamashitai (Haborophocoena_minutus (((Australithax_intermedia Lomacetus_ginsburgi )(Piscolithax_boreios (Piscolithax_longirostris Piscolithax_tedfordi )))(Salumiphocaena_stocktoni ((Septemtriocetus_bosselaersi (Semirostrum_ceruttii Brabocetus_gigaseorum ))(Neophocaena_phocaenoides ((Phocoena_sinus Phocoena_spinipinnis )(Phocoena_phocoena (Phocoena_dioptrica Phocoenoides_dalli ))))))))))(Miophocaena_nishinoi Archaeophocaena_teshioensis )))(Norisdelphis_annakaensis (Orcinus_orca (((Lissodelphis_borealis Cephalorhynchus_hectori )((Orcaella_brevirostris (Steno_bredanensis ((Pseudorca_crassidens (Globicephala_macrorhynchus (Feresa_attenuata Peponocephala_electra )))(Grampus_griseus Hemisyntrachelus_cortesii ))))(Sotalia_fluviatilis (Sousa_chinensis (Tursiops_truncatus (Stenella_attenuata (Delphinus_delphis Lagenodelphis_hosei )))))))(Lagenorhynchus_acutus Eodelphinus_kabatensis ))))))))(Squaloziphius_emlongi (Xiphiacetus_bossi (ZMT_73 ((Squalodelphis_fanianii (Notocetus_vanbenedeni Phocageneus_venustus ))(Zarhachis_flagellator (Pomatodelphis_inaequalis Platanista_gangetica )))))))))))(Waipatia_maerewhenua ((Waipatia_hectori Awamokoa_tokarahi )(Urkudelphis_chawpipacha (Otekaikea_marplesi Otekaikea_huata )))))))))))*
(Georgiacetus_vogtlensis (Zygorhiza_kochii ((Archaeodelphis_patrius Xenorophus_sloanii )(Simocetus_rayi (Agorophius_pygmaeus (Patriocetus_kazakhstanicus ((Papahu_taitapu (Squalodon_calvertensis (Prosqualodon_davidis ((Kogia_breviceps (Orycterocetus_crocodilinus Physeter_macrocephalus ))(((Berardius_bairdii (Ziphius_cavirostris (Tasmacetus_shepherdi Mesoplodon_ginkgodens )))(((Lipotes_vexillifer Parapontoporia_sternbergi )(Inia_geoffrensis (Pontoporia_blainvillei (Pliopontos_littoralis Brachydelphis_mazeasi ))))(((Delphinodon_dividum ((Tagicetus_joneti (Pithanodelphis_cornutus ((Atocetus_iquensis Atocetus_nasalis )(Lophocetus_calvertensis Lophocetus_repenningi ))))(Macrokentriodon_morani (Hadrodelphis_calvertense Liolithax_pappus ))))((Kentriodon_diusinus (Rudicetus_squalodontoides (Kentriodon_schneideri (Kentriodon_sugawarai (Kentriodon_pernix (Kentriodon_obscurus Kentriodon_nakajimai ))))))(Kampholophus_serrulus Wimahl_chinookensis )))(((Pterophocaena_nishinoi (Albireo_whistleri (Odobenocetops_peruvianus (Denebola_brachycephala (Delphinapterus_leucas Monodon_monoceros )))))((Haborophocoena_toyoshimai (Numataphocoena_yamashitai (Haborophocoena_minutus (((Australithax_intermedia Lomacetus_ginsburgi )(Piscolithax_boreios (Piscolithax_longirostris Piscolithax_tedfordi )))(Salumiphocaena_stocktoni (Semirostrum_ceruttii ((Brabocetus_gigaseorum Septemtriocetus_bosselaersi )(Neophocaena_phocaenoides ((Phocoena_sinus Phocoena_spinipinnis )(Phocoena_phocoena (Phocoena_dioptrica Phocoenoides_dalli )))))))))))(Miophocaena_nishinoi Archaeophocaena_teshioensis )))(Norisdelphis_annakaensis (Orcinus_orca (((Lissodelphis_borealis Cephalorhynchus_hectori )((Orcaella_brevirostris (Steno_bredanensis ((Pseudorca_crassidens (Globicephala_macrorhynchus (Feresa_attenuata Peponocephala_electra )))(Grampus_griseus Hemisyntrachelus_cortesii ))))(Sotalia_fluviatilis (Sousa_chinensis (Tursiops_truncatus (Stenella_attenuata (Delphinus_delphis Lagenodelphis_hosei )))))))(Lagenorhynchus_acutus Eodelphinus_kabatensis ))))))))(Squaloziphius_emlongi (Xiphiacetus_bossi (ZMT_73 ((Squalodelphis_fanianii (Notocetus_vanbenedeni Phocageneus_venustus ))(Zarhachis_flagellator (Pomatodelphis_inaequalis Platanista_gangetica )))))))))))(Waipatia_maerewhenua ((Waipatia_hectori Awamokoa_tokarahi )(Urkudelphis_chawpipacha (Otekaikea_marplesi Otekaikea_huata )))))))))))*
(Georgiacetus_vogtlensis (Zygorhiza_kochii ((Archaeodelphis_patrius Xenorophus_sloanii )(Simocetus_rayi (Agorophius_pygmaeus (Patriocetus_kazakhstanicus ((Papahu_taitapu (Squalodon_calvertensis (Prosqualodon_davidis ((Kogia_breviceps (Orycterocetus_crocodilinus Physeter_macrocephalus ))(((Berardius_bairdii (Ziphius_cavirostris (Tasmacetus_shepherdi Mesoplodon_ginkgodens )))(((Lipotes_vexillifer Parapontoporia_sternbergi )(Inia_geoffrensis (Pontoporia_blainvillei (Pliopontos_littoralis Brachydelphis_mazeasi ))))(((Delphinodon_dividum ((Tagicetus_joneti (Pithanodelphis_cornutus ((Atocetus_iquensis Atocetus_nasalis )(Lophocetus_calvertensis Lophocetus_repenningi ))))(Macrokentriodon_morani (Hadrodelphis_calvertense Liolithax_pappus ))))(((Kentriodon_schneideri (Kentriodon_sugawarai (Kentriodon_pernix (Kentriodon_obscurus Kentriodon_nakajimai ))))(Rudicetus_squalodontoides Kentriodon_diusinus ))(Kampholophus_serrulus Wimahl_chinookensis )))(((Pterophocaena_nishinoi (Albireo_whistleri (Odobenocetops_peruvianus (Denebola_brachycephala (Delphinapterus_leucas Monodon_monoceros )))))((Haborophocoena_toyoshimai (Numataphocoena_yamashitai (Haborophocoena_minutus (((Australithax_intermedia Lomacetus_ginsburgi )(Piscolithax_boreios (Piscolithax_longirostris Piscolithax_tedfordi )))(Salumiphocaena_stocktoni ((Semirostrum_ceruttii (Brabocetus_gigaseorum Septemtriocetus_bosselaersi ))(Neophocaena_phocaenoides ((Phocoena_sinus Phocoena_spinipinnis )(Phocoena_phocoena (Phocoena_dioptrica Phocoenoides_dalli ))))))))))(Miophocaena_nishinoi Archaeophocaena_teshioensis )))(Norisdelphis_annakaensis (Orcinus_orca (((Lissodelphis_borealis Cephalorhynchus_hectori )((Orcaella_brevirostris (Steno_bredanensis ((Pseudorca_crassidens (Globicephala_macrorhynchus (Feresa_attenuata Peponocephala_electra )))(Grampus_griseus Hemisyntrachelus_cortesii ))))(Sotalia_fluviatilis (Sousa_chinensis (Tursiops_truncatus (Stenella_attenuata (Delphinus_delphis Lagenodelphis_hosei )))))))(Lagenorhynchus_acutus Eodelphinus_kabatensis ))))))))(Squaloziphius_emlongi (Xiphiacetus_bossi (ZMT_73 ((Squalodelphis_fanianii (Notocetus_vanbenedeni Phocageneus_venustus ))(Zarhachis_flagellator (Pomatodelphis_inaequalis Platanista_gangetica )))))))))))(Waipatia_maerewhenua ((Waipatia_hectori Awamokoa_tokarahi )(Urkudelphis_chawpipacha (Otekaikea_marplesi Otekaikea_huata )))))))))))*
(Georgiacetus_vogtlensis (Zygorhiza_kochii ((Archaeodelphis_patrius Xenorophus_sloanii )(Simocetus_rayi (Agorophius_pygmaeus (Patriocetus_kazakhstanicus ((Papahu_taitapu (Squalodon_calvertensis (Prosqualodon_davidis ((Kogia_breviceps (Orycterocetus_crocodilinus Physeter_macrocephalus ))(((Berardius_bairdii (Ziphius_cavirostris (Tasmacetus_shepherdi Mesoplodon_ginkgodens )))(((Lipotes_vexillifer Parapontoporia_sternbergi )((Inia_geoffrensis Pontoporia_blainvillei )(Pliopontos_littoralis Brachydelphis_mazeasi )))(((Delphinodon_dividum ((Tagicetus_joneti (Pithanodelphis_cornutus ((Atocetus_iquensis Atocetus_nasalis )(Lophocetus_calvertensis Lophocetus_repenningi ))))(Macrokentriodon_morani (Hadrodelphis_calvertense Liolithax_pappus ))))(((Kentriodon_schneideri (Kentriodon_sugawarai (Kentriodon_pernix (Kentriodon_obscurus Kentriodon_nakajimai ))))(Rudicetus_squalodontoides Kentriodon_diusinus ))(Kampholophus_serrulus Wimahl_chinookensis )))(((Pterophocaena_nishinoi (Albireo_whistleri (Odobenocetops_peruvianus (Denebola_brachycephala (Delphinapterus_leucas Monodon_monoceros )))))((Haborophocoena_toyoshimai (Numataphocoena_yamashitai (Haborophocoena_minutus ((((Australithax_intermedia Lomacetus_ginsburgi )(Piscolithax_boreios (Piscolithax_longirostris Piscolithax_tedfordi )))(Semirostrum_ceruttii (Salumiphocaena_stocktoni (Neophocaena_phocaenoides ((Phocoena_sinus Phocoena_spinipinnis )(Phocoena_phocoena (Phocoena_dioptrica Phocoenoides_dalli )))))))(Brabocetus_gigaseorum Septemtriocetus_bosselaersi )))))(Miophocaena_nishinoi Archaeophocaena_teshioensis )))(Norisdelphis_annakaensis (Orcinus_orca (((Lissodelphis_borealis Cephalorhynchus_hectori )((Orcaella_brevirostris (Steno_bredanensis ((Pseudorca_crassidens (Globicephala_macrorhynchus (Feresa_attenuata Peponocephala_electra )))(Grampus_griseus Hemisyntrachelus_cortesii ))))(Sotalia_fluviatilis (Sousa_chinensis (Tursiops_truncatus (Stenella_attenuata (Delphinus_delphis Lagenodelphis_hosei )))))))(Lagenorhynchus_acutus Eodelphinus_kabatensis ))))))))(Squaloziphius_emlongi (Xiphiacetus_bossi (ZMT_73 ((Squalodelphis_fanianii (Notocetus_vanbenedeni Phocageneus_venustus ))(Zarhachis_flagellator (Pomatodelphis_inaequalis Platanista_gangetica )))))))))))(Waipatia_maerewhenua ((Waipatia_hectori Awamokoa_tokarahi )(Urkudelphis_chawpipacha (Otekaikea_marplesi Otekaikea_huata )))))))))))*
(Georgiacetus_vogtlensis (Zygorhiza_kochii ((Archaeodelphis_patrius Xenorophus_sloanii )(Simocetus_rayi (Agorophius_pygmaeus (Patriocetus_kazakhstanicus ((Papahu_taitapu (Squalodon_calvertensis (Prosqualodon_davidis ((Kogia_breviceps (Orycterocetus_crocodilinus Physeter_macrocephalus ))(((Berardius_bairdii (Ziphius_cavirostris (Tasmacetus_shepherdi Mesoplodon_ginkgodens )))(((Lipotes_vexillifer Parapontoporia_sternbergi )((Inia_geoffrensis Pontoporia_blainvillei )(Pliopontos_littoralis Brachydelphis_mazeasi )))(((Delphinodon_dividum ((Tagicetus_joneti (Pithanodelphis_cornutus ((Atocetus_iquensis Atocetus_nasalis )(Lophocetus_calvertensis Lophocetus_repenningi ))))(Macrokentriodon_morani (Hadrodelphis_calvertense Liolithax_pappus ))))(((Kentriodon_schneideri (Kentriodon_sugawarai (Kentriodon_pernix (Kentriodon_obscurus Kentriodon_nakajimai ))))(Rudicetus_squalodontoides Kentriodon_diusinus ))(Kampholophus_serrulus Wimahl_chinookensis )))(((Pterophocaena_nishinoi (Albireo_whistleri (Odobenocetops_peruvianus (Denebola_brachycephala (Delphinapterus_leucas Monodon_monoceros )))))(Haborophocoena_toyoshimai ((Numataphocoena_yamashitai (Haborophocoena_minutus ((((Australithax_intermedia Lomacetus_ginsburgi )(Piscolithax_boreios (Piscolithax_longirostris Piscolithax_tedfordi )))(Semirostrum_ceruttii (Salumiphocaena_stocktoni (Neophocaena_phocaenoides ((Phocoena_sinus Phocoena_spinipinnis )(Phocoena_phocoena (Phocoena_dioptrica Phocoenoides_dalli )))))))(Brabocetus_gigaseorum Septemtriocetus_bosselaersi ))))(Miophocaena_nishinoi Archaeophocaena_teshioensis ))))(Norisdelphis_annakaensis (Orcinus_orca (((Lissodelphis_borealis Cephalorhynchus_hectori )((Orcaella_brevirostris (Steno_bredanensis ((Pseudorca_crassidens (Globicephala_macrorhynchus (Feresa_attenuata Peponocephala_electra )))(Grampus_griseus Hemisyntrachelus_cortesii ))))(Sotalia_fluviatilis (Sousa_chinensis (Tursiops_truncatus (Stenella_attenuata (Delphinus_delphis Lagenodelphis_hosei )))))))(Lagenorhynchus_acutus Eodelphinus_kabatensis ))))))))(Squaloziphius_emlongi (Xiphiacetus_bossi (ZMT_73 ((Squalodelphis_fanianii (Notocetus_vanbenedeni Phocageneus_venustus ))(Zarhachis_flagellator (Pomatodelphis_inaequalis Platanista_gangetica )))))))))))(Waipatia_maerewhenua ((Waipatia_hectori Awamokoa_tokarahi )(Urkudelphis_chawpipacha (Otekaikea_marplesi Otekaikea_huata )))))))))))*
(Georgiacetus_vogtlensis (Zygorhiza_kochii ((Archaeodelphis_patrius Xenorophus_sloanii )(Simocetus_rayi (Agorophius_pygmaeus (Patriocetus_kazakhstanicus ((Papahu_taitapu (Squalodon_calvertensis (Prosqualodon_davidis ((Kogia_breviceps (Orycterocetus_crocodilinus Physeter_macrocephalus ))(((Berardius_bairdii (Ziphius_cavirostris (Tasmacetus_shepherdi Mesoplodon_ginkgodens )))(((Lipotes_vexillifer Parapontoporia_sternbergi )((Inia_geoffrensis Pontoporia_blainvillei )(Pliopontos_littoralis Brachydelphis_mazeasi )))(((Delphinodon_dividum ((Tagicetus_joneti (Pithanodelphis_cornutus ((Atocetus_iquensis Atocetus_nasalis )(Lophocetus_calvertensis Lophocetus_repenningi ))))(Macrokentriodon_morani (Hadrodelphis_calvertense Liolithax_pappus ))))((Kentriodon_diusinus (Rudicetus_squalodontoides (Kentriodon_schneideri (Kentriodon_sugawarai (Kentriodon_pernix (Kentriodon_obscurus Kentriodon_nakajimai ))))))(Kampholophus_serrulus Wimahl_chinookensis )))(((Pterophocaena_nishinoi (Albireo_whistleri (Odobenocetops_peruvianus (Denebola_brachycephala (Delphinapterus_leucas Monodon_monoceros )))))((Haborophocoena_toyoshimai (Numataphocoena_yamashitai (Haborophocoena_minutus ((((Australithax_intermedia Lomacetus_ginsburgi )(Piscolithax_boreios (Piscolithax_longirostris Piscolithax_tedfordi )))(Salumiphocaena_stocktoni (Semirostrum_ceruttii (Neophocaena_phocaenoides ((Phocoena_sinus Phocoena_spinipinnis )(Phocoena_phocoena (Phocoena_dioptrica Phocoenoides_dalli )))))))(Brabocetus_gigaseorum Septemtriocetus_bosselaersi )))))(Miophocaena_nishinoi Archaeophocaena_teshioensis )))(Norisdelphis_annakaensis (Orcinus_orca (((Lissodelphis_borealis Cephalorhynchus_hectori )((Orcaella_brevirostris (Steno_bredanensis ((Pseudorca_crassidens (Globicephala_macrorhynchus (Feresa_attenuata Peponocephala_electra )))(Grampus_griseus Hemisyntrachelus_cortesii ))))(Sotalia_fluviatilis (Sousa_chinensis (Tursiops_truncatus (Stenella_attenuata (Delphinus_delphis Lagenodelphis_hosei )))))))(Lagenorhynchus_acutus Eodelphinus_kabatensis ))))))))(Squaloziphius_emlongi (Xiphiacetus_bossi (ZMT_73 ((Squalodelphis_fanianii (Notocetus_vanbenedeni Phocageneus_venustus ))(Zarhachis_flagellator (Pomatodelphis_inaequalis Platanista_gangetica )))))))))))(Waipatia_maerewhenua ((Waipatia_hectori Awamokoa_tokarahi )(Urkudelphis_chawpipacha (Otekaikea_marplesi Otekaikea_huata )))))))))))*
(Georgiacetus_vogtlensis (Zygorhiza_kochii ((Archaeodelphis_patrius Xenorophus_sloanii )(Simocetus_rayi (Agorophius_pygmaeus (Patriocetus_kazakhstanicus ((Papahu_taitapu (Squalodon_calvertensis (Prosqualodon_davidis ((Kogia_breviceps (Orycterocetus_crocodilinus Physeter_macrocephalus ))(((Berardius_bairdii (Ziphius_cavirostris (Tasmacetus_shepherdi Mesoplodon_ginkgodens )))(((Lipotes_vexillifer Parapontoporia_sternbergi )(Inia_geoffrensis (Pontoporia_blainvillei (Pliopontos_littoralis Brachydelphis_mazeasi ))))(((Delphinodon_dividum ((Tagicetus_joneti (Pithanodelphis_cornutus ((Atocetus_iquensis Atocetus_nasalis )(Lophocetus_calvertensis Lophocetus_repenningi ))))(Macrokentriodon_morani (Hadrodelphis_calvertense Liolithax_pappus ))))(((Kentriodon_schneideri (Kentriodon_sugawarai (Kentriodon_pernix (Kentriodon_obscurus Kentriodon_nakajimai ))))(Rudicetus_squalodontoides Kentriodon_diusinus ))(Kampholophus_serrulus Wimahl_chinookensis )))(((Pterophocaena_nishinoi (Albireo_whistleri (Odobenocetops_peruvianus (Denebola_brachycephala (Delphinapterus_leucas Monodon_monoceros )))))((Haborophocoena_toyoshimai (Numataphocoena_yamashitai (Haborophocoena_minutus (((Australithax_intermedia Lomacetus_ginsburgi )(Piscolithax_boreios (Piscolithax_longirostris Piscolithax_tedfordi )))(Salumiphocaena_stocktoni (Semirostrum_ceruttii ((Brabocetus_gigaseorum Septemtriocetus_bosselaersi )(Neophocaena_phocaenoides ((Phocoena_sinus Phocoena_spinipinnis )(Phocoena_phocoena (Phocoena_dioptrica Phocoenoides_dalli )))))))))))(Miophocaena_nishinoi Archaeophocaena_teshioensis )))(Norisdelphis_annakaensis (Orcinus_orca (((Lissodelphis_borealis Cephalorhynchus_hectori )((Orcaella_brevirostris (Steno_bredanensis ((Pseudorca_crassidens (Globicephala_macrorhynchus (Feresa_attenuata Peponocephala_electra )))(Grampus_griseus Hemisyntrachelus_cortesii ))))(Sotalia_fluviatilis (Sousa_chinensis (Tursiops_truncatus (Stenella_attenuata (Delphinus_delphis Lagenodelphis_hosei )))))))(Lagenorhynchus_acutus Eodelphinus_kabatensis ))))))))(Squaloziphius_emlongi (Xiphiacetus_bossi (ZMT_73 ((Squalodelphis_fanianii (Notocetus_vanbenedeni Phocageneus_venustus ))(Zarhachis_flagellator (Pomatodelphis_inaequalis Platanista_gangetica )))))))))))(Waipatia_maerewhenua ((Waipatia_hectori Awamokoa_tokarahi )(Urkudelphis_chawpipacha (Otekaikea_marplesi Otekaikea_huata )))))))))))*
(Georgiacetus_vogtlensis (Zygorhiza_kochii ((Archaeodelphis_patrius Xenorophus_sloanii )(Simocetus_rayi (Agorophius_pygmaeus (Patriocetus_kazakhstanicus ((Papahu_taitapu (Squalodon_calvertensis (Prosqualodon_davidis ((Kogia_breviceps (Orycterocetus_crocodilinus Physeter_macrocephalus ))(((Berardius_bairdii (Ziphius_cavirostris (Tasmacetus_shepherdi Mesoplodon_ginkgodens )))(((Lipotes_vexillifer Parapontoporia_sternbergi )((Inia_geoffrensis Pontoporia_blainvillei )(Pliopontos_littoralis Brachydelphis_mazeasi )))(((Delphinodon_dividum ((Tagicetus_joneti (Pithanodelphis_cornutus ((Atocetus_iquensis Atocetus_nasalis )(Lophocetus_calvertensis Lophocetus_repenningi ))))(Macrokentriodon_morani (Hadrodelphis_calvertense Liolithax_pappus ))))(((Kentriodon_schneideri (Kentriodon_sugawarai (Kentriodon_pernix (Kentriodon_obscurus Kentriodon_nakajimai ))))(Rudicetus_squalodontoides Kentriodon_diusinus ))(Kampholophus_serrulus Wimahl_chinookensis )))((Pterophocaena_nishinoi ((Albireo_whistleri (Odobenocetops_peruvianus (Denebola_brachycephala (Delphinapterus_leucas Monodon_monoceros ))))((Haborophocoena_toyoshimai (Numataphocoena_yamashitai (Haborophocoena_minutus ((((Australithax_intermedia Lomacetus_ginsburgi )(Piscolithax_boreios (Piscolithax_longirostris Piscolithax_tedfordi )))(Salumiphocaena_stocktoni (Semirostrum_ceruttii (Neophocaena_phocaenoides ((Phocoena_sinus Phocoena_spinipinnis )(Phocoena_phocoena (Phocoena_dioptrica Phocoenoides_dalli )))))))(Brabocetus_gigaseorum Septemtriocetus_bosselaersi )))))(Miophocaena_nishinoi Archaeophocaena_teshioensis ))))(Norisdelphis_annakaensis (Orcinus_orca (((Lissodelphis_borealis Cephalorhynchus_hectori )((Orcaella_brevirostris (Steno_bredanensis ((Pseudorca_crassidens (Globicephala_macrorhynchus (Feresa_attenuata Peponocephala_electra )))(Grampus_griseus Hemisyntrachelus_cortesii ))))(Sotalia_fluviatilis (Sousa_chinensis (Tursiops_truncatus (Stenella_attenuata (Delphinus_delphis Lagenodelphis_hosei )))))))(Lagenorhynchus_acutus Eodelphinus_kabatensis ))))))))(Squaloziphius_emlongi (Xiphiacetus_bossi (ZMT_73 ((Squalodelphis_fanianii (Notocetus_vanbenedeni Phocageneus_venustus ))(Zarhachis_flagellator (Pomatodelphis_inaequalis Platanista_gangetica )))))))))))(Waipatia_maerewhenua ((Waipatia_hectori Awamokoa_tokarahi )(Urkudelphis_chawpipacha (Otekaikea_marplesi Otekaikea_huata )))))))))))*
(Georgiacetus_vogtlensis (Zygorhiza_kochii ((Archaeodelphis_patrius Xenorophus_sloanii )(Simocetus_rayi (Agorophius_pygmaeus (Patriocetus_kazakhstanicus ((Papahu_taitapu (Squalodon_calvertensis (Prosqualodon_davidis ((Kogia_breviceps (Orycterocetus_crocodilinus Physeter_macrocephalus ))(((Berardius_bairdii (Ziphius_cavirostris (Tasmacetus_shepherdi Mesoplodon_ginkgodens )))(((Lipotes_vexillifer Parapontoporia_sternbergi )(Inia_geoffrensis (Pontoporia_blainvillei (Pliopontos_littoralis Brachydelphis_mazeasi ))))(((Delphinodon_dividum ((Tagicetus_joneti (Pithanodelphis_cornutus ((Atocetus_iquensis Atocetus_nasalis )(Lophocetus_calvertensis Lophocetus_repenningi ))))(Macrokentriodon_morani (Hadrodelphis_calvertense Liolithax_pappus ))))((Kentriodon_diusinus (Rudicetus_squalodontoides (Kentriodon_schneideri (Kentriodon_sugawarai (Kentriodon_pernix (Kentriodon_obscurus Kentriodon_nakajimai ))))))(Kampholophus_serrulus Wimahl_chinookensis )))(((Pterophocaena_nishinoi (Albireo_whistleri (Odobenocetops_peruvianus (Denebola_brachycephala (Delphinapterus_leucas Monodon_monoceros )))))((Haborophocoena_toyoshimai (Numataphocoena_yamashitai (Haborophocoena_minutus ((((Australithax_intermedia Lomacetus_ginsburgi )(Piscolithax_boreios (Piscolithax_longirostris Piscolithax_tedfordi )))(Salumiphocaena_stocktoni (Semirostrum_ceruttii (Neophocaena_phocaenoides ((Phocoena_sinus Phocoena_spinipinnis )(Phocoena_phocoena (Phocoena_dioptrica Phocoenoides_dalli )))))))(Brabocetus_gigaseorum Septemtriocetus_bosselaersi )))))(Miophocaena_nishinoi Archaeophocaena_teshioensis )))(Norisdelphis_annakaensis (Orcinus_orca (((Lissodelphis_borealis Cephalorhynchus_hectori )((Orcaella_brevirostris (Steno_bredanensis ((Pseudorca_crassidens (Globicephala_macrorhynchus (Feresa_attenuata Peponocephala_electra )))(Grampus_griseus Hemisyntrachelus_cortesii ))))(Sotalia_fluviatilis (Sousa_chinensis (Tursiops_truncatus (Stenella_attenuata (Delphinus_delphis Lagenodelphis_hosei )))))))(Lagenorhynchus_acutus Eodelphinus_kabatensis ))))))))(Squaloziphius_emlongi (Xiphiacetus_bossi (ZMT_73 ((Squalodelphis_fanianii (Notocetus_vanbenedeni Phocageneus_venustus ))(Zarhachis_flagellator (Pomatodelphis_inaequalis Platanista_gangetica )))))))))))(Waipatia_maerewhenua ((Waipatia_hectori Awamokoa_tokarahi )(Urkudelphis_chawpipacha (Otekaikea_marplesi Otekaikea_huata )))))))))))*
(Georgiacetus_vogtlensis (Zygorhiza_kochii ((Archaeodelphis_patrius Xenorophus_sloanii )(Simocetus_rayi (Agorophius_pygmaeus (Patriocetus_kazakhstanicus ((Papahu_taitapu (Squalodon_calvertensis (Prosqualodon_davidis ((Kogia_breviceps (Orycterocetus_crocodilinus Physeter_macrocephalus ))(((Berardius_bairdii (Ziphius_cavirostris (Tasmacetus_shepherdi Mesoplodon_ginkgodens )))(((Lipotes_vexillifer Parapontoporia_sternbergi )(Inia_geoffrensis (Pontoporia_blainvillei (Pliopontos_littoralis Brachydelphis_mazeasi ))))(((Delphinodon_dividum ((Tagicetus_joneti (Pithanodelphis_cornutus ((Atocetus_iquensis Atocetus_nasalis )(Lophocetus_calvertensis Lophocetus_repenningi ))))(Macrokentriodon_morani (Hadrodelphis_calvertense Liolithax_pappus ))))(((Kentriodon_schneideri (Kentriodon_sugawarai (Kentriodon_pernix (Kentriodon_obscurus Kentriodon_nakajimai ))))(Rudicetus_squalodontoides Kentriodon_diusinus ))(Kampholophus_serrulus Wimahl_chinookensis )))((Pterophocaena_nishinoi ((Albireo_whistleri (Odobenocetops_peruvianus (Denebola_brachycephala (Delphinapterus_leucas Monodon_monoceros ))))((Haborophocoena_toyoshimai (Numataphocoena_yamashitai (Haborophocoena_minutus (((Australithax_intermedia Lomacetus_ginsburgi )(Piscolithax_boreios (Piscolithax_longirostris Piscolithax_tedfordi )))(Salumiphocaena_stocktoni (Semirostrum_ceruttii ((Brabocetus_gigaseorum Septemtriocetus_bosselaersi )(Neophocaena_phocaenoides ((Phocoena_sinus Phocoena_spinipinnis )(Phocoena_phocoena (Phocoena_dioptrica Phocoenoides_dalli )))))))))))(Miophocaena_nishinoi Archaeophocaena_teshioensis ))))(Norisdelphis_annakaensis (Orcinus_orca (((Lissodelphis_borealis Cephalorhynchus_hectori )((Orcaella_brevirostris (Steno_bredanensis ((Pseudorca_crassidens (Globicephala_macrorhynchus (Feresa_attenuata Peponocephala_electra )))(Grampus_griseus Hemisyntrachelus_cortesii ))))(Sotalia_fluviatilis (Sousa_chinensis (Tursiops_truncatus (Stenella_attenuata (Delphinus_delphis Lagenodelphis_hosei )))))))(Lagenorhynchus_acutus Eodelphinus_kabatensis ))))))))(Squaloziphius_emlongi (Xiphiacetus_bossi (ZMT_73 ((Squalodelphis_fanianii (Notocetus_vanbenedeni Phocageneus_venustus ))(Zarhachis_flagellator (Pomatodelphis_inaequalis Platanista_gangetica )))))))))))(Waipatia_maerewhenua ((Waipatia_hectori Awamokoa_tokarahi )(Urkudelphis_chawpipacha (Otekaikea_marplesi Otekaikea_huata )))))))))))*
(Georgiacetus_vogtlensis (Zygorhiza_kochii ((Archaeodelphis_patrius Xenorophus_sloanii )(Simocetus_rayi (Agorophius_pygmaeus (Patriocetus_kazakhstanicus ((Papahu_taitapu (Squalodon_calvertensis (Prosqualodon_davidis ((Kogia_breviceps (Orycterocetus_crocodilinus Physeter_macrocephalus ))(((Berardius_bairdii (Ziphius_cavirostris (Tasmacetus_shepherdi Mesoplodon_ginkgodens )))(((Lipotes_vexillifer Parapontoporia_sternbergi )((Inia_geoffrensis Pontoporia_blainvillei )(Pliopontos_littoralis Brachydelphis_mazeasi )))(((Delphinodon_dividum ((Tagicetus_joneti (Pithanodelphis_cornutus ((Atocetus_iquensis Atocetus_nasalis )(Lophocetus_calvertensis Lophocetus_repenningi ))))(Macrokentriodon_morani (Hadrodelphis_calvertense Liolithax_pappus ))))((Kentriodon_diusinus (Rudicetus_squalodontoides (Kentriodon_schneideri (Kentriodon_sugawarai (Kentriodon_pernix (Kentriodon_obscurus Kentriodon_nakajimai ))))))(Kampholophus_serrulus Wimahl_chinookensis )))(((Pterophocaena_nishinoi (Albireo_whistleri (Denebola_brachycephala (Odobenocetops_peruvianus (Delphinapterus_leucas Monodon_monoceros )))))((Haborophocoena_toyoshimai (Numataphocoena_yamashitai (Haborophocoena_minutus ((((Australithax_intermedia Lomacetus_ginsburgi )(Piscolithax_boreios (Piscolithax_longirostris Piscolithax_tedfordi )))(Salumiphocaena_stocktoni (Semirostrum_ceruttii (Neophocaena_phocaenoides ((Phocoena_sinus Phocoena_spinipinnis )(Phocoena_phocoena (Phocoena_dioptrica Phocoenoides_dalli )))))))(Brabocetus_gigaseorum Septemtriocetus_bosselaersi )))))(Miophocaena_nishinoi Archaeophocaena_teshioensis )))(Norisdelphis_annakaensis (Orcinus_orca (((Lissodelphis_borealis Cephalorhynchus_hectori )((Orcaella_brevirostris (Steno_bredanensis ((Pseudorca_crassidens (Globicephala_macrorhynchus (Feresa_attenuata Peponocephala_electra )))(Grampus_griseus Hemisyntrachelus_cortesii ))))(Sotalia_fluviatilis (Sousa_chinensis (Tursiops_truncatus (Stenella_attenuata (Delphinus_delphis Lagenodelphis_hosei )))))))(Lagenorhynchus_acutus Eodelphinus_kabatensis ))))))))(Squaloziphius_emlongi (Xiphiacetus_bossi (ZMT_73 ((Squalodelphis_fanianii (Notocetus_vanbenedeni Phocageneus_venustus ))(Zarhachis_flagellator (Pomatodelphis_inaequalis Platanista_gangetica )))))))))))(Waipatia_maerewhenua ((Waipatia_hectori Awamokoa_tokarahi )(Urkudelphis_chawpipacha (Otekaikea_marplesi Otekaikea_huata )))))))))))*
(Georgiacetus_vogtlensis (Zygorhiza_kochii ((Archaeodelphis_patrius Xenorophus_sloanii )(Simocetus_rayi (Agorophius_pygmaeus (Patriocetus_kazakhstanicus ((Papahu_taitapu (Squalodon_calvertensis (Prosqualodon_davidis ((Kogia_breviceps (Orycterocetus_crocodilinus Physeter_macrocephalus ))(((Berardius_bairdii (Ziphius_cavirostris (Tasmacetus_shepherdi Mesoplodon_ginkgodens )))((Parapontoporia_sternbergi (Lipotes_vexillifer (Inia_geoffrensis (Pontoporia_blainvillei (Pliopontos_littoralis Brachydelphis_mazeasi )))))(((Delphinodon_dividum ((Tagicetus_joneti (Pithanodelphis_cornutus ((Atocetus_iquensis Atocetus_nasalis )(Lophocetus_calvertensis Lophocetus_repenningi ))))(Macrokentriodon_morani (Hadrodelphis_calvertense Liolithax_pappus ))))(((Kentriodon_schneideri (Kentriodon_sugawarai (Kentriodon_pernix (Kentriodon_obscurus Kentriodon_nakajimai ))))(Rudicetus_squalodontoides Kentriodon_diusinus ))(Kampholophus_serrulus Wimahl_chinookensis )))(((Pterophocaena_nishinoi (Albireo_whistleri (Odobenocetops_peruvianus (Denebola_brachycephala (Delphinapterus_leucas Monodon_monoceros )))))(Haborophocoena_toyoshimai ((Numataphocoena_yamashitai (Haborophocoena_minutus ((((Australithax_intermedia Lomacetus_ginsburgi )(Piscolithax_boreios (Piscolithax_longirostris Piscolithax_tedfordi )))(Salumiphocaena_stocktoni (Semirostrum_ceruttii (Neophocaena_phocaenoides ((Phocoena_sinus Phocoena_spinipinnis )(Phocoena_phocoena (Phocoena_dioptrica Phocoenoides_dalli )))))))(Brabocetus_gigaseorum Septemtriocetus_bosselaersi ))))(Miophocaena_nishinoi Archaeophocaena_teshioensis ))))(Norisdelphis_annakaensis (Orcinus_orca (((Lissodelphis_borealis Cephalorhynchus_hectori )((Orcaella_brevirostris (Steno_bredanensis ((Pseudorca_crassidens (Globicephala_macrorhynchus (Feresa_attenuata Peponocephala_electra )))(Grampus_griseus Hemisyntrachelus_cortesii ))))(Sotalia_fluviatilis (Sousa_chinensis (Tursiops_truncatus (Stenella_attenuata (Delphinus_delphis Lagenodelphis_hosei )))))))(Lagenorhynchus_acutus Eodelphinus_kabatensis ))))))))(Squaloziphius_emlongi (Xiphiacetus_bossi (ZMT_73 ((Squalodelphis_fanianii (Notocetus_vanbenedeni Phocageneus_venustus ))(Zarhachis_flagellator (Pomatodelphis_inaequalis Platanista_gangetica )))))))))))(Waipatia_maerewhenua ((Waipatia_hectori Awamokoa_tokarahi )(Urkudelphis_chawpipacha (Otekaikea_marplesi Otekaikea_huata )))))))))))*
(Georgiacetus_vogtlensis (Zygorhiza_kochii ((Archaeodelphis_patrius Xenorophus_sloanii )(Simocetus_rayi (Agorophius_pygmaeus (Patriocetus_kazakhstanicus ((Papahu_taitapu (Squalodon_calvertensis (Prosqualodon_davidis ((Kogia_breviceps (Orycterocetus_crocodilinus Physeter_macrocephalus ))(((Berardius_bairdii (Ziphius_cavirostris (Tasmacetus_shepherdi Mesoplodon_ginkgodens )))(((Lipotes_vexillifer Parapontoporia_sternbergi )((Inia_geoffrensis Pontoporia_blainvillei )(Pliopontos_littoralis Brachydelphis_mazeasi )))(((Delphinodon_dividum ((Tagicetus_joneti (Pithanodelphis_cornutus ((Atocetus_iquensis Atocetus_nasalis )(Lophocetus_calvertensis Lophocetus_repenningi ))))(Macrokentriodon_morani (Hadrodelphis_calvertense Liolithax_pappus ))))(((Kentriodon_schneideri (Kentriodon_sugawarai (Kentriodon_pernix (Kentriodon_obscurus Kentriodon_nakajimai ))))(Rudicetus_squalodontoides Kentriodon_diusinus ))(Kampholophus_serrulus Wimahl_chinookensis )))((Pterophocaena_nishinoi ((Albireo_whistleri (Odobenocetops_peruvianus (Denebola_brachycephala (Delphinapterus_leucas Monodon_monoceros ))))((Haborophocoena_toyoshimai (Numataphocoena_yamashitai (Haborophocoena_minutus ((((Australithax_intermedia Lomacetus_ginsburgi )(Piscolithax_boreios (Piscolithax_longirostris Piscolithax_tedfordi )))(Semirostrum_ceruttii (Salumiphocaena_stocktoni (Neophocaena_phocaenoides ((Phocoena_sinus Phocoena_spinipinnis )(Phocoena_phocoena (Phocoena_dioptrica Phocoenoides_dalli )))))))(Brabocetus_gigaseorum Septemtriocetus_bosselaersi )))))(Miophocaena_nishinoi Archaeophocaena_teshioensis ))))(Norisdelphis_annakaensis (Orcinus_orca (((Lissodelphis_borealis Cephalorhynchus_hectori )((Orcaella_brevirostris (Steno_bredanensis ((Pseudorca_crassidens (Globicephala_macrorhynchus (Feresa_attenuata Peponocephala_electra )))(Grampus_griseus Hemisyntrachelus_cortesii ))))(Sotalia_fluviatilis (Sousa_chinensis (Tursiops_truncatus (Stenella_attenuata (Delphinus_delphis Lagenodelphis_hosei )))))))(Lagenorhynchus_acutus Eodelphinus_kabatensis ))))))))(Squaloziphius_emlongi (Xiphiacetus_bossi (ZMT_73 ((Squalodelphis_fanianii (Notocetus_vanbenedeni Phocageneus_venustus ))(Zarhachis_flagellator (Pomatodelphis_inaequalis Platanista_gangetica )))))))))))(Waipatia_maerewhenua ((Waipatia_hectori Awamokoa_tokarahi )(Urkudelphis_chawpipacha (Otekaikea_marplesi Otekaikea_huata )))))))))))*
(Georgiacetus_vogtlensis (Zygorhiza_kochii ((Archaeodelphis_patrius Xenorophus_sloanii )(Simocetus_rayi (Agorophius_pygmaeus (Patriocetus_kazakhstanicus ((Papahu_taitapu (Squalodon_calvertensis (Prosqualodon_davidis ((Kogia_breviceps (Orycterocetus_crocodilinus Physeter_macrocephalus ))(((Berardius_bairdii (Ziphius_cavirostris (Tasmacetus_shepherdi Mesoplodon_ginkgodens )))((Lipotes_vexillifer (Parapontoporia_sternbergi (Inia_geoffrensis (Pontoporia_blainvillei (Pliopontos_littoralis Brachydelphis_mazeasi )))))(((Delphinodon_dividum ((Tagicetus_joneti (Pithanodelphis_cornutus ((Atocetus_iquensis Atocetus_nasalis )(Lophocetus_calvertensis Lophocetus_repenningi ))))(Macrokentriodon_morani (Hadrodelphis_calvertense Liolithax_pappus ))))(((Kentriodon_schneideri (Kentriodon_sugawarai (Kentriodon_pernix (Kentriodon_obscurus Kentriodon_nakajimai ))))(Rudicetus_squalodontoides Kentriodon_diusinus ))(Kampholophus_serrulus Wimahl_chinookensis )))(((Pterophocaena_nishinoi (Albireo_whistleri (Denebola_brachycephala (Odobenocetops_peruvianus (Delphinapterus_leucas Monodon_monoceros )))))((Haborophocoena_toyoshimai (Numataphocoena_yamashitai (Haborophocoena_minutus (Brabocetus_gigaseorum (Septemtriocetus_bosselaersi (((Australithax_intermedia Lomacetus_ginsburgi )(Piscolithax_boreios (Piscolithax_longirostris Piscolithax_tedfordi )))(Salumiphocaena_stocktoni (Semirostrum_ceruttii (Neophocaena_phocaenoides ((Phocoena_sinus Phocoena_spinipinnis )(Phocoena_phocoena (Phocoena_dioptrica Phocoenoides_dalli ))))))))))))(Miophocaena_nishinoi Archaeophocaena_teshioensis )))(Norisdelphis_annakaensis (Orcinus_orca (((Lissodelphis_borealis Cephalorhynchus_hectori )((Orcaella_brevirostris (Steno_bredanensis ((Pseudorca_crassidens (Globicephala_macrorhynchus (Feresa_attenuata Peponocephala_electra )))(Grampus_griseus Hemisyntrachelus_cortesii ))))(Sotalia_fluviatilis (Sousa_chinensis (Tursiops_truncatus (Stenella_attenuata (Delphinus_delphis Lagenodelphis_hosei )))))))(Lagenorhynchus_acutus Eodelphinus_kabatensis ))))))))(Squaloziphius_emlongi (Xiphiacetus_bossi (ZMT_73 ((Squalodelphis_fanianii (Notocetus_vanbenedeni Phocageneus_venustus ))(Zarhachis_flagellator (Pomatodelphis_inaequalis Platanista_gangetica )))))))))))(Waipatia_maerewhenua ((Waipatia_hectori Awamokoa_tokarahi )(Urkudelphis_chawpipacha (Otekaikea_marplesi Otekaikea_huata )))))))))))*
(Georgiacetus_vogtlensis (Zygorhiza_kochii ((Archaeodelphis_patrius Xenorophus_sloanii )(Simocetus_rayi (Agorophius_pygmaeus (Patriocetus_kazakhstanicus ((Papahu_taitapu (Squalodon_calvertensis (Prosqualodon_davidis ((Kogia_breviceps (Orycterocetus_crocodilinus Physeter_macrocephalus ))(((Berardius_bairdii (Ziphius_cavirostris (Tasmacetus_shepherdi Mesoplodon_ginkgodens )))(((Lipotes_vexillifer Parapontoporia_sternbergi )(Inia_geoffrensis (Pontoporia_blainvillei (Pliopontos_littoralis Brachydelphis_mazeasi ))))(((Delphinodon_dividum ((Tagicetus_joneti (Pithanodelphis_cornutus ((Atocetus_iquensis Atocetus_nasalis )(Lophocetus_calvertensis Lophocetus_repenningi ))))(Macrokentriodon_morani (Hadrodelphis_calvertense Liolithax_pappus ))))((Kentriodon_diusinus (Rudicetus_squalodontoides (Kentriodon_schneideri (Kentriodon_sugawarai (Kentriodon_pernix (Kentriodon_obscurus Kentriodon_nakajimai ))))))(Kampholophus_serrulus Wimahl_chinookensis )))(((Pterophocaena_nishinoi (Albireo_whistleri (Odobenocetops_peruvianus (Denebola_brachycephala (Delphinapterus_leucas Monodon_monoceros )))))((Haborophocoena_toyoshimai (Numataphocoena_yamashitai (Haborophocoena_minutus (Brabocetus_gigaseorum (Septemtriocetus_bosselaersi (((Australithax_intermedia Lomacetus_ginsburgi )(Piscolithax_boreios (Piscolithax_longirostris Piscolithax_tedfordi )))(Salumiphocaena_stocktoni (Semirostrum_ceruttii (Neophocaena_phocaenoides ((Phocoena_sinus Phocoena_spinipinnis )(Phocoena_phocoena (Phocoena_dioptrica Phocoenoides_dalli ))))))))))))(Miophocaena_nishinoi Archaeophocaena_teshioensis )))(Norisdelphis_annakaensis (Orcinus_orca (((Lissodelphis_borealis Cephalorhynchus_hectori )((Orcaella_brevirostris (Steno_bredanensis ((Pseudorca_crassidens (Globicephala_macrorhynchus (Feresa_attenuata Peponocephala_electra )))(Grampus_griseus Hemisyntrachelus_cortesii ))))(Sotalia_fluviatilis (Sousa_chinensis (Tursiops_truncatus (Stenella_attenuata (Delphinus_delphis Lagenodelphis_hosei )))))))(Lagenorhynchus_acutus Eodelphinus_kabatensis ))))))))(Squaloziphius_emlongi (Xiphiacetus_bossi (ZMT_73 ((Squalodelphis_fanianii (Notocetus_vanbenedeni Phocageneus_venustus ))(Zarhachis_flagellator (Pomatodelphis_inaequalis Platanista_gangetica )))))))))))(Waipatia_maerewhenua ((Waipatia_hectori Awamokoa_tokarahi )(Urkudelphis_chawpipacha (Otekaikea_marplesi Otekaikea_huata )))))))))))*
(Georgiacetus_vogtlensis (Zygorhiza_kochii ((Archaeodelphis_patrius Xenorophus_sloanii )(Simocetus_rayi (Agorophius_pygmaeus (Patriocetus_kazakhstanicus ((Papahu_taitapu (Squalodon_calvertensis (Prosqualodon_davidis ((Kogia_breviceps (Orycterocetus_crocodilinus Physeter_macrocephalus ))(((Berardius_bairdii (Ziphius_cavirostris (Tasmacetus_shepherdi Mesoplodon_ginkgodens )))(((Lipotes_vexillifer Parapontoporia_sternbergi )(Brachydelphis_mazeasi (Pliopontos_littoralis (Inia_geoffrensis Pontoporia_blainvillei ))))(((Delphinodon_dividum ((Tagicetus_joneti (Pithanodelphis_cornutus ((Atocetus_iquensis Atocetus_nasalis )(Lophocetus_calvertensis Lophocetus_repenningi ))))(Macrokentriodon_morani (Hadrodelphis_calvertense Liolithax_pappus ))))(((Kentriodon_schneideri (Kentriodon_sugawarai (Kentriodon_pernix (Kentriodon_obscurus Kentriodon_nakajimai ))))(Rudicetus_squalodontoides Kentriodon_diusinus ))(Kampholophus_serrulus Wimahl_chinookensis )))(((Pterophocaena_nishinoi (Albireo_whistleri (Odobenocetops_peruvianus (Denebola_brachycephala (Delphinapterus_leucas Monodon_monoceros )))))((Haborophocoena_toyoshimai (Numataphocoena_yamashitai (Haborophocoena_minutus ((((Australithax_intermedia Lomacetus_ginsburgi )(Piscolithax_boreios (Piscolithax_longirostris Piscolithax_tedfordi )))(Salumiphocaena_stocktoni (Semirostrum_ceruttii (Neophocaena_phocaenoides ((Phocoena_sinus Phocoena_spinipinnis )(Phocoena_phocoena (Phocoena_dioptrica Phocoenoides_dalli )))))))(Brabocetus_gigaseorum Septemtriocetus_bosselaersi )))))(Miophocaena_nishinoi Archaeophocaena_teshioensis )))(Norisdelphis_annakaensis (Orcinus_orca (((Lissodelphis_borealis Cephalorhynchus_hectori )((Orcaella_brevirostris (Steno_bredanensis ((Pseudorca_crassidens (Globicephala_macrorhynchus (Feresa_attenuata Peponocephala_electra )))(Grampus_griseus Hemisyntrachelus_cortesii ))))(Sotalia_fluviatilis (Sousa_chinensis (Tursiops_truncatus (Stenella_attenuata (Delphinus_delphis Lagenodelphis_hosei )))))))(Lagenorhynchus_acutus Eodelphinus_kabatensis ))))))))((Xiphiacetus_bossi Squaloziphius_emlongi )(ZMT_73 ((Squalodelphis_fanianii (Notocetus_vanbenedeni Phocageneus_venustus ))(Zarhachis_flagellator (Pomatodelphis_inaequalis Platanista_gangetica ))))))))))(Waipatia_maerewhenua ((Waipatia_hectori Awamokoa_tokarahi )(Urkudelphis_chawpipacha (Otekaikea_marplesi Otekaikea_huata )))))))))))*
(Georgiacetus_vogtlensis (Zygorhiza_kochii ((Archaeodelphis_patrius Xenorophus_sloanii )(Simocetus_rayi (Agorophius_pygmaeus (Patriocetus_kazakhstanicus ((Papahu_taitapu (Squalodon_calvertensis (Prosqualodon_davidis ((Kogia_breviceps (Orycterocetus_crocodilinus Physeter_macrocephalus ))(((Berardius_bairdii (Ziphius_cavirostris (Tasmacetus_shepherdi Mesoplodon_ginkgodens )))((Lipotes_vexillifer (Parapontoporia_sternbergi (Inia_geoffrensis (Pontoporia_blainvillei (Pliopontos_littoralis Brachydelphis_mazeasi )))))(((Delphinodon_dividum ((Tagicetus_joneti (Pithanodelphis_cornutus ((Atocetus_iquensis Atocetus_nasalis )(Lophocetus_calvertensis Lophocetus_repenningi ))))(Macrokentriodon_morani (Hadrodelphis_calvertense Liolithax_pappus ))))(((Kentriodon_schneideri (Kentriodon_sugawarai (Kentriodon_pernix (Kentriodon_obscurus Kentriodon_nakajimai ))))(Rudicetus_squalodontoides Kentriodon_diusinus ))(Kampholophus_serrulus Wimahl_chinookensis )))(((Pterophocaena_nishinoi (Albireo_whistleri (Odobenocetops_peruvianus (Denebola_brachycephala (Delphinapterus_leucas Monodon_monoceros )))))((Haborophocoena_toyoshimai (Numataphocoena_yamashitai (Haborophocoena_minutus ((((Australithax_intermedia Lomacetus_ginsburgi )(Piscolithax_boreios (Piscolithax_longirostris Piscolithax_tedfordi )))(Semirostrum_ceruttii (Salumiphocaena_stocktoni (Neophocaena_phocaenoides ((Phocoena_sinus Phocoena_spinipinnis )(Phocoena_phocoena (Phocoena_dioptrica Phocoenoides_dalli )))))))(Brabocetus_gigaseorum Septemtriocetus_bosselaersi )))))(Miophocaena_nishinoi Archaeophocaena_teshioensis )))(Norisdelphis_annakaensis (Orcinus_orca (((Lissodelphis_borealis Cephalorhynchus_hectori )((Orcaella_brevirostris (Steno_bredanensis ((Pseudorca_crassidens (Globicephala_macrorhynchus (Feresa_attenuata Peponocephala_electra )))(Grampus_griseus Hemisyntrachelus_cortesii ))))(Sotalia_fluviatilis (Sousa_chinensis (Tursiops_truncatus (Stenella_attenuata (Delphinus_delphis Lagenodelphis_hosei )))))))(Lagenorhynchus_acutus Eodelphinus_kabatensis ))))))))(Squaloziphius_emlongi (Xiphiacetus_bossi (ZMT_73 ((Squalodelphis_fanianii (Notocetus_vanbenedeni Phocageneus_venustus ))(Zarhachis_flagellator (Pomatodelphis_inaequalis Platanista_gangetica )))))))))))(Waipatia_maerewhenua ((Waipatia_hectori Awamokoa_tokarahi )(Urkudelphis_chawpipacha (Otekaikea_marplesi Otekaikea_huata )))))))))))*
(Georgiacetus_vogtlensis (Zygorhiza_kochii ((Archaeodelphis_patrius Xenorophus_sloanii )(Simocetus_rayi (Agorophius_pygmaeus (Patriocetus_kazakhstanicus ((Papahu_taitapu (Squalodon_calvertensis (Prosqualodon_davidis ((Kogia_breviceps (Orycterocetus_crocodilinus Physeter_macrocephalus ))(((Berardius_bairdii (Ziphius_cavirostris (Tasmacetus_shepherdi Mesoplodon_ginkgodens )))(((Lipotes_vexillifer Parapontoporia_sternbergi )(Inia_geoffrensis (Pontoporia_blainvillei (Pliopontos_littoralis Brachydelphis_mazeasi ))))(((Delphinodon_dividum ((Tagicetus_joneti (Pithanodelphis_cornutus ((Atocetus_iquensis Atocetus_nasalis )(Lophocetus_calvertensis Lophocetus_repenningi ))))(Macrokentriodon_morani (Hadrodelphis_calvertense Liolithax_pappus ))))(((Kentriodon_schneideri (Kentriodon_sugawarai (Kentriodon_pernix (Kentriodon_obscurus Kentriodon_nakajimai ))))(Rudicetus_squalodontoides Kentriodon_diusinus ))(Kampholophus_serrulus Wimahl_chinookensis )))((Pterophocaena_nishinoi ((Albireo_whistleri (Odobenocetops_peruvianus (Denebola_brachycephala (Delphinapterus_leucas Monodon_monoceros ))))((Haborophocoena_toyoshimai (Numataphocoena_yamashitai (Haborophocoena_minutus ((((Australithax_intermedia Lomacetus_ginsburgi )(Piscolithax_boreios (Piscolithax_longirostris Piscolithax_tedfordi )))(Semirostrum_ceruttii (Salumiphocaena_stocktoni (Neophocaena_phocaenoides ((Phocoena_sinus Phocoena_spinipinnis )(Phocoena_phocoena (Phocoena_dioptrica Phocoenoides_dalli )))))))(Brabocetus_gigaseorum Septemtriocetus_bosselaersi )))))(Miophocaena_nishinoi Archaeophocaena_teshioensis ))))(Norisdelphis_annakaensis (Orcinus_orca (((Lissodelphis_borealis Cephalorhynchus_hectori )((Orcaella_brevirostris (Steno_bredanensis ((Pseudorca_crassidens (Globicephala_macrorhynchus (Feresa_attenuata Peponocephala_electra )))(Grampus_griseus Hemisyntrachelus_cortesii ))))(Sotalia_fluviatilis (Sousa_chinensis (Tursiops_truncatus (Stenella_attenuata (Delphinus_delphis Lagenodelphis_hosei )))))))(Lagenorhynchus_acutus Eodelphinus_kabatensis ))))))))(Squaloziphius_emlongi (Xiphiacetus_bossi (ZMT_73 ((Squalodelphis_fanianii (Notocetus_vanbenedeni Phocageneus_venustus ))(Zarhachis_flagellator (Pomatodelphis_inaequalis Platanista_gangetica )))))))))))(Waipatia_maerewhenua ((Waipatia_hectori Awamokoa_tokarahi )(Urkudelphis_chawpipacha (Otekaikea_marplesi Otekaikea_huata )))))))))))*
(Georgiacetus_vogtlensis (Zygorhiza_kochii ((Archaeodelphis_patrius Xenorophus_sloanii )(Simocetus_rayi (Agorophius_pygmaeus (Patriocetus_kazakhstanicus ((Papahu_taitapu (Squalodon_calvertensis (Prosqualodon_davidis ((Kogia_breviceps (Orycterocetus_crocodilinus Physeter_macrocephalus ))(((Berardius_bairdii (Ziphius_cavirostris (Tasmacetus_shepherdi Mesoplodon_ginkgodens )))(((Lipotes_vexillifer Parapontoporia_sternbergi )(Brachydelphis_mazeasi (Pliopontos_littoralis (Inia_geoffrensis Pontoporia_blainvillei ))))(((Delphinodon_dividum ((Tagicetus_joneti (Pithanodelphis_cornutus ((Atocetus_iquensis Atocetus_nasalis )(Lophocetus_calvertensis Lophocetus_repenningi ))))(Macrokentriodon_morani (Hadrodelphis_calvertense Liolithax_pappus ))))(((Kentriodon_schneideri (Kentriodon_sugawarai (Kentriodon_pernix (Kentriodon_obscurus Kentriodon_nakajimai ))))(Rudicetus_squalodontoides Kentriodon_diusinus ))(Kampholophus_serrulus Wimahl_chinookensis )))((Pterophocaena_nishinoi ((Albireo_whistleri (Odobenocetops_peruvianus (Denebola_brachycephala (Delphinapterus_leucas Monodon_monoceros ))))((Haborophocoena_toyoshimai (Numataphocoena_yamashitai (Haborophocoena_minutus ((((Australithax_intermedia Lomacetus_ginsburgi )(Piscolithax_boreios (Piscolithax_longirostris Piscolithax_tedfordi )))(Salumiphocaena_stocktoni (Semirostrum_ceruttii (Neophocaena_phocaenoides ((Phocoena_sinus Phocoena_spinipinnis )(Phocoena_phocoena (Phocoena_dioptrica Phocoenoides_dalli )))))))(Brabocetus_gigaseorum Septemtriocetus_bosselaersi )))))(Miophocaena_nishinoi Archaeophocaena_teshioensis ))))(Norisdelphis_annakaensis (Orcinus_orca (((Lissodelphis_borealis Cephalorhynchus_hectori )((Orcaella_brevirostris (Steno_bredanensis ((Pseudorca_crassidens (Globicephala_macrorhynchus (Feresa_attenuata Peponocephala_electra )))(Grampus_griseus Hemisyntrachelus_cortesii ))))(Sotalia_fluviatilis (Sousa_chinensis (Tursiops_truncatus (Stenella_attenuata (Delphinus_delphis Lagenodelphis_hosei )))))))(Lagenorhynchus_acutus Eodelphinus_kabatensis ))))))))((Xiphiacetus_bossi Squaloziphius_emlongi )(ZMT_73 ((Squalodelphis_fanianii (Notocetus_vanbenedeni Phocageneus_venustus ))(Zarhachis_flagellator (Pomatodelphis_inaequalis Platanista_gangetica ))))))))))(Waipatia_maerewhenua ((Waipatia_hectori Awamokoa_tokarahi )(Urkudelphis_chawpipacha (Otekaikea_marplesi Otekaikea_huata )))))))))))*
(Georgiacetus_vogtlensis (Zygorhiza_kochii ((Archaeodelphis_patrius Xenorophus_sloanii )(Simocetus_rayi (Agorophius_pygmaeus (Patriocetus_kazakhstanicus ((Papahu_taitapu (Squalodon_calvertensis (Prosqualodon_davidis ((Kogia_breviceps (Orycterocetus_crocodilinus Physeter_macrocephalus ))(((Berardius_bairdii (Ziphius_cavirostris (Tasmacetus_shepherdi Mesoplodon_ginkgodens )))(((Lipotes_vexillifer Parapontoporia_sternbergi )((Inia_geoffrensis Pontoporia_blainvillei )(Pliopontos_littoralis Brachydelphis_mazeasi )))(((Delphinodon_dividum ((Tagicetus_joneti (Pithanodelphis_cornutus ((Atocetus_iquensis Atocetus_nasalis )(Lophocetus_calvertensis Lophocetus_repenningi ))))(Macrokentriodon_morani (Hadrodelphis_calvertense Liolithax_pappus ))))((Kentriodon_diusinus (Rudicetus_squalodontoides (Kentriodon_schneideri (Kentriodon_sugawarai (Kentriodon_pernix (Kentriodon_obscurus Kentriodon_nakajimai ))))))(Kampholophus_serrulus Wimahl_chinookensis )))(((Pterophocaena_nishinoi (Albireo_whistleri (Odobenocetops_peruvianus (Denebola_brachycephala (Delphinapterus_leucas Monodon_monoceros )))))((Haborophocoena_toyoshimai (Numataphocoena_yamashitai (Haborophocoena_minutus ((((Australithax_intermedia Lomacetus_ginsburgi )(Piscolithax_boreios (Piscolithax_longirostris Piscolithax_tedfordi )))(Semirostrum_ceruttii (Salumiphocaena_stocktoni (Neophocaena_phocaenoides ((Phocoena_sinus Phocoena_spinipinnis )(Phocoena_phocoena (Phocoena_dioptrica Phocoenoides_dalli )))))))(Brabocetus_gigaseorum Septemtriocetus_bosselaersi )))))(Miophocaena_nishinoi Archaeophocaena_teshioensis )))(Norisdelphis_annakaensis (Orcinus_orca (((Lissodelphis_borealis Cephalorhynchus_hectori )((Orcaella_brevirostris (Steno_bredanensis ((Pseudorca_crassidens (Globicephala_macrorhynchus (Feresa_attenuata Peponocephala_electra )))(Grampus_griseus Hemisyntrachelus_cortesii ))))(Sotalia_fluviatilis (Sousa_chinensis (Tursiops_truncatus (Stenella_attenuata (Delphinus_delphis Lagenodelphis_hosei )))))))(Lagenorhynchus_acutus Eodelphinus_kabatensis ))))))))(Squaloziphius_emlongi (Xiphiacetus_bossi (ZMT_73 ((Squalodelphis_fanianii (Notocetus_vanbenedeni Phocageneus_venustus ))(Zarhachis_flagellator (Pomatodelphis_inaequalis Platanista_gangetica )))))))))))(Waipatia_maerewhenua ((Waipatia_hectori Awamokoa_tokarahi )(Urkudelphis_chawpipacha (Otekaikea_marplesi Otekaikea_huata )))))))))))*
(Georgiacetus_vogtlensis (Zygorhiza_kochii ((Archaeodelphis_patrius Xenorophus_sloanii )(Simocetus_rayi (Agorophius_pygmaeus (Patriocetus_kazakhstanicus ((Papahu_taitapu (Squalodon_calvertensis (Prosqualodon_davidis ((Kogia_breviceps (Orycterocetus_crocodilinus Physeter_macrocephalus ))(((Berardius_bairdii (Ziphius_cavirostris (Tasmacetus_shepherdi Mesoplodon_ginkgodens )))(((Lipotes_vexillifer Parapontoporia_sternbergi )((Inia_geoffrensis Pontoporia_blainvillei )(Pliopontos_littoralis Brachydelphis_mazeasi )))(((Delphinodon_dividum ((Tagicetus_joneti (Pithanodelphis_cornutus ((Atocetus_iquensis Atocetus_nasalis )(Lophocetus_calvertensis Lophocetus_repenningi ))))(Macrokentriodon_morani (Hadrodelphis_calvertense Liolithax_pappus ))))(((Kentriodon_schneideri (Kentriodon_sugawarai (Kentriodon_pernix (Kentriodon_obscurus Kentriodon_nakajimai ))))(Rudicetus_squalodontoides Kentriodon_diusinus ))(Kampholophus_serrulus Wimahl_chinookensis )))((Pterophocaena_nishinoi ((Albireo_whistleri (Odobenocetops_peruvianus (Denebola_brachycephala (Delphinapterus_leucas Monodon_monoceros ))))((Haborophocoena_toyoshimai (Numataphocoena_yamashitai (Haborophocoena_minutus (((Australithax_intermedia Lomacetus_ginsburgi )(Piscolithax_boreios (Piscolithax_longirostris Piscolithax_tedfordi )))(Salumiphocaena_stocktoni (Semirostrum_ceruttii ((Brabocetus_gigaseorum Septemtriocetus_bosselaersi )(Neophocaena_phocaenoides ((Phocoena_sinus Phocoena_spinipinnis )(Phocoena_phocoena (Phocoena_dioptrica Phocoenoides_dalli )))))))))))(Miophocaena_nishinoi Archaeophocaena_teshioensis ))))(Norisdelphis_annakaensis (Orcinus_orca (((Lissodelphis_borealis Cephalorhynchus_hectori )((Orcaella_brevirostris (Steno_bredanensis ((Pseudorca_crassidens (Globicephala_macrorhynchus (Feresa_attenuata Peponocephala_electra )))(Grampus_griseus Hemisyntrachelus_cortesii ))))(Sotalia_fluviatilis (Sousa_chinensis (Tursiops_truncatus (Stenella_attenuata (Delphinus_delphis Lagenodelphis_hosei )))))))(Lagenorhynchus_acutus Eodelphinus_kabatensis ))))))))(Squaloziphius_emlongi (Xiphiacetus_bossi (ZMT_73 ((Squalodelphis_fanianii (Notocetus_vanbenedeni Phocageneus_venustus ))(Zarhachis_flagellator (Pomatodelphis_inaequalis Platanista_gangetica )))))))))))(Waipatia_maerewhenua ((Waipatia_hectori Awamokoa_tokarahi )(Urkudelphis_chawpipacha (Otekaikea_marplesi Otekaikea_huata )))))))))))*
(Georgiacetus_vogtlensis (Zygorhiza_kochii ((Archaeodelphis_patrius Xenorophus_sloanii )(Simocetus_rayi (Agorophius_pygmaeus (Patriocetus_kazakhstanicus ((Papahu_taitapu (Squalodon_calvertensis (Prosqualodon_davidis ((Kogia_breviceps (Orycterocetus_crocodilinus Physeter_macrocephalus ))(((Berardius_bairdii (Ziphius_cavirostris (Tasmacetus_shepherdi Mesoplodon_ginkgodens )))((Lipotes_vexillifer (Parapontoporia_sternbergi (Inia_geoffrensis (Pontoporia_blainvillei (Pliopontos_littoralis Brachydelphis_mazeasi )))))(((Delphinodon_dividum ((Tagicetus_joneti (Pithanodelphis_cornutus ((Atocetus_iquensis Atocetus_nasalis )(Lophocetus_calvertensis Lophocetus_repenningi ))))(Macrokentriodon_morani (Hadrodelphis_calvertense Liolithax_pappus ))))((Kentriodon_diusinus (Rudicetus_squalodontoides (Kentriodon_schneideri (Kentriodon_sugawarai (Kentriodon_pernix (Kentriodon_obscurus Kentriodon_nakajimai ))))))(Kampholophus_serrulus Wimahl_chinookensis )))(((Pterophocaena_nishinoi (Albireo_whistleri (Odobenocetops_peruvianus (Denebola_brachycephala (Delphinapterus_leucas Monodon_monoceros )))))((Haborophocoena_toyoshimai (Numataphocoena_yamashitai (Haborophocoena_minutus (Brabocetus_gigaseorum (Septemtriocetus_bosselaersi (((Australithax_intermedia Lomacetus_ginsburgi )(Piscolithax_boreios (Piscolithax_longirostris Piscolithax_tedfordi )))(Salumiphocaena_stocktoni (Semirostrum_ceruttii (Neophocaena_phocaenoides ((Phocoena_sinus Phocoena_spinipinnis )(Phocoena_phocoena (Phocoena_dioptrica Phocoenoides_dalli ))))))))))))(Miophocaena_nishinoi Archaeophocaena_teshioensis )))(Norisdelphis_annakaensis (Orcinus_orca (((Lissodelphis_borealis Cephalorhynchus_hectori )((Orcaella_brevirostris (Steno_bredanensis ((Pseudorca_crassidens (Globicephala_macrorhynchus (Feresa_attenuata Peponocephala_electra )))(Grampus_griseus Hemisyntrachelus_cortesii ))))(Sotalia_fluviatilis (Sousa_chinensis (Tursiops_truncatus (Stenella_attenuata (Delphinus_delphis Lagenodelphis_hosei )))))))(Lagenorhynchus_acutus Eodelphinus_kabatensis ))))))))(Squaloziphius_emlongi (Xiphiacetus_bossi (ZMT_73 ((Squalodelphis_fanianii (Notocetus_vanbenedeni Phocageneus_venustus ))(Zarhachis_flagellator (Pomatodelphis_inaequalis Platanista_gangetica )))))))))))(Waipatia_maerewhenua ((Waipatia_hectori Awamokoa_tokarahi )(Urkudelphis_chawpipacha (Otekaikea_marplesi Otekaikea_huata )))))))))))*
(Georgiacetus_vogtlensis (Zygorhiza_kochii ((Archaeodelphis_patrius Xenorophus_sloanii )(Simocetus_rayi (Agorophius_pygmaeus (Patriocetus_kazakhstanicus ((Papahu_taitapu (Squalodon_calvertensis (Prosqualodon_davidis ((Kogia_breviceps (Orycterocetus_crocodilinus Physeter_macrocephalus ))(((Berardius_bairdii (Ziphius_cavirostris (Tasmacetus_shepherdi Mesoplodon_ginkgodens )))((Lipotes_vexillifer (Parapontoporia_sternbergi (Inia_geoffrensis (Pontoporia_blainvillei (Pliopontos_littoralis Brachydelphis_mazeasi )))))(((Delphinodon_dividum ((Tagicetus_joneti (Pithanodelphis_cornutus ((Atocetus_iquensis Atocetus_nasalis )(Lophocetus_calvertensis Lophocetus_repenningi ))))(Macrokentriodon_morani (Hadrodelphis_calvertense Liolithax_pappus ))))((Kentriodon_diusinus (Rudicetus_squalodontoides (Kentriodon_schneideri (Kentriodon_sugawarai (Kentriodon_pernix (Kentriodon_obscurus Kentriodon_nakajimai ))))))(Kampholophus_serrulus Wimahl_chinookensis )))((Pterophocaena_nishinoi ((Albireo_whistleri (Odobenocetops_peruvianus (Denebola_brachycephala (Delphinapterus_leucas Monodon_monoceros ))))((Haborophocoena_toyoshimai (Numataphocoena_yamashitai (Haborophocoena_minutus ((((Australithax_intermedia Lomacetus_ginsburgi )(Piscolithax_boreios (Piscolithax_longirostris Piscolithax_tedfordi )))(Salumiphocaena_stocktoni (Semirostrum_ceruttii (Neophocaena_phocaenoides ((Phocoena_sinus Phocoena_spinipinnis )(Phocoena_phocoena (Phocoena_dioptrica Phocoenoides_dalli )))))))(Brabocetus_gigaseorum Septemtriocetus_bosselaersi )))))(Miophocaena_nishinoi Archaeophocaena_teshioensis ))))(Norisdelphis_annakaensis (Orcinus_orca (((Lissodelphis_borealis Cephalorhynchus_hectori )((Orcaella_brevirostris (Steno_bredanensis ((Pseudorca_crassidens (Globicephala_macrorhynchus (Feresa_attenuata Peponocephala_electra )))(Grampus_griseus Hemisyntrachelus_cortesii ))))(Sotalia_fluviatilis (Sousa_chinensis (Tursiops_truncatus (Stenella_attenuata (Delphinus_delphis Lagenodelphis_hosei )))))))(Lagenorhynchus_acutus Eodelphinus_kabatensis ))))))))(Squaloziphius_emlongi (Xiphiacetus_bossi (ZMT_73 ((Squalodelphis_fanianii (Notocetus_vanbenedeni Phocageneus_venustus ))(Zarhachis_flagellator (Pomatodelphis_inaequalis Platanista_gangetica )))))))))))(Waipatia_maerewhenua ((Waipatia_hectori Awamokoa_tokarahi )(Urkudelphis_chawpipacha (Otekaikea_marplesi Otekaikea_huata )))))))))))*
(Georgiacetus_vogtlensis (Zygorhiza_kochii ((Archaeodelphis_patrius Xenorophus_sloanii )(Simocetus_rayi (Agorophius_pygmaeus (Patriocetus_kazakhstanicus ((Papahu_taitapu (Squalodon_calvertensis (Prosqualodon_davidis ((Kogia_breviceps (Orycterocetus_crocodilinus Physeter_macrocephalus ))(((Berardius_bairdii (Ziphius_cavirostris (Tasmacetus_shepherdi Mesoplodon_ginkgodens )))(((Lipotes_vexillifer Parapontoporia_sternbergi )(Inia_geoffrensis (Pontoporia_blainvillei (Pliopontos_littoralis Brachydelphis_mazeasi ))))(((Delphinodon_dividum ((Tagicetus_joneti (Pithanodelphis_cornutus ((Atocetus_iquensis Atocetus_nasalis )(Lophocetus_calvertensis Lophocetus_repenningi ))))(Macrokentriodon_morani (Hadrodelphis_calvertense Liolithax_pappus ))))((Kentriodon_diusinus (Rudicetus_squalodontoides (Kentriodon_schneideri (Kentriodon_sugawarai (Kentriodon_pernix (Kentriodon_obscurus Kentriodon_nakajimai ))))))(Kampholophus_serrulus Wimahl_chinookensis )))((Pterophocaena_nishinoi ((Albireo_whistleri (Odobenocetops_peruvianus (Denebola_brachycephala (Delphinapterus_leucas Monodon_monoceros ))))((Haborophocoena_toyoshimai (Numataphocoena_yamashitai (Haborophocoena_minutus ((((Australithax_intermedia Lomacetus_ginsburgi )(Piscolithax_boreios (Piscolithax_longirostris Piscolithax_tedfordi )))(Salumiphocaena_stocktoni (Semirostrum_ceruttii (Neophocaena_phocaenoides ((Phocoena_sinus Phocoena_spinipinnis )(Phocoena_phocoena (Phocoena_dioptrica Phocoenoides_dalli )))))))(Brabocetus_gigaseorum Septemtriocetus_bosselaersi )))))(Miophocaena_nishinoi Archaeophocaena_teshioensis ))))(Norisdelphis_annakaensis (Orcinus_orca (((Lissodelphis_borealis Cephalorhynchus_hectori )((Orcaella_brevirostris (Steno_bredanensis ((Pseudorca_crassidens (Globicephala_macrorhynchus (Feresa_attenuata Peponocephala_electra )))(Grampus_griseus Hemisyntrachelus_cortesii ))))(Sotalia_fluviatilis (Sousa_chinensis (Tursiops_truncatus (Stenella_attenuata (Delphinus_delphis Lagenodelphis_hosei )))))))(Lagenorhynchus_acutus Eodelphinus_kabatensis ))))))))(Squaloziphius_emlongi (Xiphiacetus_bossi (ZMT_73 ((Squalodelphis_fanianii (Notocetus_vanbenedeni Phocageneus_venustus ))(Zarhachis_flagellator (Pomatodelphis_inaequalis Platanista_gangetica )))))))))))(Waipatia_maerewhenua ((Waipatia_hectori Awamokoa_tokarahi )(Urkudelphis_chawpipacha (Otekaikea_marplesi Otekaikea_huata )))))))))))*
(Georgiacetus_vogtlensis (Zygorhiza_kochii ((Archaeodelphis_patrius Xenorophus_sloanii )(Simocetus_rayi (Agorophius_pygmaeus (Patriocetus_kazakhstanicus ((Papahu_taitapu (Squalodon_calvertensis (Prosqualodon_davidis ((Kogia_breviceps (Orycterocetus_crocodilinus Physeter_macrocephalus ))(((Berardius_bairdii (Ziphius_cavirostris (Tasmacetus_shepherdi Mesoplodon_ginkgodens )))(((Lipotes_vexillifer Parapontoporia_sternbergi )((Inia_geoffrensis Pontoporia_blainvillei )(Pliopontos_littoralis Brachydelphis_mazeasi )))(((Delphinodon_dividum ((Tagicetus_joneti (Pithanodelphis_cornutus ((Atocetus_iquensis Atocetus_nasalis )(Lophocetus_calvertensis Lophocetus_repenningi ))))(Macrokentriodon_morani (Hadrodelphis_calvertense Liolithax_pappus ))))((Kentriodon_diusinus (Rudicetus_squalodontoides (Kentriodon_schneideri (Kentriodon_sugawarai (Kentriodon_pernix (Kentriodon_obscurus Kentriodon_nakajimai ))))))(Kampholophus_serrulus Wimahl_chinookensis )))((Pterophocaena_nishinoi ((Albireo_whistleri (Odobenocetops_peruvianus (Denebola_brachycephala (Delphinapterus_leucas Monodon_monoceros ))))((Haborophocoena_toyoshimai (Numataphocoena_yamashitai (Haborophocoena_minutus ((((Australithax_intermedia Lomacetus_ginsburgi )(Piscolithax_boreios (Piscolithax_longirostris Piscolithax_tedfordi )))(Salumiphocaena_stocktoni (Semirostrum_ceruttii (Neophocaena_phocaenoides ((Phocoena_sinus Phocoena_spinipinnis )(Phocoena_phocoena (Phocoena_dioptrica Phocoenoides_dalli )))))))(Brabocetus_gigaseorum Septemtriocetus_bosselaersi )))))(Miophocaena_nishinoi Archaeophocaena_teshioensis ))))(Norisdelphis_annakaensis (Orcinus_orca (((Lissodelphis_borealis Cephalorhynchus_hectori )((Orcaella_brevirostris (Steno_bredanensis ((Pseudorca_crassidens (Globicephala_macrorhynchus (Feresa_attenuata Peponocephala_electra )))(Grampus_griseus Hemisyntrachelus_cortesii ))))(Sotalia_fluviatilis (Sousa_chinensis (Tursiops_truncatus (Stenella_attenuata (Delphinus_delphis Lagenodelphis_hosei )))))))(Lagenorhynchus_acutus Eodelphinus_kabatensis ))))))))(Squaloziphius_emlongi (Xiphiacetus_bossi (ZMT_73 ((Squalodelphis_fanianii (Notocetus_vanbenedeni Phocageneus_venustus ))(Zarhachis_flagellator (Pomatodelphis_inaequalis Platanista_gangetica )))))))))))(Waipatia_maerewhenua ((Waipatia_hectori Awamokoa_tokarahi )(Urkudelphis_chawpipacha (Otekaikea_marplesi Otekaikea_huata )))))))))))*
(Georgiacetus_vogtlensis (Zygorhiza_kochii ((Archaeodelphis_patrius Xenorophus_sloanii )(Simocetus_rayi (Agorophius_pygmaeus (Patriocetus_kazakhstanicus ((Papahu_taitapu (Squalodon_calvertensis (Prosqualodon_davidis ((Kogia_breviceps (Orycterocetus_crocodilinus Physeter_macrocephalus ))(((Berardius_bairdii (Ziphius_cavirostris (Tasmacetus_shepherdi Mesoplodon_ginkgodens )))((Parapontoporia_sternbergi (Lipotes_vexillifer (Inia_geoffrensis (Pontoporia_blainvillei (Pliopontos_littoralis Brachydelphis_mazeasi )))))(((Delphinodon_dividum ((Tagicetus_joneti (Pithanodelphis_cornutus ((Atocetus_iquensis Atocetus_nasalis )(Lophocetus_calvertensis Lophocetus_repenningi ))))(Macrokentriodon_morani (Hadrodelphis_calvertense Liolithax_pappus ))))(((Kentriodon_schneideri (Kentriodon_sugawarai (Kentriodon_pernix (Kentriodon_obscurus Kentriodon_nakajimai ))))(Rudicetus_squalodontoides Kentriodon_diusinus ))(Kampholophus_serrulus Wimahl_chinookensis )))(((Pterophocaena_nishinoi (Albireo_whistleri (Denebola_brachycephala (Odobenocetops_peruvianus (Delphinapterus_leucas Monodon_monoceros )))))((Haborophocoena_toyoshimai (Numataphocoena_yamashitai (Haborophocoena_minutus ((((Australithax_intermedia Lomacetus_ginsburgi )(Piscolithax_boreios (Piscolithax_longirostris Piscolithax_tedfordi )))(Salumiphocaena_stocktoni (Semirostrum_ceruttii (Neophocaena_phocaenoides ((Phocoena_sinus Phocoena_spinipinnis )(Phocoena_phocoena (Phocoena_dioptrica Phocoenoides_dalli )))))))(Brabocetus_gigaseorum Septemtriocetus_bosselaersi )))))(Miophocaena_nishinoi Archaeophocaena_teshioensis )))(Norisdelphis_annakaensis (Orcinus_orca (((Lissodelphis_borealis Cephalorhynchus_hectori )((Orcaella_brevirostris (Steno_bredanensis ((Pseudorca_crassidens (Globicephala_macrorhynchus (Feresa_attenuata Peponocephala_electra )))(Grampus_griseus Hemisyntrachelus_cortesii ))))(Sotalia_fluviatilis (Sousa_chinensis (Tursiops_truncatus (Stenella_attenuata (Delphinus_delphis Lagenodelphis_hosei )))))))(Lagenorhynchus_acutus Eodelphinus_kabatensis ))))))))(Squaloziphius_emlongi (Xiphiacetus_bossi (ZMT_73 ((Squalodelphis_fanianii (Notocetus_vanbenedeni Phocageneus_venustus ))(Zarhachis_flagellator (Pomatodelphis_inaequalis Platanista_gangetica )))))))))))(Waipatia_maerewhenua ((Waipatia_hectori Awamokoa_tokarahi )(Urkudelphis_chawpipacha (Otekaikea_marplesi Otekaikea_huata )))))))))))*
(Georgiacetus_vogtlensis (Zygorhiza_kochii ((Archaeodelphis_patrius Xenorophus_sloanii )(Simocetus_rayi (Agorophius_pygmaeus (Patriocetus_kazakhstanicus ((Papahu_taitapu (Squalodon_calvertensis (Prosqualodon_davidis ((Kogia_breviceps (Orycterocetus_crocodilinus Physeter_macrocephalus ))(((Berardius_bairdii (Ziphius_cavirostris (Tasmacetus_shepherdi Mesoplodon_ginkgodens )))(((Lipotes_vexillifer Parapontoporia_sternbergi )(Brachydelphis_mazeasi (Pliopontos_littoralis (Inia_geoffrensis Pontoporia_blainvillei ))))(((Delphinodon_dividum ((Tagicetus_joneti (Pithanodelphis_cornutus ((Atocetus_iquensis Atocetus_nasalis )(Lophocetus_calvertensis Lophocetus_repenningi ))))(Macrokentriodon_morani (Hadrodelphis_calvertense Liolithax_pappus ))))((Kentriodon_diusinus (Rudicetus_squalodontoides (Kentriodon_schneideri (Kentriodon_sugawarai (Kentriodon_pernix (Kentriodon_obscurus Kentriodon_nakajimai ))))))(Kampholophus_serrulus Wimahl_chinookensis )))(((Pterophocaena_nishinoi (Albireo_whistleri (Odobenocetops_peruvianus (Denebola_brachycephala (Delphinapterus_leucas Monodon_monoceros )))))((Haborophocoena_toyoshimai (Numataphocoena_yamashitai (Haborophocoena_minutus (Brabocetus_gigaseorum (Septemtriocetus_bosselaersi (((Australithax_intermedia Lomacetus_ginsburgi )(Piscolithax_boreios (Piscolithax_longirostris Piscolithax_tedfordi )))(Salumiphocaena_stocktoni (Semirostrum_ceruttii (Neophocaena_phocaenoides ((Phocoena_sinus Phocoena_spinipinnis )(Phocoena_phocoena (Phocoena_dioptrica Phocoenoides_dalli ))))))))))))(Miophocaena_nishinoi Archaeophocaena_teshioensis )))(Norisdelphis_annakaensis (Orcinus_orca (((Lissodelphis_borealis Cephalorhynchus_hectori )((Orcaella_brevirostris (Steno_bredanensis ((Pseudorca_crassidens (Globicephala_macrorhynchus (Feresa_attenuata Peponocephala_electra )))(Grampus_griseus Hemisyntrachelus_cortesii ))))(Sotalia_fluviatilis (Sousa_chinensis (Tursiops_truncatus (Stenella_attenuata (Delphinus_delphis Lagenodelphis_hosei )))))))(Lagenorhynchus_acutus Eodelphinus_kabatensis ))))))))((Xiphiacetus_bossi Squaloziphius_emlongi )(ZMT_73 ((Squalodelphis_fanianii (Notocetus_vanbenedeni Phocageneus_venustus ))(Zarhachis_flagellator (Pomatodelphis_inaequalis Platanista_gangetica ))))))))))(Waipatia_maerewhenua ((Waipatia_hectori Awamokoa_tokarahi )(Urkudelphis_chawpipacha (Otekaikea_marplesi Otekaikea_huata )))))))))))*
(Georgiacetus_vogtlensis (Zygorhiza_kochii ((Archaeodelphis_patrius Xenorophus_sloanii )(Simocetus_rayi (Agorophius_pygmaeus (Patriocetus_kazakhstanicus ((Papahu_taitapu (Squalodon_calvertensis (Prosqualodon_davidis ((Kogia_breviceps (Orycterocetus_crocodilinus Physeter_macrocephalus ))(((Berardius_bairdii (Ziphius_cavirostris (Tasmacetus_shepherdi Mesoplodon_ginkgodens )))(((Lipotes_vexillifer Parapontoporia_sternbergi )(Inia_geoffrensis (Pontoporia_blainvillei (Pliopontos_littoralis Brachydelphis_mazeasi ))))(((Delphinodon_dividum ((Tagicetus_joneti (Pithanodelphis_cornutus ((Atocetus_iquensis Atocetus_nasalis )(Lophocetus_calvertensis Lophocetus_repenningi ))))(Macrokentriodon_morani (Hadrodelphis_calvertense Liolithax_pappus ))))(((Kentriodon_schneideri (Kentriodon_sugawarai (Kentriodon_pernix (Kentriodon_obscurus Kentriodon_nakajimai ))))(Rudicetus_squalodontoides Kentriodon_diusinus ))(Kampholophus_serrulus Wimahl_chinookensis )))(((Pterophocaena_nishinoi (Albireo_whistleri (Odobenocetops_peruvianus (Denebola_brachycephala (Delphinapterus_leucas Monodon_monoceros )))))(Haborophocoena_toyoshimai ((Numataphocoena_yamashitai (Haborophocoena_minutus (((Australithax_intermedia Lomacetus_ginsburgi )(Piscolithax_boreios (Piscolithax_longirostris Piscolithax_tedfordi )))(Salumiphocaena_stocktoni (Semirostrum_ceruttii ((Brabocetus_gigaseorum Septemtriocetus_bosselaersi )(Neophocaena_phocaenoides ((Phocoena_sinus Phocoena_spinipinnis )(Phocoena_phocoena (Phocoena_dioptrica Phocoenoides_dalli ))))))))))(Miophocaena_nishinoi Archaeophocaena_teshioensis ))))(Norisdelphis_annakaensis (Orcinus_orca (((Lissodelphis_borealis Cephalorhynchus_hectori )((Orcaella_brevirostris (Steno_bredanensis ((Pseudorca_crassidens (Globicephala_macrorhynchus (Feresa_attenuata Peponocephala_electra )))(Grampus_griseus Hemisyntrachelus_cortesii ))))(Sotalia_fluviatilis (Sousa_chinensis (Tursiops_truncatus (Stenella_attenuata (Delphinus_delphis Lagenodelphis_hosei )))))))(Lagenorhynchus_acutus Eodelphinus_kabatensis ))))))))(Squaloziphius_emlongi (Xiphiacetus_bossi (ZMT_73 ((Squalodelphis_fanianii (Notocetus_vanbenedeni Phocageneus_venustus ))(Zarhachis_flagellator (Pomatodelphis_inaequalis Platanista_gangetica )))))))))))(Waipatia_maerewhenua ((Waipatia_hectori Awamokoa_tokarahi )(Urkudelphis_chawpipacha (Otekaikea_marplesi Otekaikea_huata )))))))))))*
(Georgiacetus_vogtlensis (Zygorhiza_kochii ((Archaeodelphis_patrius Xenorophus_sloanii )(Simocetus_rayi (Agorophius_pygmaeus (Patriocetus_kazakhstanicus ((Papahu_taitapu (Squalodon_calvertensis (Prosqualodon_davidis ((Kogia_breviceps (Orycterocetus_crocodilinus Physeter_macrocephalus ))(((Berardius_bairdii (Ziphius_cavirostris (Tasmacetus_shepherdi Mesoplodon_ginkgodens )))(((Lipotes_vexillifer Parapontoporia_sternbergi )(Inia_geoffrensis (Pontoporia_blainvillei (Pliopontos_littoralis Brachydelphis_mazeasi ))))(((Delphinodon_dividum ((Tagicetus_joneti (Pithanodelphis_cornutus ((Atocetus_iquensis Atocetus_nasalis )(Lophocetus_calvertensis Lophocetus_repenningi ))))(Macrokentriodon_morani (Hadrodelphis_calvertense Liolithax_pappus ))))((Kentriodon_diusinus (Rudicetus_squalodontoides (Kentriodon_schneideri (Kentriodon_sugawarai (Kentriodon_pernix (Kentriodon_obscurus Kentriodon_nakajimai ))))))(Kampholophus_serrulus Wimahl_chinookensis )))(((Pterophocaena_nishinoi (Albireo_whistleri (Denebola_brachycephala (Odobenocetops_peruvianus (Delphinapterus_leucas Monodon_monoceros )))))((Haborophocoena_toyoshimai (Numataphocoena_yamashitai (Haborophocoena_minutus (Brabocetus_gigaseorum (Septemtriocetus_bosselaersi (((Australithax_intermedia Lomacetus_ginsburgi )(Piscolithax_boreios (Piscolithax_longirostris Piscolithax_tedfordi )))(Salumiphocaena_stocktoni (Semirostrum_ceruttii (Neophocaena_phocaenoides ((Phocoena_sinus Phocoena_spinipinnis )(Phocoena_phocoena (Phocoena_dioptrica Phocoenoides_dalli ))))))))))))(Miophocaena_nishinoi Archaeophocaena_teshioensis )))(Norisdelphis_annakaensis (Orcinus_orca (((Lissodelphis_borealis Cephalorhynchus_hectori )((Orcaella_brevirostris (Steno_bredanensis ((Pseudorca_crassidens (Globicephala_macrorhynchus (Feresa_attenuata Peponocephala_electra )))(Grampus_griseus Hemisyntrachelus_cortesii ))))(Sotalia_fluviatilis (Sousa_chinensis (Tursiops_truncatus (Stenella_attenuata (Delphinus_delphis Lagenodelphis_hosei )))))))(Lagenorhynchus_acutus Eodelphinus_kabatensis ))))))))(Squaloziphius_emlongi (Xiphiacetus_bossi (ZMT_73 ((Squalodelphis_fanianii (Notocetus_vanbenedeni Phocageneus_venustus ))(Zarhachis_flagellator (Pomatodelphis_inaequalis Platanista_gangetica )))))))))))(Waipatia_maerewhenua ((Waipatia_hectori Awamokoa_tokarahi )(Urkudelphis_chawpipacha (Otekaikea_marplesi Otekaikea_huata )))))))))))*
(Georgiacetus_vogtlensis (Zygorhiza_kochii ((Archaeodelphis_patrius Xenorophus_sloanii )(Simocetus_rayi (Agorophius_pygmaeus (Patriocetus_kazakhstanicus ((Papahu_taitapu (Squalodon_calvertensis (Prosqualodon_davidis ((Kogia_breviceps (Orycterocetus_crocodilinus Physeter_macrocephalus ))(((Berardius_bairdii (Ziphius_cavirostris (Tasmacetus_shepherdi Mesoplodon_ginkgodens )))((Parapontoporia_sternbergi (Lipotes_vexillifer (Inia_geoffrensis (Pontoporia_blainvillei (Pliopontos_littoralis Brachydelphis_mazeasi )))))(((Delphinodon_dividum ((Tagicetus_joneti (Pithanodelphis_cornutus ((Atocetus_iquensis Atocetus_nasalis )(Lophocetus_calvertensis Lophocetus_repenningi ))))(Macrokentriodon_morani (Hadrodelphis_calvertense Liolithax_pappus ))))(((Kentriodon_schneideri (Kentriodon_sugawarai (Kentriodon_pernix (Kentriodon_obscurus Kentriodon_nakajimai ))))(Rudicetus_squalodontoides Kentriodon_diusinus ))(Kampholophus_serrulus Wimahl_chinookensis )))(((Pterophocaena_nishinoi (Albireo_whistleri (Odobenocetops_peruvianus (Denebola_brachycephala (Delphinapterus_leucas Monodon_monoceros )))))(Haborophocoena_toyoshimai ((Numataphocoena_yamashitai (Haborophocoena_minutus (((Australithax_intermedia Lomacetus_ginsburgi )(Piscolithax_boreios (Piscolithax_longirostris Piscolithax_tedfordi )))(Salumiphocaena_stocktoni ((Septemtriocetus_bosselaersi (Semirostrum_ceruttii Brabocetus_gigaseorum ))(Neophocaena_phocaenoides ((Phocoena_sinus Phocoena_spinipinnis )(Phocoena_phocoena (Phocoena_dioptrica Phocoenoides_dalli )))))))))(Miophocaena_nishinoi Archaeophocaena_teshioensis ))))(Norisdelphis_annakaensis (Orcinus_orca (((Lissodelphis_borealis Cephalorhynchus_hectori )((Orcaella_brevirostris (Steno_bredanensis ((Pseudorca_crassidens (Globicephala_macrorhynchus (Feresa_attenuata Peponocephala_electra )))(Grampus_griseus Hemisyntrachelus_cortesii ))))(Sotalia_fluviatilis (Sousa_chinensis (Tursiops_truncatus (Stenella_attenuata (Delphinus_delphis Lagenodelphis_hosei )))))))(Lagenorhynchus_acutus Eodelphinus_kabatensis ))))))))(Squaloziphius_emlongi (Xiphiacetus_bossi (ZMT_73 ((Squalodelphis_fanianii (Notocetus_vanbenedeni Phocageneus_venustus ))(Zarhachis_flagellator (Pomatodelphis_inaequalis Platanista_gangetica )))))))))))(Waipatia_maerewhenua ((Waipatia_hectori Awamokoa_tokarahi )(Urkudelphis_chawpipacha (Otekaikea_marplesi Otekaikea_huata )))))))))))*
(Georgiacetus_vogtlensis (Zygorhiza_kochii ((Archaeodelphis_patrius Xenorophus_sloanii )(Simocetus_rayi (Agorophius_pygmaeus (Patriocetus_kazakhstanicus ((Papahu_taitapu (Squalodon_calvertensis (Prosqualodon_davidis ((Kogia_breviceps (Orycterocetus_crocodilinus Physeter_macrocephalus ))(((Berardius_bairdii (Ziphius_cavirostris (Tasmacetus_shepherdi Mesoplodon_ginkgodens )))(((Lipotes_vexillifer Parapontoporia_sternbergi )(Inia_geoffrensis (Pontoporia_blainvillei (Pliopontos_littoralis Brachydelphis_mazeasi ))))(((Delphinodon_dividum ((Tagicetus_joneti (Pithanodelphis_cornutus ((Atocetus_iquensis Atocetus_nasalis )(Lophocetus_calvertensis Lophocetus_repenningi ))))(Macrokentriodon_morani (Hadrodelphis_calvertense Liolithax_pappus ))))((Kentriodon_diusinus (Rudicetus_squalodontoides (Kentriodon_schneideri (Kentriodon_sugawarai (Kentriodon_pernix (Kentriodon_obscurus Kentriodon_nakajimai ))))))(Kampholophus_serrulus Wimahl_chinookensis )))((Pterophocaena_nishinoi ((Albireo_whistleri (Odobenocetops_peruvianus (Denebola_brachycephala (Delphinapterus_leucas Monodon_monoceros ))))((Haborophocoena_toyoshimai (Numataphocoena_yamashitai (Haborophocoena_minutus (((Australithax_intermedia Lomacetus_ginsburgi )(Piscolithax_boreios (Piscolithax_longirostris Piscolithax_tedfordi )))(Salumiphocaena_stocktoni ((Septemtriocetus_bosselaersi (Semirostrum_ceruttii Brabocetus_gigaseorum ))(Neophocaena_phocaenoides ((Phocoena_sinus Phocoena_spinipinnis )(Phocoena_phocoena (Phocoena_dioptrica Phocoenoides_dalli ))))))))))(Miophocaena_nishinoi Archaeophocaena_teshioensis ))))(Norisdelphis_annakaensis (Orcinus_orca (((Lissodelphis_borealis Cephalorhynchus_hectori )((Orcaella_brevirostris (Steno_bredanensis ((Pseudorca_crassidens (Globicephala_macrorhynchus (Feresa_attenuata Peponocephala_electra )))(Grampus_griseus Hemisyntrachelus_cortesii ))))(Sotalia_fluviatilis (Sousa_chinensis (Tursiops_truncatus (Stenella_attenuata (Delphinus_delphis Lagenodelphis_hosei )))))))(Lagenorhynchus_acutus Eodelphinus_kabatensis ))))))))(Squaloziphius_emlongi (Xiphiacetus_bossi (ZMT_73 ((Squalodelphis_fanianii (Notocetus_vanbenedeni Phocageneus_venustus ))(Zarhachis_flagellator (Pomatodelphis_inaequalis Platanista_gangetica )))))))))))(Waipatia_maerewhenua ((Waipatia_hectori Awamokoa_tokarahi )(Urkudelphis_chawpipacha (Otekaikea_marplesi Otekaikea_huata )))))))))))*
(Georgiacetus_vogtlensis (Zygorhiza_kochii ((Archaeodelphis_patrius Xenorophus_sloanii )(Simocetus_rayi (Agorophius_pygmaeus (Patriocetus_kazakhstanicus ((Papahu_taitapu (Squalodon_calvertensis (Prosqualodon_davidis ((Kogia_breviceps (Orycterocetus_crocodilinus Physeter_macrocephalus ))(((Berardius_bairdii (Ziphius_cavirostris (Tasmacetus_shepherdi Mesoplodon_ginkgodens )))((Lipotes_vexillifer (Parapontoporia_sternbergi (Inia_geoffrensis (Pontoporia_blainvillei (Pliopontos_littoralis Brachydelphis_mazeasi )))))(((Delphinodon_dividum ((Tagicetus_joneti (Pithanodelphis_cornutus ((Atocetus_iquensis Atocetus_nasalis )(Lophocetus_calvertensis Lophocetus_repenningi ))))(Macrokentriodon_morani (Hadrodelphis_calvertense Liolithax_pappus ))))((Kentriodon_diusinus (Rudicetus_squalodontoides (Kentriodon_schneideri (Kentriodon_sugawarai (Kentriodon_pernix (Kentriodon_obscurus Kentriodon_nakajimai ))))))(Kampholophus_serrulus Wimahl_chinookensis )))(((Albireo_whistleri (Odobenocetops_peruvianus (Denebola_brachycephala (Delphinapterus_leucas Monodon_monoceros ))))((Haborophocoena_toyoshimai (Numataphocoena_yamashitai (Haborophocoena_minutus (((Australithax_intermedia Lomacetus_ginsburgi )(Piscolithax_boreios (Piscolithax_longirostris Piscolithax_tedfordi )))(Salumiphocaena_stocktoni ((Septemtriocetus_bosselaersi (Semirostrum_ceruttii Brabocetus_gigaseorum ))(Neophocaena_phocaenoides ((Phocoena_sinus Phocoena_spinipinnis )(Phocoena_phocoena (Phocoena_dioptrica Phocoenoides_dalli ))))))))))(Miophocaena_nishinoi Archaeophocaena_teshioensis )))(Pterophocaena_nishinoi (Norisdelphis_annakaensis (Orcinus_orca (((Lissodelphis_borealis Cephalorhynchus_hectori )((Orcaella_brevirostris (Steno_bredanensis ((Pseudorca_crassidens (Globicephala_macrorhynchus (Feresa_attenuata Peponocephala_electra )))(Grampus_griseus Hemisyntrachelus_cortesii ))))(Sotalia_fluviatilis (Sousa_chinensis (Tursiops_truncatus (Stenella_attenuata (Delphinus_delphis Lagenodelphis_hosei )))))))(Lagenorhynchus_acutus Eodelphinus_kabatensis )))))))))(Squaloziphius_emlongi (Xiphiacetus_bossi (ZMT_73 ((Squalodelphis_fanianii (Notocetus_vanbenedeni Phocageneus_venustus ))(Zarhachis_flagellator (Pomatodelphis_inaequalis Platanista_gangetica )))))))))))(Waipatia_maerewhenua ((Waipatia_hectori Awamokoa_tokarahi )(Urkudelphis_chawpipacha (Otekaikea_marplesi Otekaikea_huata )))))))))))*
(Georgiacetus_vogtlensis (Zygorhiza_kochii ((Archaeodelphis_patrius Xenorophus_sloanii )(Simocetus_rayi (Agorophius_pygmaeus (Patriocetus_kazakhstanicus ((Papahu_taitapu (Squalodon_calvertensis (Prosqualodon_davidis ((Kogia_breviceps (Orycterocetus_crocodilinus Physeter_macrocephalus ))(((Berardius_bairdii (Ziphius_cavirostris (Tasmacetus_shepherdi Mesoplodon_ginkgodens )))(((Lipotes_vexillifer Parapontoporia_sternbergi )(Inia_geoffrensis (Pontoporia_blainvillei (Pliopontos_littoralis Brachydelphis_mazeasi ))))(((Delphinodon_dividum ((Tagicetus_joneti (Pithanodelphis_cornutus ((Atocetus_iquensis Atocetus_nasalis )(Lophocetus_calvertensis Lophocetus_repenningi ))))(Macrokentriodon_morani (Hadrodelphis_calvertense Liolithax_pappus ))))((Kentriodon_diusinus (Rudicetus_squalodontoides (Kentriodon_schneideri (Kentriodon_sugawarai (Kentriodon_pernix (Kentriodon_obscurus Kentriodon_nakajimai ))))))(Kampholophus_serrulus Wimahl_chinookensis )))((Pterophocaena_nishinoi ((Albireo_whistleri (Odobenocetops_peruvianus (Denebola_brachycephala (Delphinapterus_leucas Monodon_monoceros ))))((Haborophocoena_toyoshimai (Numataphocoena_yamashitai (Haborophocoena_minutus ((((Australithax_intermedia Lomacetus_ginsburgi )(Piscolithax_boreios (Piscolithax_longirostris Piscolithax_tedfordi )))(Semirostrum_ceruttii (Salumiphocaena_stocktoni (Neophocaena_phocaenoides ((Phocoena_sinus Phocoena_spinipinnis )(Phocoena_phocoena (Phocoena_dioptrica Phocoenoides_dalli )))))))(Brabocetus_gigaseorum Septemtriocetus_bosselaersi )))))(Miophocaena_nishinoi Archaeophocaena_teshioensis ))))(Norisdelphis_annakaensis (Orcinus_orca (((Lissodelphis_borealis Cephalorhynchus_hectori )((Orcaella_brevirostris (Steno_bredanensis ((Pseudorca_crassidens (Globicephala_macrorhynchus (Feresa_attenuata Peponocephala_electra )))(Grampus_griseus Hemisyntrachelus_cortesii ))))(Sotalia_fluviatilis (Sousa_chinensis (Tursiops_truncatus (Stenella_attenuata (Delphinus_delphis Lagenodelphis_hosei )))))))(Lagenorhynchus_acutus Eodelphinus_kabatensis ))))))))(Squaloziphius_emlongi (Xiphiacetus_bossi (ZMT_73 ((Squalodelphis_fanianii (Notocetus_vanbenedeni Phocageneus_venustus ))(Zarhachis_flagellator (Pomatodelphis_inaequalis Platanista_gangetica )))))))))))(Waipatia_maerewhenua ((Waipatia_hectori Awamokoa_tokarahi )(Urkudelphis_chawpipacha (Otekaikea_marplesi Otekaikea_huata )))))))))))*
(Georgiacetus_vogtlensis (Zygorhiza_kochii ((Archaeodelphis_patrius Xenorophus_sloanii )(Simocetus_rayi (Agorophius_pygmaeus (Patriocetus_kazakhstanicus ((Papahu_taitapu (Squalodon_calvertensis (Prosqualodon_davidis ((Kogia_breviceps (Orycterocetus_crocodilinus Physeter_macrocephalus ))(((Berardius_bairdii (Ziphius_cavirostris (Tasmacetus_shepherdi Mesoplodon_ginkgodens )))(((Lipotes_vexillifer Parapontoporia_sternbergi )(Inia_geoffrensis (Pontoporia_blainvillei (Pliopontos_littoralis Brachydelphis_mazeasi ))))(((Delphinodon_dividum ((Tagicetus_joneti (Pithanodelphis_cornutus ((Atocetus_iquensis Atocetus_nasalis )(Lophocetus_calvertensis Lophocetus_repenningi ))))(Macrokentriodon_morani (Hadrodelphis_calvertense Liolithax_pappus ))))(((Kentriodon_schneideri (Kentriodon_sugawarai (Kentriodon_pernix (Kentriodon_obscurus Kentriodon_nakajimai ))))(Rudicetus_squalodontoides Kentriodon_diusinus ))(Kampholophus_serrulus Wimahl_chinookensis )))(((Pterophocaena_nishinoi (Albireo_whistleri (Denebola_brachycephala (Odobenocetops_peruvianus (Delphinapterus_leucas Monodon_monoceros )))))((Haborophocoena_toyoshimai (Numataphocoena_yamashitai (Haborophocoena_minutus ((((Australithax_intermedia Lomacetus_ginsburgi )(Piscolithax_boreios (Piscolithax_longirostris Piscolithax_tedfordi )))(Semirostrum_ceruttii (Salumiphocaena_stocktoni (Neophocaena_phocaenoides ((Phocoena_sinus Phocoena_spinipinnis )(Phocoena_phocoena (Phocoena_dioptrica Phocoenoides_dalli )))))))(Brabocetus_gigaseorum Septemtriocetus_bosselaersi )))))(Miophocaena_nishinoi Archaeophocaena_teshioensis )))(Norisdelphis_annakaensis (Orcinus_orca (((Lissodelphis_borealis Cephalorhynchus_hectori )((Orcaella_brevirostris (Steno_bredanensis ((Pseudorca_crassidens (Globicephala_macrorhynchus (Feresa_attenuata Peponocephala_electra )))(Grampus_griseus Hemisyntrachelus_cortesii ))))(Sotalia_fluviatilis (Sousa_chinensis (Tursiops_truncatus (Stenella_attenuata (Delphinus_delphis Lagenodelphis_hosei )))))))(Lagenorhynchus_acutus Eodelphinus_kabatensis ))))))))(Squaloziphius_emlongi (Xiphiacetus_bossi (ZMT_73 ((Squalodelphis_fanianii (Notocetus_vanbenedeni Phocageneus_venustus ))(Zarhachis_flagellator (Pomatodelphis_inaequalis Platanista_gangetica )))))))))))(Waipatia_maerewhenua ((Waipatia_hectori Awamokoa_tokarahi )(Urkudelphis_chawpipacha (Otekaikea_marplesi Otekaikea_huata )))))))))))*
(Georgiacetus_vogtlensis (Zygorhiza_kochii ((Archaeodelphis_patrius Xenorophus_sloanii )(Simocetus_rayi (Agorophius_pygmaeus (Patriocetus_kazakhstanicus ((Papahu_taitapu (Squalodon_calvertensis (Prosqualodon_davidis ((Kogia_breviceps (Orycterocetus_crocodilinus Physeter_macrocephalus ))(((Berardius_bairdii (Ziphius_cavirostris (Tasmacetus_shepherdi Mesoplodon_ginkgodens )))(((Lipotes_vexillifer Parapontoporia_sternbergi )((Inia_geoffrensis Pontoporia_blainvillei )(Pliopontos_littoralis Brachydelphis_mazeasi )))(((Delphinodon_dividum ((Tagicetus_joneti (Pithanodelphis_cornutus ((Atocetus_iquensis Atocetus_nasalis )(Lophocetus_calvertensis Lophocetus_repenningi ))))(Macrokentriodon_morani (Hadrodelphis_calvertense Liolithax_pappus ))))(((Kentriodon_schneideri (Kentriodon_sugawarai (Kentriodon_pernix (Kentriodon_obscurus Kentriodon_nakajimai ))))(Rudicetus_squalodontoides Kentriodon_diusinus ))(Kampholophus_serrulus Wimahl_chinookensis )))(((Pterophocaena_nishinoi (Albireo_whistleri (Denebola_brachycephala (Odobenocetops_peruvianus (Delphinapterus_leucas Monodon_monoceros )))))((Haborophocoena_toyoshimai (Numataphocoena_yamashitai (Haborophocoena_minutus ((((Australithax_intermedia Lomacetus_ginsburgi )(Piscolithax_boreios (Piscolithax_longirostris Piscolithax_tedfordi )))(Semirostrum_ceruttii (Salumiphocaena_stocktoni (Neophocaena_phocaenoides ((Phocoena_sinus Phocoena_spinipinnis )(Phocoena_phocoena (Phocoena_dioptrica Phocoenoides_dalli )))))))(Brabocetus_gigaseorum Septemtriocetus_bosselaersi )))))(Miophocaena_nishinoi Archaeophocaena_teshioensis )))(Norisdelphis_annakaensis (Orcinus_orca (((Lissodelphis_borealis Cephalorhynchus_hectori )((Orcaella_brevirostris (Steno_bredanensis ((Pseudorca_crassidens (Globicephala_macrorhynchus (Feresa_attenuata Peponocephala_electra )))(Grampus_griseus Hemisyntrachelus_cortesii ))))(Sotalia_fluviatilis (Sousa_chinensis (Tursiops_truncatus (Stenella_attenuata (Delphinus_delphis Lagenodelphis_hosei )))))))(Lagenorhynchus_acutus Eodelphinus_kabatensis ))))))))(Squaloziphius_emlongi (Xiphiacetus_bossi (ZMT_73 ((Squalodelphis_fanianii (Notocetus_vanbenedeni Phocageneus_venustus ))(Zarhachis_flagellator (Pomatodelphis_inaequalis Platanista_gangetica )))))))))))(Waipatia_maerewhenua ((Waipatia_hectori Awamokoa_tokarahi )(Urkudelphis_chawpipacha (Otekaikea_marplesi Otekaikea_huata )))))))))))*
(Georgiacetus_vogtlensis (Zygorhiza_kochii ((Archaeodelphis_patrius Xenorophus_sloanii )(Simocetus_rayi (Agorophius_pygmaeus (Patriocetus_kazakhstanicus ((Papahu_taitapu (Squalodon_calvertensis (Prosqualodon_davidis ((Kogia_breviceps (Orycterocetus_crocodilinus Physeter_macrocephalus ))(((Berardius_bairdii (Ziphius_cavirostris (Tasmacetus_shepherdi Mesoplodon_ginkgodens )))(((Lipotes_vexillifer Parapontoporia_sternbergi )(Inia_geoffrensis (Pontoporia_blainvillei (Pliopontos_littoralis Brachydelphis_mazeasi ))))(((Delphinodon_dividum ((Tagicetus_joneti (Pithanodelphis_cornutus ((Atocetus_iquensis Atocetus_nasalis )(Lophocetus_calvertensis Lophocetus_repenningi ))))(Macrokentriodon_morani (Hadrodelphis_calvertense Liolithax_pappus ))))(((Kentriodon_schneideri (Kentriodon_sugawarai (Kentriodon_pernix (Kentriodon_obscurus Kentriodon_nakajimai ))))(Rudicetus_squalodontoides Kentriodon_diusinus ))(Kampholophus_serrulus Wimahl_chinookensis )))(((Pterophocaena_nishinoi (Albireo_whistleri (Denebola_brachycephala (Odobenocetops_peruvianus (Delphinapterus_leucas Monodon_monoceros )))))(Haborophocoena_toyoshimai ((Numataphocoena_yamashitai (Haborophocoena_minutus ((((Australithax_intermedia Lomacetus_ginsburgi )(Piscolithax_boreios (Piscolithax_longirostris Piscolithax_tedfordi )))(Semirostrum_ceruttii (Salumiphocaena_stocktoni (Neophocaena_phocaenoides ((Phocoena_sinus Phocoena_spinipinnis )(Phocoena_phocoena (Phocoena_dioptrica Phocoenoides_dalli )))))))(Brabocetus_gigaseorum Septemtriocetus_bosselaersi ))))(Miophocaena_nishinoi Archaeophocaena_teshioensis ))))(Norisdelphis_annakaensis (Orcinus_orca (((Lissodelphis_borealis Cephalorhynchus_hectori )((Orcaella_brevirostris (Steno_bredanensis ((Pseudorca_crassidens (Globicephala_macrorhynchus (Feresa_attenuata Peponocephala_electra )))(Grampus_griseus Hemisyntrachelus_cortesii ))))(Sotalia_fluviatilis (Sousa_chinensis (Tursiops_truncatus (Stenella_attenuata (Delphinus_delphis Lagenodelphis_hosei )))))))(Lagenorhynchus_acutus Eodelphinus_kabatensis ))))))))(Squaloziphius_emlongi (Xiphiacetus_bossi (ZMT_73 ((Squalodelphis_fanianii (Notocetus_vanbenedeni Phocageneus_venustus ))(Zarhachis_flagellator (Pomatodelphis_inaequalis Platanista_gangetica )))))))))))(Waipatia_maerewhenua ((Waipatia_hectori Awamokoa_tokarahi )(Urkudelphis_chawpipacha (Otekaikea_marplesi Otekaikea_huata )))))))))))*
(Georgiacetus_vogtlensis (Zygorhiza_kochii ((Archaeodelphis_patrius Xenorophus_sloanii )(Simocetus_rayi (Agorophius_pygmaeus (Patriocetus_kazakhstanicus ((Papahu_taitapu (Squalodon_calvertensis (Prosqualodon_davidis ((Kogia_breviceps (Orycterocetus_crocodilinus Physeter_macrocephalus ))(((Berardius_bairdii (Ziphius_cavirostris (Tasmacetus_shepherdi Mesoplodon_ginkgodens )))((Parapontoporia_sternbergi (Lipotes_vexillifer (Inia_geoffrensis (Pontoporia_blainvillei (Pliopontos_littoralis Brachydelphis_mazeasi )))))(((Delphinodon_dividum ((Tagicetus_joneti (Pithanodelphis_cornutus ((Atocetus_iquensis Atocetus_nasalis )(Lophocetus_calvertensis Lophocetus_repenningi ))))(Macrokentriodon_morani (Hadrodelphis_calvertense Liolithax_pappus ))))((Kentriodon_diusinus (Rudicetus_squalodontoides (Kentriodon_schneideri (Kentriodon_sugawarai (Kentriodon_pernix (Kentriodon_obscurus Kentriodon_nakajimai ))))))(Kampholophus_serrulus Wimahl_chinookensis )))(((Pterophocaena_nishinoi (Albireo_whistleri (Odobenocetops_peruvianus (Denebola_brachycephala (Delphinapterus_leucas Monodon_monoceros )))))(Haborophocoena_toyoshimai ((Numataphocoena_yamashitai (Haborophocoena_minutus (Brabocetus_gigaseorum (Septemtriocetus_bosselaersi (((Australithax_intermedia Lomacetus_ginsburgi )(Piscolithax_boreios (Piscolithax_longirostris Piscolithax_tedfordi )))(Salumiphocaena_stocktoni (Semirostrum_ceruttii (Neophocaena_phocaenoides ((Phocoena_sinus Phocoena_spinipinnis )(Phocoena_phocoena (Phocoena_dioptrica Phocoenoides_dalli )))))))))))(Miophocaena_nishinoi Archaeophocaena_teshioensis ))))(Norisdelphis_annakaensis (Orcinus_orca (((Lissodelphis_borealis Cephalorhynchus_hectori )((Orcaella_brevirostris (Steno_bredanensis ((Pseudorca_crassidens (Globicephala_macrorhynchus (Feresa_attenuata Peponocephala_electra )))(Grampus_griseus Hemisyntrachelus_cortesii ))))(Sotalia_fluviatilis (Sousa_chinensis (Tursiops_truncatus (Stenella_attenuata (Delphinus_delphis Lagenodelphis_hosei )))))))(Lagenorhynchus_acutus Eodelphinus_kabatensis ))))))))(Squaloziphius_emlongi (Xiphiacetus_bossi (ZMT_73 ((Squalodelphis_fanianii (Notocetus_vanbenedeni Phocageneus_venustus ))(Zarhachis_flagellator (Pomatodelphis_inaequalis Platanista_gangetica )))))))))))(Waipatia_maerewhenua ((Waipatia_hectori Awamokoa_tokarahi )(Urkudelphis_chawpipacha (Otekaikea_marplesi Otekaikea_huata )))))))))))*
(Georgiacetus_vogtlensis (Zygorhiza_kochii ((Archaeodelphis_patrius Xenorophus_sloanii )(Simocetus_rayi (Agorophius_pygmaeus (Patriocetus_kazakhstanicus ((Papahu_taitapu (Squalodon_calvertensis (Prosqualodon_davidis ((Kogia_breviceps (Orycterocetus_crocodilinus Physeter_macrocephalus ))(((Berardius_bairdii (Ziphius_cavirostris (Tasmacetus_shepherdi Mesoplodon_ginkgodens )))((Parapontoporia_sternbergi (Lipotes_vexillifer (Inia_geoffrensis (Pontoporia_blainvillei (Pliopontos_littoralis Brachydelphis_mazeasi )))))(((Delphinodon_dividum ((Tagicetus_joneti (Pithanodelphis_cornutus ((Atocetus_iquensis Atocetus_nasalis )(Lophocetus_calvertensis Lophocetus_repenningi ))))(Macrokentriodon_morani (Hadrodelphis_calvertense Liolithax_pappus ))))((Kentriodon_diusinus (Rudicetus_squalodontoides (Kentriodon_schneideri (Kentriodon_sugawarai (Kentriodon_pernix (Kentriodon_obscurus Kentriodon_nakajimai ))))))(Kampholophus_serrulus Wimahl_chinookensis )))(((Pterophocaena_nishinoi (Albireo_whistleri (Denebola_brachycephala (Odobenocetops_peruvianus (Delphinapterus_leucas Monodon_monoceros )))))(Haborophocoena_toyoshimai ((Numataphocoena_yamashitai (Haborophocoena_minutus (Brabocetus_gigaseorum (Septemtriocetus_bosselaersi (((Australithax_intermedia Lomacetus_ginsburgi )(Piscolithax_boreios (Piscolithax_longirostris Piscolithax_tedfordi )))(Salumiphocaena_stocktoni (Semirostrum_ceruttii (Neophocaena_phocaenoides ((Phocoena_sinus Phocoena_spinipinnis )(Phocoena_phocoena (Phocoena_dioptrica Phocoenoides_dalli )))))))))))(Miophocaena_nishinoi Archaeophocaena_teshioensis ))))(Norisdelphis_annakaensis (Orcinus_orca (((Lissodelphis_borealis Cephalorhynchus_hectori )((Orcaella_brevirostris (Steno_bredanensis ((Pseudorca_crassidens (Globicephala_macrorhynchus (Feresa_attenuata Peponocephala_electra )))(Grampus_griseus Hemisyntrachelus_cortesii ))))(Sotalia_fluviatilis (Sousa_chinensis (Tursiops_truncatus (Stenella_attenuata (Delphinus_delphis Lagenodelphis_hosei )))))))(Lagenorhynchus_acutus Eodelphinus_kabatensis ))))))))(Squaloziphius_emlongi (Xiphiacetus_bossi (ZMT_73 ((Squalodelphis_fanianii (Notocetus_vanbenedeni Phocageneus_venustus ))(Zarhachis_flagellator (Pomatodelphis_inaequalis Platanista_gangetica )))))))))))(Waipatia_maerewhenua ((Waipatia_hectori Awamokoa_tokarahi )(Urkudelphis_chawpipacha (Otekaikea_marplesi Otekaikea_huata )))))))))))*
(Georgiacetus_vogtlensis (Zygorhiza_kochii ((Archaeodelphis_patrius Xenorophus_sloanii )(Simocetus_rayi (Agorophius_pygmaeus (Patriocetus_kazakhstanicus ((Papahu_taitapu (Squalodon_calvertensis (Prosqualodon_davidis ((Kogia_breviceps (Orycterocetus_crocodilinus Physeter_macrocephalus ))(((Berardius_bairdii (Ziphius_cavirostris (Tasmacetus_shepherdi Mesoplodon_ginkgodens )))(((Lipotes_vexillifer Parapontoporia_sternbergi )(Brachydelphis_mazeasi (Pliopontos_littoralis (Inia_geoffrensis Pontoporia_blainvillei ))))(((Delphinodon_dividum ((Tagicetus_joneti (Pithanodelphis_cornutus ((Atocetus_iquensis Atocetus_nasalis )(Lophocetus_calvertensis Lophocetus_repenningi ))))(Macrokentriodon_morani (Hadrodelphis_calvertense Liolithax_pappus ))))((Kentriodon_diusinus (Rudicetus_squalodontoides (Kentriodon_schneideri (Kentriodon_sugawarai (Kentriodon_pernix (Kentriodon_obscurus Kentriodon_nakajimai ))))))(Kampholophus_serrulus Wimahl_chinookensis )))(((Pterophocaena_nishinoi (Albireo_whistleri (Odobenocetops_peruvianus (Denebola_brachycephala (Delphinapterus_leucas Monodon_monoceros )))))((Haborophocoena_toyoshimai (Numataphocoena_yamashitai (Haborophocoena_minutus ((((Australithax_intermedia Lomacetus_ginsburgi )(Piscolithax_boreios (Piscolithax_longirostris Piscolithax_tedfordi )))(Semirostrum_ceruttii (Salumiphocaena_stocktoni (Neophocaena_phocaenoides ((Phocoena_sinus Phocoena_spinipinnis )(Phocoena_phocoena (Phocoena_dioptrica Phocoenoides_dalli )))))))(Brabocetus_gigaseorum Septemtriocetus_bosselaersi )))))(Miophocaena_nishinoi Archaeophocaena_teshioensis )))(Norisdelphis_annakaensis (Orcinus_orca (((Lissodelphis_borealis Cephalorhynchus_hectori )((Orcaella_brevirostris (Steno_bredanensis ((Pseudorca_crassidens (Globicephala_macrorhynchus (Feresa_attenuata Peponocephala_electra )))(Grampus_griseus Hemisyntrachelus_cortesii ))))(Sotalia_fluviatilis (Sousa_chinensis (Tursiops_truncatus (Stenella_attenuata (Delphinus_delphis Lagenodelphis_hosei )))))))(Lagenorhynchus_acutus Eodelphinus_kabatensis ))))))))(Squaloziphius_emlongi (Xiphiacetus_bossi (ZMT_73 ((Squalodelphis_fanianii (Notocetus_vanbenedeni Phocageneus_venustus ))(Zarhachis_flagellator (Pomatodelphis_inaequalis Platanista_gangetica )))))))))))(Waipatia_maerewhenua ((Waipatia_hectori Awamokoa_tokarahi )(Urkudelphis_chawpipacha (Otekaikea_marplesi Otekaikea_huata )))))))))))*
(Georgiacetus_vogtlensis (Zygorhiza_kochii ((Archaeodelphis_patrius Xenorophus_sloanii )(Simocetus_rayi (Agorophius_pygmaeus (Patriocetus_kazakhstanicus ((Papahu_taitapu (Squalodon_calvertensis (Prosqualodon_davidis ((Kogia_breviceps (Orycterocetus_crocodilinus Physeter_macrocephalus ))(((Berardius_bairdii (Ziphius_cavirostris (Tasmacetus_shepherdi Mesoplodon_ginkgodens )))(((Lipotes_vexillifer Parapontoporia_sternbergi )((Inia_geoffrensis Pontoporia_blainvillei )(Pliopontos_littoralis Brachydelphis_mazeasi )))(((Delphinodon_dividum ((Tagicetus_joneti (Pithanodelphis_cornutus ((Atocetus_iquensis Atocetus_nasalis )(Lophocetus_calvertensis Lophocetus_repenningi ))))(Macrokentriodon_morani (Hadrodelphis_calvertense Liolithax_pappus ))))((Kentriodon_diusinus (Rudicetus_squalodontoides (Kentriodon_schneideri (Kentriodon_sugawarai (Kentriodon_pernix (Kentriodon_obscurus Kentriodon_nakajimai ))))))(Kampholophus_serrulus Wimahl_chinookensis )))(((Pterophocaena_nishinoi (Albireo_whistleri (Odobenocetops_peruvianus (Denebola_brachycephala (Delphinapterus_leucas Monodon_monoceros )))))(Haborophocoena_toyoshimai ((Numataphocoena_yamashitai (Haborophocoena_minutus ((((Australithax_intermedia Lomacetus_ginsburgi )(Piscolithax_boreios (Piscolithax_longirostris Piscolithax_tedfordi )))(Salumiphocaena_stocktoni (Semirostrum_ceruttii (Neophocaena_phocaenoides ((Phocoena_sinus Phocoena_spinipinnis )(Phocoena_phocoena (Phocoena_dioptrica Phocoenoides_dalli )))))))(Brabocetus_gigaseorum Septemtriocetus_bosselaersi ))))(Miophocaena_nishinoi Archaeophocaena_teshioensis ))))(Norisdelphis_annakaensis (Orcinus_orca (((Lissodelphis_borealis Cephalorhynchus_hectori )((Orcaella_brevirostris (Steno_bredanensis ((Pseudorca_crassidens (Globicephala_macrorhynchus (Feresa_attenuata Peponocephala_electra )))(Grampus_griseus Hemisyntrachelus_cortesii ))))(Sotalia_fluviatilis (Sousa_chinensis (Tursiops_truncatus (Stenella_attenuata (Delphinus_delphis Lagenodelphis_hosei )))))))(Lagenorhynchus_acutus Eodelphinus_kabatensis ))))))))(Squaloziphius_emlongi (Xiphiacetus_bossi (ZMT_73 ((Squalodelphis_fanianii (Notocetus_vanbenedeni Phocageneus_venustus ))(Zarhachis_flagellator (Pomatodelphis_inaequalis Platanista_gangetica )))))))))))(Waipatia_maerewhenua ((Waipatia_hectori Awamokoa_tokarahi )(Urkudelphis_chawpipacha (Otekaikea_marplesi Otekaikea_huata )))))))))))*
(Georgiacetus_vogtlensis (Zygorhiza_kochii ((Archaeodelphis_patrius Xenorophus_sloanii )(Simocetus_rayi (Agorophius_pygmaeus (Patriocetus_kazakhstanicus ((Papahu_taitapu (Squalodon_calvertensis (Prosqualodon_davidis ((Kogia_breviceps (Orycterocetus_crocodilinus Physeter_macrocephalus ))(((Berardius_bairdii (Ziphius_cavirostris (Tasmacetus_shepherdi Mesoplodon_ginkgodens )))(((Lipotes_vexillifer Parapontoporia_sternbergi )(Inia_geoffrensis (Pontoporia_blainvillei (Pliopontos_littoralis Brachydelphis_mazeasi ))))(((Delphinodon_dividum ((Tagicetus_joneti (Pithanodelphis_cornutus ((Atocetus_iquensis Atocetus_nasalis )(Lophocetus_calvertensis Lophocetus_repenningi ))))(Macrokentriodon_morani (Hadrodelphis_calvertense Liolithax_pappus ))))((Kentriodon_diusinus (Rudicetus_squalodontoides (Kentriodon_schneideri (Kentriodon_sugawarai (Kentriodon_pernix (Kentriodon_obscurus Kentriodon_nakajimai ))))))(Kampholophus_serrulus Wimahl_chinookensis )))((Pterophocaena_nishinoi ((Albireo_whistleri (Odobenocetops_peruvianus (Denebola_brachycephala (Delphinapterus_leucas Monodon_monoceros ))))((Haborophocoena_toyoshimai (Numataphocoena_yamashitai (Haborophocoena_minutus (Brabocetus_gigaseorum (Septemtriocetus_bosselaersi (((Australithax_intermedia Lomacetus_ginsburgi )(Piscolithax_boreios (Piscolithax_longirostris Piscolithax_tedfordi )))(Salumiphocaena_stocktoni (Semirostrum_ceruttii (Neophocaena_phocaenoides ((Phocoena_sinus Phocoena_spinipinnis )(Phocoena_phocoena (Phocoena_dioptrica Phocoenoides_dalli ))))))))))))(Miophocaena_nishinoi Archaeophocaena_teshioensis ))))(Norisdelphis_annakaensis (Orcinus_orca (((Lissodelphis_borealis Cephalorhynchus_hectori )((Orcaella_brevirostris (Steno_bredanensis ((Pseudorca_crassidens (Globicephala_macrorhynchus (Feresa_attenuata Peponocephala_electra )))(Grampus_griseus Hemisyntrachelus_cortesii ))))(Sotalia_fluviatilis (Sousa_chinensis (Tursiops_truncatus (Stenella_attenuata (Delphinus_delphis Lagenodelphis_hosei )))))))(Lagenorhynchus_acutus Eodelphinus_kabatensis ))))))))(Squaloziphius_emlongi (Xiphiacetus_bossi (ZMT_73 ((Squalodelphis_fanianii (Notocetus_vanbenedeni Phocageneus_venustus ))(Zarhachis_flagellator (Pomatodelphis_inaequalis Platanista_gangetica )))))))))))(Waipatia_maerewhenua ((Waipatia_hectori Awamokoa_tokarahi )(Urkudelphis_chawpipacha (Otekaikea_marplesi Otekaikea_huata )))))))))))*
(Georgiacetus_vogtlensis (Zygorhiza_kochii ((Archaeodelphis_patrius Xenorophus_sloanii )(Simocetus_rayi (Agorophius_pygmaeus (Patriocetus_kazakhstanicus ((Papahu_taitapu (Squalodon_calvertensis (Prosqualodon_davidis ((Kogia_breviceps (Orycterocetus_crocodilinus Physeter_macrocephalus ))(((Berardius_bairdii (Ziphius_cavirostris (Tasmacetus_shepherdi Mesoplodon_ginkgodens )))(((Lipotes_vexillifer Parapontoporia_sternbergi )((Inia_geoffrensis Pontoporia_blainvillei )(Pliopontos_littoralis Brachydelphis_mazeasi )))(((Delphinodon_dividum ((Tagicetus_joneti (Pithanodelphis_cornutus ((Atocetus_iquensis Atocetus_nasalis )(Lophocetus_calvertensis Lophocetus_repenningi ))))(Macrokentriodon_morani (Hadrodelphis_calvertense Liolithax_pappus ))))((Kentriodon_diusinus (Rudicetus_squalodontoides (Kentriodon_schneideri (Kentriodon_sugawarai (Kentriodon_pernix (Kentriodon_obscurus Kentriodon_nakajimai ))))))(Kampholophus_serrulus Wimahl_chinookensis )))(((Pterophocaena_nishinoi (Albireo_whistleri (Odobenocetops_peruvianus (Denebola_brachycephala (Delphinapterus_leucas Monodon_monoceros )))))((Haborophocoena_toyoshimai (Numataphocoena_yamashitai (Haborophocoena_minutus (Brabocetus_gigaseorum (Septemtriocetus_bosselaersi (((Australithax_intermedia Lomacetus_ginsburgi )(Piscolithax_boreios (Piscolithax_longirostris Piscolithax_tedfordi )))(Salumiphocaena_stocktoni (Semirostrum_ceruttii (Neophocaena_phocaenoides ((Phocoena_sinus Phocoena_spinipinnis )(Phocoena_phocoena (Phocoena_dioptrica Phocoenoides_dalli ))))))))))))(Miophocaena_nishinoi Archaeophocaena_teshioensis )))(Norisdelphis_annakaensis (Orcinus_orca (((Lissodelphis_borealis Cephalorhynchus_hectori )((Orcaella_brevirostris (Steno_bredanensis ((Pseudorca_crassidens (Globicephala_macrorhynchus (Feresa_attenuata Peponocephala_electra )))(Grampus_griseus Hemisyntrachelus_cortesii ))))(Sotalia_fluviatilis (Sousa_chinensis (Tursiops_truncatus (Stenella_attenuata (Delphinus_delphis Lagenodelphis_hosei )))))))(Lagenorhynchus_acutus Eodelphinus_kabatensis ))))))))(Squaloziphius_emlongi (Xiphiacetus_bossi (ZMT_73 ((Squalodelphis_fanianii (Notocetus_vanbenedeni Phocageneus_venustus ))(Zarhachis_flagellator (Pomatodelphis_inaequalis Platanista_gangetica )))))))))))(Waipatia_maerewhenua ((Waipatia_hectori Awamokoa_tokarahi )(Urkudelphis_chawpipacha (Otekaikea_marplesi Otekaikea_huata )))))))))))*
(Georgiacetus_vogtlensis (Zygorhiza_kochii ((Archaeodelphis_patrius Xenorophus_sloanii )(Simocetus_rayi (Agorophius_pygmaeus (Patriocetus_kazakhstanicus ((Papahu_taitapu (Squalodon_calvertensis (Prosqualodon_davidis ((Kogia_breviceps (Orycterocetus_crocodilinus Physeter_macrocephalus ))(((Berardius_bairdii (Ziphius_cavirostris (Tasmacetus_shepherdi Mesoplodon_ginkgodens )))((Lipotes_vexillifer (Parapontoporia_sternbergi (Inia_geoffrensis (Pontoporia_blainvillei (Pliopontos_littoralis Brachydelphis_mazeasi )))))(((Delphinodon_dividum ((Tagicetus_joneti (Pithanodelphis_cornutus ((Atocetus_iquensis Atocetus_nasalis )(Lophocetus_calvertensis Lophocetus_repenningi ))))(Macrokentriodon_morani (Hadrodelphis_calvertense Liolithax_pappus ))))(((Kentriodon_schneideri (Kentriodon_sugawarai (Kentriodon_pernix (Kentriodon_obscurus Kentriodon_nakajimai ))))(Rudicetus_squalodontoides Kentriodon_diusinus ))(Kampholophus_serrulus Wimahl_chinookensis )))((Pterophocaena_nishinoi ((Albireo_whistleri (Odobenocetops_peruvianus (Denebola_brachycephala (Delphinapterus_leucas Monodon_monoceros ))))((Haborophocoena_toyoshimai (Numataphocoena_yamashitai (Haborophocoena_minutus (((Australithax_intermedia Lomacetus_ginsburgi )(Piscolithax_boreios (Piscolithax_longirostris Piscolithax_tedfordi )))(Salumiphocaena_stocktoni (Semirostrum_ceruttii ((Brabocetus_gigaseorum Septemtriocetus_bosselaersi )(Neophocaena_phocaenoides ((Phocoena_sinus Phocoena_spinipinnis )(Phocoena_phocoena (Phocoena_dioptrica Phocoenoides_dalli )))))))))))(Miophocaena_nishinoi Archaeophocaena_teshioensis ))))(Norisdelphis_annakaensis (Orcinus_orca (((Lissodelphis_borealis Cephalorhynchus_hectori )((Orcaella_brevirostris (Steno_bredanensis ((Pseudorca_crassidens (Globicephala_macrorhynchus (Feresa_attenuata Peponocephala_electra )))(Grampus_griseus Hemisyntrachelus_cortesii ))))(Sotalia_fluviatilis (Sousa_chinensis (Tursiops_truncatus (Stenella_attenuata (Delphinus_delphis Lagenodelphis_hosei )))))))(Lagenorhynchus_acutus Eodelphinus_kabatensis ))))))))(Squaloziphius_emlongi (Xiphiacetus_bossi (ZMT_73 ((Squalodelphis_fanianii (Notocetus_vanbenedeni Phocageneus_venustus ))(Zarhachis_flagellator (Pomatodelphis_inaequalis Platanista_gangetica )))))))))))(Waipatia_maerewhenua ((Waipatia_hectori Awamokoa_tokarahi )(Urkudelphis_chawpipacha (Otekaikea_marplesi Otekaikea_huata )))))))))))*
(Georgiacetus_vogtlensis (Zygorhiza_kochii ((Archaeodelphis_patrius Xenorophus_sloanii )(Simocetus_rayi (Agorophius_pygmaeus (Patriocetus_kazakhstanicus ((Papahu_taitapu (Squalodon_calvertensis (Prosqualodon_davidis ((Kogia_breviceps (Orycterocetus_crocodilinus Physeter_macrocephalus ))(((Berardius_bairdii (Ziphius_cavirostris (Tasmacetus_shepherdi Mesoplodon_ginkgodens )))((Parapontoporia_sternbergi (Lipotes_vexillifer (Inia_geoffrensis (Pontoporia_blainvillei (Pliopontos_littoralis Brachydelphis_mazeasi )))))(((Delphinodon_dividum ((Tagicetus_joneti (Pithanodelphis_cornutus ((Atocetus_iquensis Atocetus_nasalis )(Lophocetus_calvertensis Lophocetus_repenningi ))))(Macrokentriodon_morani (Hadrodelphis_calvertense Liolithax_pappus ))))((Kentriodon_diusinus (Rudicetus_squalodontoides (Kentriodon_schneideri (Kentriodon_sugawarai (Kentriodon_pernix (Kentriodon_obscurus Kentriodon_nakajimai ))))))(Kampholophus_serrulus Wimahl_chinookensis )))(((Albireo_whistleri (Odobenocetops_peruvianus (Denebola_brachycephala (Delphinapterus_leucas Monodon_monoceros ))))((Haborophocoena_toyoshimai (Numataphocoena_yamashitai (Haborophocoena_minutus ((((Australithax_intermedia Lomacetus_ginsburgi )(Piscolithax_boreios (Piscolithax_longirostris Piscolithax_tedfordi )))(Salumiphocaena_stocktoni (Semirostrum_ceruttii (Neophocaena_phocaenoides ((Phocoena_sinus Phocoena_spinipinnis )(Phocoena_phocoena (Phocoena_dioptrica Phocoenoides_dalli )))))))(Brabocetus_gigaseorum Septemtriocetus_bosselaersi )))))(Miophocaena_nishinoi Archaeophocaena_teshioensis )))(Pterophocaena_nishinoi (Norisdelphis_annakaensis (Orcinus_orca (((Lissodelphis_borealis Cephalorhynchus_hectori )((Orcaella_brevirostris (Steno_bredanensis ((Pseudorca_crassidens (Globicephala_macrorhynchus (Feresa_attenuata Peponocephala_electra )))(Grampus_griseus Hemisyntrachelus_cortesii ))))(Sotalia_fluviatilis (Sousa_chinensis (Tursiops_truncatus (Stenella_attenuata (Delphinus_delphis Lagenodelphis_hosei )))))))(Lagenorhynchus_acutus Eodelphinus_kabatensis )))))))))(Squaloziphius_emlongi (Xiphiacetus_bossi (ZMT_73 ((Squalodelphis_fanianii (Notocetus_vanbenedeni Phocageneus_venustus ))(Zarhachis_flagellator (Pomatodelphis_inaequalis Platanista_gangetica )))))))))))(Waipatia_maerewhenua ((Waipatia_hectori Awamokoa_tokarahi )(Urkudelphis_chawpipacha (Otekaikea_marplesi Otekaikea_huata )))))))))))*
(Georgiacetus_vogtlensis (Zygorhiza_kochii ((Archaeodelphis_patrius Xenorophus_sloanii )(Simocetus_rayi (Agorophius_pygmaeus (Patriocetus_kazakhstanicus ((Papahu_taitapu (Squalodon_calvertensis (Prosqualodon_davidis ((Kogia_breviceps (Orycterocetus_crocodilinus Physeter_macrocephalus ))(((Berardius_bairdii (Ziphius_cavirostris (Tasmacetus_shepherdi Mesoplodon_ginkgodens )))((Lipotes_vexillifer (Parapontoporia_sternbergi (Inia_geoffrensis (Pontoporia_blainvillei (Pliopontos_littoralis Brachydelphis_mazeasi )))))(((Delphinodon_dividum ((Tagicetus_joneti (Pithanodelphis_cornutus ((Atocetus_iquensis Atocetus_nasalis )(Lophocetus_calvertensis Lophocetus_repenningi ))))(Macrokentriodon_morani (Hadrodelphis_calvertense Liolithax_pappus ))))(((Kentriodon_schneideri (Kentriodon_sugawarai (Kentriodon_pernix (Kentriodon_obscurus Kentriodon_nakajimai ))))(Rudicetus_squalodontoides Kentriodon_diusinus ))(Kampholophus_serrulus Wimahl_chinookensis )))(((Albireo_whistleri (Odobenocetops_peruvianus (Denebola_brachycephala (Delphinapterus_leucas Monodon_monoceros ))))((Haborophocoena_toyoshimai (Numataphocoena_yamashitai (Haborophocoena_minutus (Brabocetus_gigaseorum (Septemtriocetus_bosselaersi (((Australithax_intermedia Lomacetus_ginsburgi )(Piscolithax_boreios (Piscolithax_longirostris Piscolithax_tedfordi )))(Salumiphocaena_stocktoni (Semirostrum_ceruttii (Neophocaena_phocaenoides ((Phocoena_sinus Phocoena_spinipinnis )(Phocoena_phocoena (Phocoena_dioptrica Phocoenoides_dalli ))))))))))))(Miophocaena_nishinoi Archaeophocaena_teshioensis )))(Pterophocaena_nishinoi (Norisdelphis_annakaensis (Orcinus_orca (((Lissodelphis_borealis Cephalorhynchus_hectori )((Orcaella_brevirostris (Steno_bredanensis ((Pseudorca_crassidens (Globicephala_macrorhynchus (Feresa_attenuata Peponocephala_electra )))(Grampus_griseus Hemisyntrachelus_cortesii ))))(Sotalia_fluviatilis (Sousa_chinensis (Tursiops_truncatus (Stenella_attenuata (Delphinus_delphis Lagenodelphis_hosei )))))))(Lagenorhynchus_acutus Eodelphinus_kabatensis )))))))))(Squaloziphius_emlongi (Xiphiacetus_bossi (ZMT_73 ((Squalodelphis_fanianii (Notocetus_vanbenedeni Phocageneus_venustus ))(Zarhachis_flagellator (Pomatodelphis_inaequalis Platanista_gangetica )))))))))))(Waipatia_maerewhenua ((Waipatia_hectori Awamokoa_tokarahi )(Urkudelphis_chawpipacha (Otekaikea_marplesi Otekaikea_huata )))))))))))*
(Georgiacetus_vogtlensis (Zygorhiza_kochii ((Archaeodelphis_patrius Xenorophus_sloanii )(Simocetus_rayi (Agorophius_pygmaeus (Patriocetus_kazakhstanicus ((Papahu_taitapu (Squalodon_calvertensis (Prosqualodon_davidis ((Kogia_breviceps (Orycterocetus_crocodilinus Physeter_macrocephalus ))(((Berardius_bairdii (Ziphius_cavirostris (Tasmacetus_shepherdi Mesoplodon_ginkgodens )))(((Lipotes_vexillifer Parapontoporia_sternbergi )(Brachydelphis_mazeasi (Pliopontos_littoralis (Inia_geoffrensis Pontoporia_blainvillei ))))(((Delphinodon_dividum ((Tagicetus_joneti (Pithanodelphis_cornutus ((Atocetus_iquensis Atocetus_nasalis )(Lophocetus_calvertensis Lophocetus_repenningi ))))(Macrokentriodon_morani (Hadrodelphis_calvertense Liolithax_pappus ))))(((Kentriodon_schneideri (Kentriodon_sugawarai (Kentriodon_pernix (Kentriodon_obscurus Kentriodon_nakajimai ))))(Rudicetus_squalodontoides Kentriodon_diusinus ))(Kampholophus_serrulus Wimahl_chinookensis )))((Pterophocaena_nishinoi ((Albireo_whistleri (Odobenocetops_peruvianus (Denebola_brachycephala (Delphinapterus_leucas Monodon_monoceros ))))((Haborophocoena_toyoshimai (Numataphocoena_yamashitai (Haborophocoena_minutus (((Australithax_intermedia Lomacetus_ginsburgi )(Piscolithax_boreios (Piscolithax_longirostris Piscolithax_tedfordi )))(Salumiphocaena_stocktoni ((Semirostrum_ceruttii (Brabocetus_gigaseorum Septemtriocetus_bosselaersi ))(Neophocaena_phocaenoides ((Phocoena_sinus Phocoena_spinipinnis )(Phocoena_phocoena (Phocoena_dioptrica Phocoenoides_dalli ))))))))))(Miophocaena_nishinoi Archaeophocaena_teshioensis ))))(Norisdelphis_annakaensis (Orcinus_orca (((Lissodelphis_borealis Cephalorhynchus_hectori )((Orcaella_brevirostris (Steno_bredanensis ((Pseudorca_crassidens (Globicephala_macrorhynchus (Feresa_attenuata Peponocephala_electra )))(Grampus_griseus Hemisyntrachelus_cortesii ))))(Sotalia_fluviatilis (Sousa_chinensis (Tursiops_truncatus (Stenella_attenuata (Delphinus_delphis Lagenodelphis_hosei )))))))(Lagenorhynchus_acutus Eodelphinus_kabatensis ))))))))((Xiphiacetus_bossi Squaloziphius_emlongi )(ZMT_73 ((Squalodelphis_fanianii (Notocetus_vanbenedeni Phocageneus_venustus ))(Zarhachis_flagellator (Pomatodelphis_inaequalis Platanista_gangetica ))))))))))(Waipatia_maerewhenua ((Waipatia_hectori Awamokoa_tokarahi )(Urkudelphis_chawpipacha (Otekaikea_marplesi Otekaikea_huata )))))))))))*
(Georgiacetus_vogtlensis (Zygorhiza_kochii ((Archaeodelphis_patrius Xenorophus_sloanii )(Simocetus_rayi (Agorophius_pygmaeus (Patriocetus_kazakhstanicus ((Papahu_taitapu (Squalodon_calvertensis (Prosqualodon_davidis ((Kogia_breviceps (Orycterocetus_crocodilinus Physeter_macrocephalus ))(((Berardius_bairdii (Ziphius_cavirostris (Tasmacetus_shepherdi Mesoplodon_ginkgodens )))((Lipotes_vexillifer (Parapontoporia_sternbergi (Inia_geoffrensis (Pontoporia_blainvillei (Pliopontos_littoralis Brachydelphis_mazeasi )))))(((Delphinodon_dividum ((Tagicetus_joneti (Pithanodelphis_cornutus ((Atocetus_iquensis Atocetus_nasalis )(Lophocetus_calvertensis Lophocetus_repenningi ))))(Macrokentriodon_morani (Hadrodelphis_calvertense Liolithax_pappus ))))(((Kentriodon_schneideri (Kentriodon_sugawarai (Kentriodon_pernix (Kentriodon_obscurus Kentriodon_nakajimai ))))(Rudicetus_squalodontoides Kentriodon_diusinus ))(Kampholophus_serrulus Wimahl_chinookensis )))((Pterophocaena_nishinoi ((Albireo_whistleri (Odobenocetops_peruvianus (Denebola_brachycephala (Delphinapterus_leucas Monodon_monoceros ))))((Haborophocoena_toyoshimai (Numataphocoena_yamashitai (Haborophocoena_minutus ((((Australithax_intermedia Lomacetus_ginsburgi )(Piscolithax_boreios (Piscolithax_longirostris Piscolithax_tedfordi )))(Salumiphocaena_stocktoni (Semirostrum_ceruttii (Neophocaena_phocaenoides ((Phocoena_sinus Phocoena_spinipinnis )(Phocoena_phocoena (Phocoena_dioptrica Phocoenoides_dalli )))))))(Brabocetus_gigaseorum Septemtriocetus_bosselaersi )))))(Miophocaena_nishinoi Archaeophocaena_teshioensis ))))(Norisdelphis_annakaensis (Orcinus_orca (((Lissodelphis_borealis Cephalorhynchus_hectori )((Orcaella_brevirostris (Steno_bredanensis ((Pseudorca_crassidens (Globicephala_macrorhynchus (Feresa_attenuata Peponocephala_electra )))(Grampus_griseus Hemisyntrachelus_cortesii ))))(Sotalia_fluviatilis (Sousa_chinensis (Tursiops_truncatus (Stenella_attenuata (Delphinus_delphis Lagenodelphis_hosei )))))))(Lagenorhynchus_acutus Eodelphinus_kabatensis ))))))))(Squaloziphius_emlongi (Xiphiacetus_bossi (ZMT_73 ((Squalodelphis_fanianii (Notocetus_vanbenedeni Phocageneus_venustus ))(Zarhachis_flagellator (Pomatodelphis_inaequalis Platanista_gangetica )))))))))))(Waipatia_maerewhenua ((Waipatia_hectori Awamokoa_tokarahi )(Urkudelphis_chawpipacha (Otekaikea_marplesi Otekaikea_huata )))))))))))*
(Georgiacetus_vogtlensis (Zygorhiza_kochii ((Archaeodelphis_patrius Xenorophus_sloanii )(Simocetus_rayi (Agorophius_pygmaeus (Patriocetus_kazakhstanicus ((Papahu_taitapu (Squalodon_calvertensis (Prosqualodon_davidis ((Kogia_breviceps (Orycterocetus_crocodilinus Physeter_macrocephalus ))(((Berardius_bairdii (Ziphius_cavirostris (Tasmacetus_shepherdi Mesoplodon_ginkgodens )))(((Lipotes_vexillifer Parapontoporia_sternbergi )(Brachydelphis_mazeasi (Pliopontos_littoralis (Inia_geoffrensis Pontoporia_blainvillei ))))(((Delphinodon_dividum ((Tagicetus_joneti (Pithanodelphis_cornutus ((Atocetus_iquensis Atocetus_nasalis )(Lophocetus_calvertensis Lophocetus_repenningi ))))(Macrokentriodon_morani (Hadrodelphis_calvertense Liolithax_pappus ))))(((Kentriodon_schneideri (Kentriodon_sugawarai (Kentriodon_pernix (Kentriodon_obscurus Kentriodon_nakajimai ))))(Rudicetus_squalodontoides Kentriodon_diusinus ))(Kampholophus_serrulus Wimahl_chinookensis )))((Pterophocaena_nishinoi ((Albireo_whistleri (Odobenocetops_peruvianus (Denebola_brachycephala (Delphinapterus_leucas Monodon_monoceros ))))((Haborophocoena_toyoshimai (Numataphocoena_yamashitai (Haborophocoena_minutus (((Australithax_intermedia Lomacetus_ginsburgi )(Piscolithax_boreios (Piscolithax_longirostris Piscolithax_tedfordi )))(Salumiphocaena_stocktoni ((Semirostrum_ceruttii (Brabocetus_gigaseorum Septemtriocetus_bosselaersi ))(Neophocaena_phocaenoides ((Phocoena_sinus Phocoena_spinipinnis )(Phocoena_phocoena (Phocoena_dioptrica Phocoenoides_dalli ))))))))))(Miophocaena_nishinoi Archaeophocaena_teshioensis ))))(Norisdelphis_annakaensis (Orcinus_orca (((Lissodelphis_borealis Cephalorhynchus_hectori )((Orcaella_brevirostris (Steno_bredanensis ((Pseudorca_crassidens (Globicephala_macrorhynchus (Feresa_attenuata Peponocephala_electra )))(Grampus_griseus Hemisyntrachelus_cortesii ))))(Sotalia_fluviatilis (Sousa_chinensis (Tursiops_truncatus (Stenella_attenuata (Delphinus_delphis Lagenodelphis_hosei )))))))(Lagenorhynchus_acutus Eodelphinus_kabatensis ))))))))(Squaloziphius_emlongi (Xiphiacetus_bossi (ZMT_73 ((Squalodelphis_fanianii (Notocetus_vanbenedeni Phocageneus_venustus ))(Zarhachis_flagellator (Pomatodelphis_inaequalis Platanista_gangetica )))))))))))(Waipatia_maerewhenua ((Waipatia_hectori Awamokoa_tokarahi )(Urkudelphis_chawpipacha (Otekaikea_marplesi Otekaikea_huata )))))))))))*
(Georgiacetus_vogtlensis (Zygorhiza_kochii ((Archaeodelphis_patrius Xenorophus_sloanii )(Simocetus_rayi (Agorophius_pygmaeus (Patriocetus_kazakhstanicus ((Papahu_taitapu (Squalodon_calvertensis (Prosqualodon_davidis ((Kogia_breviceps (Orycterocetus_crocodilinus Physeter_macrocephalus ))(((Berardius_bairdii (Ziphius_cavirostris (Tasmacetus_shepherdi Mesoplodon_ginkgodens )))(((Lipotes_vexillifer Parapontoporia_sternbergi )((Inia_geoffrensis Pontoporia_blainvillei )(Pliopontos_littoralis Brachydelphis_mazeasi )))(((Delphinodon_dividum ((Tagicetus_joneti (Pithanodelphis_cornutus ((Atocetus_iquensis Atocetus_nasalis )(Lophocetus_calvertensis Lophocetus_repenningi ))))(Macrokentriodon_morani (Hadrodelphis_calvertense Liolithax_pappus ))))((Kentriodon_diusinus (Rudicetus_squalodontoides (Kentriodon_schneideri (Kentriodon_sugawarai (Kentriodon_pernix (Kentriodon_obscurus Kentriodon_nakajimai ))))))(Kampholophus_serrulus Wimahl_chinookensis )))(((Pterophocaena_nishinoi (Albireo_whistleri (Odobenocetops_peruvianus (Denebola_brachycephala (Delphinapterus_leucas Monodon_monoceros )))))(Haborophocoena_toyoshimai ((Numataphocoena_yamashitai (Haborophocoena_minutus (((Australithax_intermedia Lomacetus_ginsburgi )(Piscolithax_boreios (Piscolithax_longirostris Piscolithax_tedfordi )))(Salumiphocaena_stocktoni (Semirostrum_ceruttii ((Brabocetus_gigaseorum Septemtriocetus_bosselaersi )(Neophocaena_phocaenoides ((Phocoena_sinus Phocoena_spinipinnis )(Phocoena_phocoena (Phocoena_dioptrica Phocoenoides_dalli ))))))))))(Miophocaena_nishinoi Archaeophocaena_teshioensis ))))(Norisdelphis_annakaensis (Orcinus_orca (((Lissodelphis_borealis Cephalorhynchus_hectori )((Orcaella_brevirostris (Steno_bredanensis ((Pseudorca_crassidens (Globicephala_macrorhynchus (Feresa_attenuata Peponocephala_electra )))(Grampus_griseus Hemisyntrachelus_cortesii ))))(Sotalia_fluviatilis (Sousa_chinensis (Tursiops_truncatus (Stenella_attenuata (Delphinus_delphis Lagenodelphis_hosei )))))))(Lagenorhynchus_acutus Eodelphinus_kabatensis ))))))))(Squaloziphius_emlongi (Xiphiacetus_bossi (ZMT_73 ((Squalodelphis_fanianii (Notocetus_vanbenedeni Phocageneus_venustus ))(Zarhachis_flagellator (Pomatodelphis_inaequalis Platanista_gangetica )))))))))))(Waipatia_maerewhenua ((Waipatia_hectori Awamokoa_tokarahi )(Urkudelphis_chawpipacha (Otekaikea_marplesi Otekaikea_huata )))))))))))*
(Georgiacetus_vogtlensis (Zygorhiza_kochii ((Archaeodelphis_patrius Xenorophus_sloanii )(Simocetus_rayi (Agorophius_pygmaeus (Patriocetus_kazakhstanicus ((Papahu_taitapu (Squalodon_calvertensis (Prosqualodon_davidis ((Kogia_breviceps (Orycterocetus_crocodilinus Physeter_macrocephalus ))(((Berardius_bairdii (Ziphius_cavirostris (Tasmacetus_shepherdi Mesoplodon_ginkgodens )))(((Lipotes_vexillifer Parapontoporia_sternbergi )(Inia_geoffrensis (Pontoporia_blainvillei (Pliopontos_littoralis Brachydelphis_mazeasi ))))(((Delphinodon_dividum ((Tagicetus_joneti (Pithanodelphis_cornutus ((Atocetus_iquensis Atocetus_nasalis )(Lophocetus_calvertensis Lophocetus_repenningi ))))(Macrokentriodon_morani (Hadrodelphis_calvertense Liolithax_pappus ))))((Kentriodon_diusinus (Rudicetus_squalodontoides (Kentriodon_schneideri (Kentriodon_sugawarai (Kentriodon_pernix (Kentriodon_obscurus Kentriodon_nakajimai ))))))(Kampholophus_serrulus Wimahl_chinookensis )))(((Pterophocaena_nishinoi (Albireo_whistleri (Denebola_brachycephala (Odobenocetops_peruvianus (Delphinapterus_leucas Monodon_monoceros )))))(Haborophocoena_toyoshimai ((Numataphocoena_yamashitai (Haborophocoena_minutus ((((Australithax_intermedia Lomacetus_ginsburgi )(Piscolithax_boreios (Piscolithax_longirostris Piscolithax_tedfordi )))(Semirostrum_ceruttii (Salumiphocaena_stocktoni (Neophocaena_phocaenoides ((Phocoena_sinus Phocoena_spinipinnis )(Phocoena_phocoena (Phocoena_dioptrica Phocoenoides_dalli )))))))(Brabocetus_gigaseorum Septemtriocetus_bosselaersi ))))(Miophocaena_nishinoi Archaeophocaena_teshioensis ))))(Norisdelphis_annakaensis (Orcinus_orca (((Lissodelphis_borealis Cephalorhynchus_hectori )((Orcaella_brevirostris (Steno_bredanensis ((Pseudorca_crassidens (Globicephala_macrorhynchus (Feresa_attenuata Peponocephala_electra )))(Grampus_griseus Hemisyntrachelus_cortesii ))))(Sotalia_fluviatilis (Sousa_chinensis (Tursiops_truncatus (Stenella_attenuata (Delphinus_delphis Lagenodelphis_hosei )))))))(Lagenorhynchus_acutus Eodelphinus_kabatensis ))))))))(Squaloziphius_emlongi (Xiphiacetus_bossi (ZMT_73 ((Squalodelphis_fanianii (Notocetus_vanbenedeni Phocageneus_venustus ))(Zarhachis_flagellator (Pomatodelphis_inaequalis Platanista_gangetica )))))))))))(Waipatia_maerewhenua ((Waipatia_hectori Awamokoa_tokarahi )(Urkudelphis_chawpipacha (Otekaikea_marplesi Otekaikea_huata )))))))))))*
(Georgiacetus_vogtlensis (Zygorhiza_kochii ((Archaeodelphis_patrius Xenorophus_sloanii )(Simocetus_rayi (Agorophius_pygmaeus (Patriocetus_kazakhstanicus ((Papahu_taitapu (Squalodon_calvertensis (Prosqualodon_davidis ((Kogia_breviceps (Orycterocetus_crocodilinus Physeter_macrocephalus ))(((Berardius_bairdii (Ziphius_cavirostris (Tasmacetus_shepherdi Mesoplodon_ginkgodens )))(((Lipotes_vexillifer Parapontoporia_sternbergi )((Inia_geoffrensis Pontoporia_blainvillei )(Pliopontos_littoralis Brachydelphis_mazeasi )))(((Delphinodon_dividum ((Tagicetus_joneti (Pithanodelphis_cornutus ((Atocetus_iquensis Atocetus_nasalis )(Lophocetus_calvertensis Lophocetus_repenningi ))))(Macrokentriodon_morani (Hadrodelphis_calvertense Liolithax_pappus ))))((Kentriodon_diusinus (Rudicetus_squalodontoides (Kentriodon_schneideri (Kentriodon_sugawarai (Kentriodon_pernix (Kentriodon_obscurus Kentriodon_nakajimai ))))))(Kampholophus_serrulus Wimahl_chinookensis )))(((Pterophocaena_nishinoi (Albireo_whistleri (Denebola_brachycephala (Odobenocetops_peruvianus (Delphinapterus_leucas Monodon_monoceros )))))(Haborophocoena_toyoshimai ((Numataphocoena_yamashitai (Haborophocoena_minutus ((((Australithax_intermedia Lomacetus_ginsburgi )(Piscolithax_boreios (Piscolithax_longirostris Piscolithax_tedfordi )))(Salumiphocaena_stocktoni (Semirostrum_ceruttii (Neophocaena_phocaenoides ((Phocoena_sinus Phocoena_spinipinnis )(Phocoena_phocoena (Phocoena_dioptrica Phocoenoides_dalli )))))))(Brabocetus_gigaseorum Septemtriocetus_bosselaersi ))))(Miophocaena_nishinoi Archaeophocaena_teshioensis ))))(Norisdelphis_annakaensis (Orcinus_orca (((Lissodelphis_borealis Cephalorhynchus_hectori )((Orcaella_brevirostris (Steno_bredanensis ((Pseudorca_crassidens (Globicephala_macrorhynchus (Feresa_attenuata Peponocephala_electra )))(Grampus_griseus Hemisyntrachelus_cortesii ))))(Sotalia_fluviatilis (Sousa_chinensis (Tursiops_truncatus (Stenella_attenuata (Delphinus_delphis Lagenodelphis_hosei )))))))(Lagenorhynchus_acutus Eodelphinus_kabatensis ))))))))(Squaloziphius_emlongi (Xiphiacetus_bossi (ZMT_73 ((Squalodelphis_fanianii (Notocetus_vanbenedeni Phocageneus_venustus ))(Zarhachis_flagellator (Pomatodelphis_inaequalis Platanista_gangetica )))))))))))(Waipatia_maerewhenua ((Waipatia_hectori Awamokoa_tokarahi )(Urkudelphis_chawpipacha (Otekaikea_marplesi Otekaikea_huata )))))))))))*
(Georgiacetus_vogtlensis (Zygorhiza_kochii ((Archaeodelphis_patrius Xenorophus_sloanii )(Simocetus_rayi (Agorophius_pygmaeus (Patriocetus_kazakhstanicus ((Papahu_taitapu (Squalodon_calvertensis (Prosqualodon_davidis ((Kogia_breviceps (Orycterocetus_crocodilinus Physeter_macrocephalus ))(((Berardius_bairdii (Ziphius_cavirostris (Tasmacetus_shepherdi Mesoplodon_ginkgodens )))(((Lipotes_vexillifer Parapontoporia_sternbergi )(Inia_geoffrensis (Pontoporia_blainvillei (Pliopontos_littoralis Brachydelphis_mazeasi ))))(((Delphinodon_dividum ((Tagicetus_joneti (Pithanodelphis_cornutus ((Atocetus_iquensis Atocetus_nasalis )(Lophocetus_calvertensis Lophocetus_repenningi ))))(Macrokentriodon_morani (Hadrodelphis_calvertense Liolithax_pappus ))))(((Kentriodon_schneideri (Kentriodon_sugawarai (Kentriodon_pernix (Kentriodon_obscurus Kentriodon_nakajimai ))))(Rudicetus_squalodontoides Kentriodon_diusinus ))(Kampholophus_serrulus Wimahl_chinookensis )))(((Pterophocaena_nishinoi (Albireo_whistleri (Odobenocetops_peruvianus (Denebola_brachycephala (Delphinapterus_leucas Monodon_monoceros )))))(Haborophocoena_toyoshimai ((Numataphocoena_yamashitai (Haborophocoena_minutus (((Australithax_intermedia Lomacetus_ginsburgi )(Piscolithax_boreios (Piscolithax_longirostris Piscolithax_tedfordi )))(Salumiphocaena_stocktoni ((Semirostrum_ceruttii (Brabocetus_gigaseorum Septemtriocetus_bosselaersi ))(Neophocaena_phocaenoides ((Phocoena_sinus Phocoena_spinipinnis )(Phocoena_phocoena (Phocoena_dioptrica Phocoenoides_dalli )))))))))(Miophocaena_nishinoi Archaeophocaena_teshioensis ))))(Norisdelphis_annakaensis (Orcinus_orca (((Lissodelphis_borealis Cephalorhynchus_hectori )((Orcaella_brevirostris (Steno_bredanensis ((Pseudorca_crassidens (Globicephala_macrorhynchus (Feresa_attenuata Peponocephala_electra )))(Grampus_griseus Hemisyntrachelus_cortesii ))))(Sotalia_fluviatilis (Sousa_chinensis (Tursiops_truncatus (Stenella_attenuata (Delphinus_delphis Lagenodelphis_hosei )))))))(Lagenorhynchus_acutus Eodelphinus_kabatensis ))))))))(Squaloziphius_emlongi (Xiphiacetus_bossi (ZMT_73 ((Squalodelphis_fanianii (Notocetus_vanbenedeni Phocageneus_venustus ))(Zarhachis_flagellator (Pomatodelphis_inaequalis Platanista_gangetica )))))))))))(Waipatia_maerewhenua ((Waipatia_hectori Awamokoa_tokarahi )(Urkudelphis_chawpipacha (Otekaikea_marplesi Otekaikea_huata )))))))))))*
(Georgiacetus_vogtlensis (Zygorhiza_kochii ((Archaeodelphis_patrius Xenorophus_sloanii )(Simocetus_rayi (Agorophius_pygmaeus (Patriocetus_kazakhstanicus ((Papahu_taitapu (Squalodon_calvertensis (Prosqualodon_davidis ((Kogia_breviceps (Orycterocetus_crocodilinus Physeter_macrocephalus ))(((Berardius_bairdii (Ziphius_cavirostris (Tasmacetus_shepherdi Mesoplodon_ginkgodens )))((Parapontoporia_sternbergi (Lipotes_vexillifer (Inia_geoffrensis (Pontoporia_blainvillei (Pliopontos_littoralis Brachydelphis_mazeasi )))))(((Delphinodon_dividum ((Tagicetus_joneti (Pithanodelphis_cornutus ((Atocetus_iquensis Atocetus_nasalis )(Lophocetus_calvertensis Lophocetus_repenningi ))))(Macrokentriodon_morani (Hadrodelphis_calvertense Liolithax_pappus ))))((Kentriodon_diusinus (Rudicetus_squalodontoides (Kentriodon_schneideri (Kentriodon_sugawarai (Kentriodon_pernix (Kentriodon_obscurus Kentriodon_nakajimai ))))))(Kampholophus_serrulus Wimahl_chinookensis )))(((Pterophocaena_nishinoi (Albireo_whistleri (Odobenocetops_peruvianus (Denebola_brachycephala (Delphinapterus_leucas Monodon_monoceros )))))((Haborophocoena_toyoshimai (Numataphocoena_yamashitai (Haborophocoena_minutus ((((Australithax_intermedia Lomacetus_ginsburgi )(Piscolithax_boreios (Piscolithax_longirostris Piscolithax_tedfordi )))(Semirostrum_ceruttii (Salumiphocaena_stocktoni (Neophocaena_phocaenoides ((Phocoena_sinus Phocoena_spinipinnis )(Phocoena_phocoena (Phocoena_dioptrica Phocoenoides_dalli )))))))(Brabocetus_gigaseorum Septemtriocetus_bosselaersi )))))(Miophocaena_nishinoi Archaeophocaena_teshioensis )))(Norisdelphis_annakaensis (Orcinus_orca (((Lissodelphis_borealis Cephalorhynchus_hectori )((Orcaella_brevirostris (Steno_bredanensis ((Pseudorca_crassidens (Globicephala_macrorhynchus (Feresa_attenuata Peponocephala_electra )))(Grampus_griseus Hemisyntrachelus_cortesii ))))(Sotalia_fluviatilis (Sousa_chinensis (Tursiops_truncatus (Stenella_attenuata (Delphinus_delphis Lagenodelphis_hosei )))))))(Lagenorhynchus_acutus Eodelphinus_kabatensis ))))))))(Squaloziphius_emlongi (Xiphiacetus_bossi (ZMT_73 ((Squalodelphis_fanianii (Notocetus_vanbenedeni Phocageneus_venustus ))(Zarhachis_flagellator (Pomatodelphis_inaequalis Platanista_gangetica )))))))))))(Waipatia_maerewhenua ((Waipatia_hectori Awamokoa_tokarahi )(Urkudelphis_chawpipacha (Otekaikea_marplesi Otekaikea_huata )))))))))))*
(Georgiacetus_vogtlensis (Zygorhiza_kochii ((Archaeodelphis_patrius Xenorophus_sloanii )(Simocetus_rayi (Agorophius_pygmaeus (Patriocetus_kazakhstanicus ((Papahu_taitapu (Squalodon_calvertensis (Prosqualodon_davidis ((Kogia_breviceps (Orycterocetus_crocodilinus Physeter_macrocephalus ))(((Berardius_bairdii (Ziphius_cavirostris (Tasmacetus_shepherdi Mesoplodon_ginkgodens )))(((Lipotes_vexillifer Parapontoporia_sternbergi )(Brachydelphis_mazeasi (Pliopontos_littoralis (Inia_geoffrensis Pontoporia_blainvillei ))))(((Delphinodon_dividum ((Tagicetus_joneti (Pithanodelphis_cornutus ((Atocetus_iquensis Atocetus_nasalis )(Lophocetus_calvertensis Lophocetus_repenningi ))))(Macrokentriodon_morani (Hadrodelphis_calvertense Liolithax_pappus ))))((Kentriodon_diusinus (Rudicetus_squalodontoides (Kentriodon_schneideri (Kentriodon_sugawarai (Kentriodon_pernix (Kentriodon_obscurus Kentriodon_nakajimai ))))))(Kampholophus_serrulus Wimahl_chinookensis )))(((Pterophocaena_nishinoi (Albireo_whistleri (Odobenocetops_peruvianus (Denebola_brachycephala (Delphinapterus_leucas Monodon_monoceros )))))((Haborophocoena_toyoshimai (Numataphocoena_yamashitai (Haborophocoena_minutus (Brabocetus_gigaseorum (Septemtriocetus_bosselaersi (((Australithax_intermedia Lomacetus_ginsburgi )(Piscolithax_boreios (Piscolithax_longirostris Piscolithax_tedfordi )))(Salumiphocaena_stocktoni (Semirostrum_ceruttii (Neophocaena_phocaenoides ((Phocoena_sinus Phocoena_spinipinnis )(Phocoena_phocoena (Phocoena_dioptrica Phocoenoides_dalli ))))))))))))(Miophocaena_nishinoi Archaeophocaena_teshioensis )))(Norisdelphis_annakaensis (Orcinus_orca (((Lissodelphis_borealis Cephalorhynchus_hectori )((Orcaella_brevirostris (Steno_bredanensis ((Pseudorca_crassidens (Globicephala_macrorhynchus (Feresa_attenuata Peponocephala_electra )))(Grampus_griseus Hemisyntrachelus_cortesii ))))(Sotalia_fluviatilis (Sousa_chinensis (Tursiops_truncatus (Stenella_attenuata (Delphinus_delphis Lagenodelphis_hosei )))))))(Lagenorhynchus_acutus Eodelphinus_kabatensis ))))))))(Squaloziphius_emlongi (Xiphiacetus_bossi (ZMT_73 ((Squalodelphis_fanianii (Notocetus_vanbenedeni Phocageneus_venustus ))(Zarhachis_flagellator (Pomatodelphis_inaequalis Platanista_gangetica )))))))))))(Waipatia_maerewhenua ((Waipatia_hectori Awamokoa_tokarahi )(Urkudelphis_chawpipacha (Otekaikea_marplesi Otekaikea_huata )))))))))))*
(Georgiacetus_vogtlensis (Zygorhiza_kochii ((Archaeodelphis_patrius Xenorophus_sloanii )(Simocetus_rayi (Agorophius_pygmaeus (Patriocetus_kazakhstanicus ((Papahu_taitapu (Squalodon_calvertensis (Prosqualodon_davidis ((Kogia_breviceps (Orycterocetus_crocodilinus Physeter_macrocephalus ))(((Berardius_bairdii (Ziphius_cavirostris (Tasmacetus_shepherdi Mesoplodon_ginkgodens )))(((Lipotes_vexillifer Parapontoporia_sternbergi )(Inia_geoffrensis (Pontoporia_blainvillei (Pliopontos_littoralis Brachydelphis_mazeasi ))))(((Delphinodon_dividum ((Tagicetus_joneti (Pithanodelphis_cornutus ((Atocetus_iquensis Atocetus_nasalis )(Lophocetus_calvertensis Lophocetus_repenningi ))))(Macrokentriodon_morani (Hadrodelphis_calvertense Liolithax_pappus ))))(((Kentriodon_schneideri (Kentriodon_sugawarai (Kentriodon_pernix (Kentriodon_obscurus Kentriodon_nakajimai ))))(Rudicetus_squalodontoides Kentriodon_diusinus ))(Kampholophus_serrulus Wimahl_chinookensis )))((Pterophocaena_nishinoi ((Albireo_whistleri (Odobenocetops_peruvianus (Denebola_brachycephala (Delphinapterus_leucas Monodon_monoceros ))))((Haborophocoena_toyoshimai (Numataphocoena_yamashitai (Haborophocoena_minutus (Brabocetus_gigaseorum (Septemtriocetus_bosselaersi (((Australithax_intermedia Lomacetus_ginsburgi )(Piscolithax_boreios (Piscolithax_longirostris Piscolithax_tedfordi )))(Salumiphocaena_stocktoni (Semirostrum_ceruttii (Neophocaena_phocaenoides ((Phocoena_sinus Phocoena_spinipinnis )(Phocoena_phocoena (Phocoena_dioptrica Phocoenoides_dalli ))))))))))))(Miophocaena_nishinoi Archaeophocaena_teshioensis ))))(Norisdelphis_annakaensis (Orcinus_orca (((Lissodelphis_borealis Cephalorhynchus_hectori )((Orcaella_brevirostris (Steno_bredanensis ((Pseudorca_crassidens (Globicephala_macrorhynchus (Feresa_attenuata Peponocephala_electra )))(Grampus_griseus Hemisyntrachelus_cortesii ))))(Sotalia_fluviatilis (Sousa_chinensis (Tursiops_truncatus (Stenella_attenuata (Delphinus_delphis Lagenodelphis_hosei )))))))(Lagenorhynchus_acutus Eodelphinus_kabatensis ))))))))(Squaloziphius_emlongi (Xiphiacetus_bossi (ZMT_73 ((Squalodelphis_fanianii (Notocetus_vanbenedeni Phocageneus_venustus ))(Zarhachis_flagellator (Pomatodelphis_inaequalis Platanista_gangetica )))))))))))(Waipatia_maerewhenua ((Waipatia_hectori Awamokoa_tokarahi )(Urkudelphis_chawpipacha (Otekaikea_marplesi Otekaikea_huata )))))))))))*
(Georgiacetus_vogtlensis (Zygorhiza_kochii ((Archaeodelphis_patrius Xenorophus_sloanii )(Simocetus_rayi (Agorophius_pygmaeus (Patriocetus_kazakhstanicus ((Papahu_taitapu (Squalodon_calvertensis (Prosqualodon_davidis ((Kogia_breviceps (Orycterocetus_crocodilinus Physeter_macrocephalus ))(((Berardius_bairdii (Ziphius_cavirostris (Tasmacetus_shepherdi Mesoplodon_ginkgodens )))((Lipotes_vexillifer (Parapontoporia_sternbergi (Inia_geoffrensis (Pontoporia_blainvillei (Pliopontos_littoralis Brachydelphis_mazeasi )))))(((Delphinodon_dividum ((Tagicetus_joneti (Pithanodelphis_cornutus ((Atocetus_iquensis Atocetus_nasalis )(Lophocetus_calvertensis Lophocetus_repenningi ))))(Macrokentriodon_morani (Hadrodelphis_calvertense Liolithax_pappus ))))((Kentriodon_diusinus (Rudicetus_squalodontoides (Kentriodon_schneideri (Kentriodon_sugawarai (Kentriodon_pernix (Kentriodon_obscurus Kentriodon_nakajimai ))))))(Kampholophus_serrulus Wimahl_chinookensis )))((Pterophocaena_nishinoi ((Albireo_whistleri (Odobenocetops_peruvianus (Denebola_brachycephala (Delphinapterus_leucas Monodon_monoceros ))))((Haborophocoena_toyoshimai (Numataphocoena_yamashitai (Haborophocoena_minutus ((((Australithax_intermedia Lomacetus_ginsburgi )(Piscolithax_boreios (Piscolithax_longirostris Piscolithax_tedfordi )))(Semirostrum_ceruttii (Salumiphocaena_stocktoni (Neophocaena_phocaenoides ((Phocoena_sinus Phocoena_spinipinnis )(Phocoena_phocoena (Phocoena_dioptrica Phocoenoides_dalli )))))))(Brabocetus_gigaseorum Septemtriocetus_bosselaersi )))))(Miophocaena_nishinoi Archaeophocaena_teshioensis ))))(Norisdelphis_annakaensis (Orcinus_orca (((Lissodelphis_borealis Cephalorhynchus_hectori )((Orcaella_brevirostris (Steno_bredanensis ((Pseudorca_crassidens (Globicephala_macrorhynchus (Feresa_attenuata Peponocephala_electra )))(Grampus_griseus Hemisyntrachelus_cortesii ))))(Sotalia_fluviatilis (Sousa_chinensis (Tursiops_truncatus (Stenella_attenuata (Delphinus_delphis Lagenodelphis_hosei )))))))(Lagenorhynchus_acutus Eodelphinus_kabatensis ))))))))(Squaloziphius_emlongi (Xiphiacetus_bossi (ZMT_73 ((Squalodelphis_fanianii (Notocetus_vanbenedeni Phocageneus_venustus ))(Zarhachis_flagellator (Pomatodelphis_inaequalis Platanista_gangetica )))))))))))(Waipatia_maerewhenua ((Waipatia_hectori Awamokoa_tokarahi )(Urkudelphis_chawpipacha (Otekaikea_marplesi Otekaikea_huata )))))))))))*
(Georgiacetus_vogtlensis (Zygorhiza_kochii ((Archaeodelphis_patrius Xenorophus_sloanii )(Simocetus_rayi (Agorophius_pygmaeus (Patriocetus_kazakhstanicus ((Papahu_taitapu (Squalodon_calvertensis (Prosqualodon_davidis ((Kogia_breviceps (Orycterocetus_crocodilinus Physeter_macrocephalus ))(((Berardius_bairdii (Ziphius_cavirostris (Tasmacetus_shepherdi Mesoplodon_ginkgodens )))(((Lipotes_vexillifer Parapontoporia_sternbergi )(Brachydelphis_mazeasi (Pliopontos_littoralis (Inia_geoffrensis Pontoporia_blainvillei ))))(((Delphinodon_dividum ((Tagicetus_joneti (Pithanodelphis_cornutus ((Atocetus_iquensis Atocetus_nasalis )(Lophocetus_calvertensis Lophocetus_repenningi ))))(Macrokentriodon_morani (Hadrodelphis_calvertense Liolithax_pappus ))))(((Kentriodon_schneideri (Kentriodon_sugawarai (Kentriodon_pernix (Kentriodon_obscurus Kentriodon_nakajimai ))))(Rudicetus_squalodontoides Kentriodon_diusinus ))(Kampholophus_serrulus Wimahl_chinookensis )))(((Pterophocaena_nishinoi (Albireo_whistleri (Odobenocetops_peruvianus (Denebola_brachycephala (Delphinapterus_leucas Monodon_monoceros )))))((Haborophocoena_toyoshimai (Numataphocoena_yamashitai (Haborophocoena_minutus ((((Australithax_intermedia Lomacetus_ginsburgi )(Piscolithax_boreios (Piscolithax_longirostris Piscolithax_tedfordi )))(Semirostrum_ceruttii (Salumiphocaena_stocktoni (Neophocaena_phocaenoides ((Phocoena_sinus Phocoena_spinipinnis )(Phocoena_phocoena (Phocoena_dioptrica Phocoenoides_dalli )))))))(Brabocetus_gigaseorum Septemtriocetus_bosselaersi )))))(Miophocaena_nishinoi Archaeophocaena_teshioensis )))(Norisdelphis_annakaensis (Orcinus_orca (((Lissodelphis_borealis Cephalorhynchus_hectori )((Orcaella_brevirostris (Steno_bredanensis ((Pseudorca_crassidens (Globicephala_macrorhynchus (Feresa_attenuata Peponocephala_electra )))(Grampus_griseus Hemisyntrachelus_cortesii ))))(Sotalia_fluviatilis (Sousa_chinensis (Tursiops_truncatus (Stenella_attenuata (Delphinus_delphis Lagenodelphis_hosei )))))))(Lagenorhynchus_acutus Eodelphinus_kabatensis ))))))))(Squaloziphius_emlongi (Xiphiacetus_bossi (ZMT_73 ((Squalodelphis_fanianii (Notocetus_vanbenedeni Phocageneus_venustus ))(Zarhachis_flagellator (Pomatodelphis_inaequalis Platanista_gangetica )))))))))))(Waipatia_maerewhenua ((Waipatia_hectori Awamokoa_tokarahi )(Urkudelphis_chawpipacha (Otekaikea_marplesi Otekaikea_huata )))))))))))*
(Georgiacetus_vogtlensis (Zygorhiza_kochii ((Archaeodelphis_patrius Xenorophus_sloanii )(Simocetus_rayi (Agorophius_pygmaeus (Patriocetus_kazakhstanicus ((Papahu_taitapu (Squalodon_calvertensis (Prosqualodon_davidis ((Kogia_breviceps (Orycterocetus_crocodilinus Physeter_macrocephalus ))(((Berardius_bairdii (Ziphius_cavirostris (Tasmacetus_shepherdi Mesoplodon_ginkgodens )))((Parapontoporia_sternbergi (Lipotes_vexillifer (Inia_geoffrensis (Pontoporia_blainvillei (Pliopontos_littoralis Brachydelphis_mazeasi )))))(((Delphinodon_dividum ((Tagicetus_joneti (Pithanodelphis_cornutus ((Atocetus_iquensis Atocetus_nasalis )(Lophocetus_calvertensis Lophocetus_repenningi ))))(Macrokentriodon_morani (Hadrodelphis_calvertense Liolithax_pappus ))))(((Kentriodon_schneideri (Kentriodon_sugawarai (Kentriodon_pernix (Kentriodon_obscurus Kentriodon_nakajimai ))))(Rudicetus_squalodontoides Kentriodon_diusinus ))(Kampholophus_serrulus Wimahl_chinookensis )))(((Pterophocaena_nishinoi (Albireo_whistleri (Odobenocetops_peruvianus (Denebola_brachycephala (Delphinapterus_leucas Monodon_monoceros )))))((Haborophocoena_toyoshimai (Numataphocoena_yamashitai (Haborophocoena_minutus (((Australithax_intermedia Lomacetus_ginsburgi )(Piscolithax_boreios (Piscolithax_longirostris Piscolithax_tedfordi )))(Salumiphocaena_stocktoni (Semirostrum_ceruttii ((Brabocetus_gigaseorum Septemtriocetus_bosselaersi )(Neophocaena_phocaenoides ((Phocoena_sinus Phocoena_spinipinnis )(Phocoena_phocoena (Phocoena_dioptrica Phocoenoides_dalli )))))))))))(Miophocaena_nishinoi Archaeophocaena_teshioensis )))(Norisdelphis_annakaensis (Orcinus_orca (((Lissodelphis_borealis Cephalorhynchus_hectori )((Orcaella_brevirostris (Steno_bredanensis ((Pseudorca_crassidens (Globicephala_macrorhynchus (Feresa_attenuata Peponocephala_electra )))(Grampus_griseus Hemisyntrachelus_cortesii ))))(Sotalia_fluviatilis (Sousa_chinensis (Tursiops_truncatus (Stenella_attenuata (Delphinus_delphis Lagenodelphis_hosei )))))))(Lagenorhynchus_acutus Eodelphinus_kabatensis ))))))))(Squaloziphius_emlongi (Xiphiacetus_bossi (ZMT_73 ((Squalodelphis_fanianii (Notocetus_vanbenedeni Phocageneus_venustus ))(Zarhachis_flagellator (Pomatodelphis_inaequalis Platanista_gangetica )))))))))))(Waipatia_maerewhenua ((Waipatia_hectori Awamokoa_tokarahi )(Urkudelphis_chawpipacha (Otekaikea_marplesi Otekaikea_huata )))))))))))*
(Georgiacetus_vogtlensis (Zygorhiza_kochii ((Archaeodelphis_patrius Xenorophus_sloanii )(Simocetus_rayi (Agorophius_pygmaeus (Patriocetus_kazakhstanicus ((Papahu_taitapu (Squalodon_calvertensis (Prosqualodon_davidis ((Kogia_breviceps (Orycterocetus_crocodilinus Physeter_macrocephalus ))(((Berardius_bairdii (Ziphius_cavirostris (Tasmacetus_shepherdi Mesoplodon_ginkgodens )))((Parapontoporia_sternbergi (Lipotes_vexillifer (Inia_geoffrensis (Pontoporia_blainvillei (Pliopontos_littoralis Brachydelphis_mazeasi )))))(((Delphinodon_dividum ((Tagicetus_joneti (Pithanodelphis_cornutus ((Atocetus_iquensis Atocetus_nasalis )(Lophocetus_calvertensis Lophocetus_repenningi ))))(Macrokentriodon_morani (Hadrodelphis_calvertense Liolithax_pappus ))))(((Kentriodon_schneideri (Kentriodon_sugawarai (Kentriodon_pernix (Kentriodon_obscurus Kentriodon_nakajimai ))))(Rudicetus_squalodontoides Kentriodon_diusinus ))(Kampholophus_serrulus Wimahl_chinookensis )))(((Pterophocaena_nishinoi (Albireo_whistleri (Odobenocetops_peruvianus (Denebola_brachycephala (Delphinapterus_leucas Monodon_monoceros )))))((Haborophocoena_toyoshimai (Numataphocoena_yamashitai (Haborophocoena_minutus ((((Australithax_intermedia Lomacetus_ginsburgi )(Piscolithax_boreios (Piscolithax_longirostris Piscolithax_tedfordi )))(Semirostrum_ceruttii (Salumiphocaena_stocktoni (Neophocaena_phocaenoides ((Phocoena_sinus Phocoena_spinipinnis )(Phocoena_phocoena (Phocoena_dioptrica Phocoenoides_dalli )))))))(Brabocetus_gigaseorum Septemtriocetus_bosselaersi )))))(Miophocaena_nishinoi Archaeophocaena_teshioensis )))(Norisdelphis_annakaensis (Orcinus_orca (((Lissodelphis_borealis Cephalorhynchus_hectori )((Orcaella_brevirostris (Steno_bredanensis ((Pseudorca_crassidens (Globicephala_macrorhynchus (Feresa_attenuata Peponocephala_electra )))(Grampus_griseus Hemisyntrachelus_cortesii ))))(Sotalia_fluviatilis (Sousa_chinensis (Tursiops_truncatus (Stenella_attenuata (Delphinus_delphis Lagenodelphis_hosei )))))))(Lagenorhynchus_acutus Eodelphinus_kabatensis ))))))))(Squaloziphius_emlongi (Xiphiacetus_bossi (ZMT_73 ((Squalodelphis_fanianii (Notocetus_vanbenedeni Phocageneus_venustus ))(Zarhachis_flagellator (Pomatodelphis_inaequalis Platanista_gangetica )))))))))))(Waipatia_maerewhenua ((Waipatia_hectori Awamokoa_tokarahi )(Urkudelphis_chawpipacha (Otekaikea_marplesi Otekaikea_huata )))))))))))*
(Georgiacetus_vogtlensis (Zygorhiza_kochii ((Archaeodelphis_patrius Xenorophus_sloanii )(Simocetus_rayi (Agorophius_pygmaeus (Patriocetus_kazakhstanicus ((Papahu_taitapu (Squalodon_calvertensis (Prosqualodon_davidis ((Kogia_breviceps (Orycterocetus_crocodilinus Physeter_macrocephalus ))(((Berardius_bairdii (Ziphius_cavirostris (Tasmacetus_shepherdi Mesoplodon_ginkgodens )))(((Lipotes_vexillifer Parapontoporia_sternbergi )(Inia_geoffrensis (Pontoporia_blainvillei (Pliopontos_littoralis Brachydelphis_mazeasi ))))(((Delphinodon_dividum ((Tagicetus_joneti (Pithanodelphis_cornutus ((Atocetus_iquensis Atocetus_nasalis )(Lophocetus_calvertensis Lophocetus_repenningi ))))(Macrokentriodon_morani (Hadrodelphis_calvertense Liolithax_pappus ))))((Kentriodon_diusinus (Rudicetus_squalodontoides (Kentriodon_schneideri (Kentriodon_sugawarai (Kentriodon_pernix (Kentriodon_obscurus Kentriodon_nakajimai ))))))(Kampholophus_serrulus Wimahl_chinookensis )))(((Pterophocaena_nishinoi (Albireo_whistleri (Odobenocetops_peruvianus (Denebola_brachycephala (Delphinapterus_leucas Monodon_monoceros )))))(Haborophocoena_toyoshimai ((Numataphocoena_yamashitai (Haborophocoena_minutus (((Australithax_intermedia Lomacetus_ginsburgi )(Piscolithax_boreios (Piscolithax_longirostris Piscolithax_tedfordi )))(Salumiphocaena_stocktoni ((Semirostrum_ceruttii (Brabocetus_gigaseorum Septemtriocetus_bosselaersi ))(Neophocaena_phocaenoides ((Phocoena_sinus Phocoena_spinipinnis )(Phocoena_phocoena (Phocoena_dioptrica Phocoenoides_dalli )))))))))(Miophocaena_nishinoi Archaeophocaena_teshioensis ))))(Norisdelphis_annakaensis (Orcinus_orca (((Lissodelphis_borealis Cephalorhynchus_hectori )((Orcaella_brevirostris (Steno_bredanensis ((Pseudorca_crassidens (Globicephala_macrorhynchus (Feresa_attenuata Peponocephala_electra )))(Grampus_griseus Hemisyntrachelus_cortesii ))))(Sotalia_fluviatilis (Sousa_chinensis (Tursiops_truncatus (Stenella_attenuata (Delphinus_delphis Lagenodelphis_hosei )))))))(Lagenorhynchus_acutus Eodelphinus_kabatensis ))))))))(Squaloziphius_emlongi (Xiphiacetus_bossi (ZMT_73 ((Squalodelphis_fanianii (Notocetus_vanbenedeni Phocageneus_venustus ))(Zarhachis_flagellator (Pomatodelphis_inaequalis Platanista_gangetica )))))))))))(Waipatia_maerewhenua ((Waipatia_hectori Awamokoa_tokarahi )(Urkudelphis_chawpipacha (Otekaikea_marplesi Otekaikea_huata )))))))))))*
(Georgiacetus_vogtlensis (Zygorhiza_kochii ((Archaeodelphis_patrius Xenorophus_sloanii )(Simocetus_rayi (Agorophius_pygmaeus (Patriocetus_kazakhstanicus ((Papahu_taitapu (Squalodon_calvertensis (Prosqualodon_davidis ((Kogia_breviceps (Orycterocetus_crocodilinus Physeter_macrocephalus ))(((Berardius_bairdii (Ziphius_cavirostris (Tasmacetus_shepherdi Mesoplodon_ginkgodens )))(((Lipotes_vexillifer Parapontoporia_sternbergi )(Brachydelphis_mazeasi (Pliopontos_littoralis (Inia_geoffrensis Pontoporia_blainvillei ))))(((Delphinodon_dividum ((Tagicetus_joneti (Pithanodelphis_cornutus ((Atocetus_iquensis Atocetus_nasalis )(Lophocetus_calvertensis Lophocetus_repenningi ))))(Macrokentriodon_morani (Hadrodelphis_calvertense Liolithax_pappus ))))(((Kentriodon_schneideri (Kentriodon_sugawarai (Kentriodon_pernix (Kentriodon_obscurus Kentriodon_nakajimai ))))(Rudicetus_squalodontoides Kentriodon_diusinus ))(Kampholophus_serrulus Wimahl_chinookensis )))(((Pterophocaena_nishinoi (Albireo_whistleri (Denebola_brachycephala (Odobenocetops_peruvianus (Delphinapterus_leucas Monodon_monoceros )))))((Haborophocoena_toyoshimai (Numataphocoena_yamashitai (Haborophocoena_minutus ((((Australithax_intermedia Lomacetus_ginsburgi )(Piscolithax_boreios (Piscolithax_longirostris Piscolithax_tedfordi )))(Salumiphocaena_stocktoni (Semirostrum_ceruttii (Neophocaena_phocaenoides ((Phocoena_sinus Phocoena_spinipinnis )(Phocoena_phocoena (Phocoena_dioptrica Phocoenoides_dalli )))))))(Brabocetus_gigaseorum Septemtriocetus_bosselaersi )))))(Miophocaena_nishinoi Archaeophocaena_teshioensis )))(Norisdelphis_annakaensis (Orcinus_orca (((Lissodelphis_borealis Cephalorhynchus_hectori )((Orcaella_brevirostris (Steno_bredanensis ((Pseudorca_crassidens (Globicephala_macrorhynchus (Feresa_attenuata Peponocephala_electra )))(Grampus_griseus Hemisyntrachelus_cortesii ))))(Sotalia_fluviatilis (Sousa_chinensis (Tursiops_truncatus (Stenella_attenuata (Delphinus_delphis Lagenodelphis_hosei )))))))(Lagenorhynchus_acutus Eodelphinus_kabatensis ))))))))(Squaloziphius_emlongi (Xiphiacetus_bossi (ZMT_73 ((Squalodelphis_fanianii (Notocetus_vanbenedeni Phocageneus_venustus ))(Zarhachis_flagellator (Pomatodelphis_inaequalis Platanista_gangetica )))))))))))(Waipatia_maerewhenua ((Waipatia_hectori Awamokoa_tokarahi )(Urkudelphis_chawpipacha (Otekaikea_marplesi Otekaikea_huata )))))))))))*
(Georgiacetus_vogtlensis (Zygorhiza_kochii ((Archaeodelphis_patrius Xenorophus_sloanii )(Simocetus_rayi (Agorophius_pygmaeus (Patriocetus_kazakhstanicus ((Papahu_taitapu (Squalodon_calvertensis (Prosqualodon_davidis ((Kogia_breviceps (Orycterocetus_crocodilinus Physeter_macrocephalus ))(((Berardius_bairdii (Ziphius_cavirostris (Tasmacetus_shepherdi Mesoplodon_ginkgodens )))((Parapontoporia_sternbergi (Lipotes_vexillifer (Inia_geoffrensis (Pontoporia_blainvillei (Pliopontos_littoralis Brachydelphis_mazeasi )))))(((Delphinodon_dividum ((Tagicetus_joneti (Pithanodelphis_cornutus ((Atocetus_iquensis Atocetus_nasalis )(Lophocetus_calvertensis Lophocetus_repenningi ))))(Macrokentriodon_morani (Hadrodelphis_calvertense Liolithax_pappus ))))((Kentriodon_diusinus (Rudicetus_squalodontoides (Kentriodon_schneideri (Kentriodon_sugawarai (Kentriodon_pernix (Kentriodon_obscurus Kentriodon_nakajimai ))))))(Kampholophus_serrulus Wimahl_chinookensis )))(((Pterophocaena_nishinoi (Albireo_whistleri (Odobenocetops_peruvianus (Denebola_brachycephala (Delphinapterus_leucas Monodon_monoceros )))))((Haborophocoena_toyoshimai (Numataphocoena_yamashitai (Haborophocoena_minutus ((((Australithax_intermedia Lomacetus_ginsburgi )(Piscolithax_boreios (Piscolithax_longirostris Piscolithax_tedfordi )))(Salumiphocaena_stocktoni (Semirostrum_ceruttii (Neophocaena_phocaenoides ((Phocoena_sinus Phocoena_spinipinnis )(Phocoena_phocoena (Phocoena_dioptrica Phocoenoides_dalli )))))))(Brabocetus_gigaseorum Septemtriocetus_bosselaersi )))))(Miophocaena_nishinoi Archaeophocaena_teshioensis )))(Norisdelphis_annakaensis (Orcinus_orca (((Lissodelphis_borealis Cephalorhynchus_hectori )((Orcaella_brevirostris (Steno_bredanensis ((Pseudorca_crassidens (Globicephala_macrorhynchus (Feresa_attenuata Peponocephala_electra )))(Grampus_griseus Hemisyntrachelus_cortesii ))))(Sotalia_fluviatilis (Sousa_chinensis (Tursiops_truncatus (Stenella_attenuata (Delphinus_delphis Lagenodelphis_hosei )))))))(Lagenorhynchus_acutus Eodelphinus_kabatensis ))))))))(Squaloziphius_emlongi (Xiphiacetus_bossi (ZMT_73 ((Squalodelphis_fanianii (Notocetus_vanbenedeni Phocageneus_venustus ))(Zarhachis_flagellator (Pomatodelphis_inaequalis Platanista_gangetica )))))))))))(Waipatia_maerewhenua ((Waipatia_hectori Awamokoa_tokarahi )(Urkudelphis_chawpipacha (Otekaikea_marplesi Otekaikea_huata )))))))))))*
(Georgiacetus_vogtlensis (Zygorhiza_kochii ((Archaeodelphis_patrius Xenorophus_sloanii )(Simocetus_rayi (Agorophius_pygmaeus (Patriocetus_kazakhstanicus ((Papahu_taitapu (Squalodon_calvertensis (Prosqualodon_davidis ((Kogia_breviceps (Orycterocetus_crocodilinus Physeter_macrocephalus ))(((Berardius_bairdii (Ziphius_cavirostris (Tasmacetus_shepherdi Mesoplodon_ginkgodens )))(((Lipotes_vexillifer Parapontoporia_sternbergi )(Brachydelphis_mazeasi (Pliopontos_littoralis (Inia_geoffrensis Pontoporia_blainvillei ))))(((Delphinodon_dividum ((Tagicetus_joneti (Pithanodelphis_cornutus ((Atocetus_iquensis Atocetus_nasalis )(Lophocetus_calvertensis Lophocetus_repenningi ))))(Macrokentriodon_morani (Hadrodelphis_calvertense Liolithax_pappus ))))(((Kentriodon_schneideri (Kentriodon_sugawarai (Kentriodon_pernix (Kentriodon_obscurus Kentriodon_nakajimai ))))(Rudicetus_squalodontoides Kentriodon_diusinus ))(Kampholophus_serrulus Wimahl_chinookensis )))(((Pterophocaena_nishinoi (Albireo_whistleri (Odobenocetops_peruvianus (Denebola_brachycephala (Delphinapterus_leucas Monodon_monoceros )))))((Haborophocoena_toyoshimai (Numataphocoena_yamashitai (Haborophocoena_minutus ((((Australithax_intermedia Lomacetus_ginsburgi )(Piscolithax_boreios (Piscolithax_longirostris Piscolithax_tedfordi )))(Salumiphocaena_stocktoni (Semirostrum_ceruttii (Neophocaena_phocaenoides ((Phocoena_sinus Phocoena_spinipinnis )(Phocoena_phocoena (Phocoena_dioptrica Phocoenoides_dalli )))))))(Brabocetus_gigaseorum Septemtriocetus_bosselaersi )))))(Miophocaena_nishinoi Archaeophocaena_teshioensis )))(Norisdelphis_annakaensis (Orcinus_orca (((Lissodelphis_borealis Cephalorhynchus_hectori )((Orcaella_brevirostris (Steno_bredanensis ((Pseudorca_crassidens (Globicephala_macrorhynchus (Feresa_attenuata Peponocephala_electra )))(Grampus_griseus Hemisyntrachelus_cortesii ))))(Sotalia_fluviatilis (Sousa_chinensis (Tursiops_truncatus (Stenella_attenuata (Delphinus_delphis Lagenodelphis_hosei )))))))(Lagenorhynchus_acutus Eodelphinus_kabatensis ))))))))(Squaloziphius_emlongi (Xiphiacetus_bossi (ZMT_73 ((Squalodelphis_fanianii (Notocetus_vanbenedeni Phocageneus_venustus ))(Zarhachis_flagellator (Pomatodelphis_inaequalis Platanista_gangetica )))))))))))(Waipatia_maerewhenua ((Waipatia_hectori Awamokoa_tokarahi )(Urkudelphis_chawpipacha (Otekaikea_marplesi Otekaikea_huata )))))))))))*
(Georgiacetus_vogtlensis (Zygorhiza_kochii ((Archaeodelphis_patrius Xenorophus_sloanii )(Simocetus_rayi (Agorophius_pygmaeus (Patriocetus_kazakhstanicus ((Papahu_taitapu (Squalodon_calvertensis (Prosqualodon_davidis ((Kogia_breviceps (Orycterocetus_crocodilinus Physeter_macrocephalus ))(((Berardius_bairdii (Ziphius_cavirostris (Tasmacetus_shepherdi Mesoplodon_ginkgodens )))(((Lipotes_vexillifer Parapontoporia_sternbergi )(Inia_geoffrensis (Pontoporia_blainvillei (Pliopontos_littoralis Brachydelphis_mazeasi ))))(((Delphinodon_dividum ((Tagicetus_joneti (Pithanodelphis_cornutus ((Atocetus_iquensis Atocetus_nasalis )(Lophocetus_calvertensis Lophocetus_repenningi ))))(Macrokentriodon_morani (Hadrodelphis_calvertense Liolithax_pappus ))))((Kentriodon_diusinus (Rudicetus_squalodontoides (Kentriodon_schneideri (Kentriodon_sugawarai (Kentriodon_pernix (Kentriodon_obscurus Kentriodon_nakajimai ))))))(Kampholophus_serrulus Wimahl_chinookensis )))(((Pterophocaena_nishinoi (Albireo_whistleri (Denebola_brachycephala (Odobenocetops_peruvianus (Delphinapterus_leucas Monodon_monoceros )))))((Haborophocoena_toyoshimai (Numataphocoena_yamashitai (Haborophocoena_minutus ((((Australithax_intermedia Lomacetus_ginsburgi )(Piscolithax_boreios (Piscolithax_longirostris Piscolithax_tedfordi )))(Salumiphocaena_stocktoni (Semirostrum_ceruttii (Neophocaena_phocaenoides ((Phocoena_sinus Phocoena_spinipinnis )(Phocoena_phocoena (Phocoena_dioptrica Phocoenoides_dalli )))))))(Brabocetus_gigaseorum Septemtriocetus_bosselaersi )))))(Miophocaena_nishinoi Archaeophocaena_teshioensis )))(Norisdelphis_annakaensis (Orcinus_orca (((Lissodelphis_borealis Cephalorhynchus_hectori )((Orcaella_brevirostris (Steno_bredanensis ((Pseudorca_crassidens (Globicephala_macrorhynchus (Feresa_attenuata Peponocephala_electra )))(Grampus_griseus Hemisyntrachelus_cortesii ))))(Sotalia_fluviatilis (Sousa_chinensis (Tursiops_truncatus (Stenella_attenuata (Delphinus_delphis Lagenodelphis_hosei )))))))(Lagenorhynchus_acutus Eodelphinus_kabatensis ))))))))(Squaloziphius_emlongi (Xiphiacetus_bossi (ZMT_73 ((Squalodelphis_fanianii (Notocetus_vanbenedeni Phocageneus_venustus ))(Zarhachis_flagellator (Pomatodelphis_inaequalis Platanista_gangetica )))))))))))(Waipatia_maerewhenua ((Waipatia_hectori Awamokoa_tokarahi )(Urkudelphis_chawpipacha (Otekaikea_marplesi Otekaikea_huata )))))))))))*
(Georgiacetus_vogtlensis (Zygorhiza_kochii ((Archaeodelphis_patrius Xenorophus_sloanii )(Simocetus_rayi (Agorophius_pygmaeus (Patriocetus_kazakhstanicus ((Papahu_taitapu (Squalodon_calvertensis (Prosqualodon_davidis ((Kogia_breviceps (Orycterocetus_crocodilinus Physeter_macrocephalus ))(((Berardius_bairdii (Ziphius_cavirostris (Tasmacetus_shepherdi Mesoplodon_ginkgodens )))((Parapontoporia_sternbergi (Lipotes_vexillifer (Inia_geoffrensis (Pontoporia_blainvillei (Pliopontos_littoralis Brachydelphis_mazeasi )))))(((Delphinodon_dividum ((Tagicetus_joneti (Pithanodelphis_cornutus ((Atocetus_iquensis Atocetus_nasalis )(Lophocetus_calvertensis Lophocetus_repenningi ))))(Macrokentriodon_morani (Hadrodelphis_calvertense Liolithax_pappus ))))(((Kentriodon_schneideri (Kentriodon_sugawarai (Kentriodon_pernix (Kentriodon_obscurus Kentriodon_nakajimai ))))(Rudicetus_squalodontoides Kentriodon_diusinus ))(Kampholophus_serrulus Wimahl_chinookensis )))(((Pterophocaena_nishinoi (Albireo_whistleri (Denebola_brachycephala (Odobenocetops_peruvianus (Delphinapterus_leucas Monodon_monoceros )))))(Haborophocoena_toyoshimai ((Numataphocoena_yamashitai (Haborophocoena_minutus ((((Australithax_intermedia Lomacetus_ginsburgi )(Piscolithax_boreios (Piscolithax_longirostris Piscolithax_tedfordi )))(Salumiphocaena_stocktoni (Semirostrum_ceruttii (Neophocaena_phocaenoides ((Phocoena_sinus Phocoena_spinipinnis )(Phocoena_phocoena (Phocoena_dioptrica Phocoenoides_dalli )))))))(Brabocetus_gigaseorum Septemtriocetus_bosselaersi ))))(Miophocaena_nishinoi Archaeophocaena_teshioensis ))))(Norisdelphis_annakaensis (Orcinus_orca (((Lissodelphis_borealis Cephalorhynchus_hectori )((Orcaella_brevirostris (Steno_bredanensis ((Pseudorca_crassidens (Globicephala_macrorhynchus (Feresa_attenuata Peponocephala_electra )))(Grampus_griseus Hemisyntrachelus_cortesii ))))(Sotalia_fluviatilis (Sousa_chinensis (Tursiops_truncatus (Stenella_attenuata (Delphinus_delphis Lagenodelphis_hosei )))))))(Lagenorhynchus_acutus Eodelphinus_kabatensis ))))))))(Squaloziphius_emlongi (Xiphiacetus_bossi (ZMT_73 ((Squalodelphis_fanianii (Notocetus_vanbenedeni Phocageneus_venustus ))(Zarhachis_flagellator (Pomatodelphis_inaequalis Platanista_gangetica )))))))))))(Waipatia_maerewhenua ((Waipatia_hectori Awamokoa_tokarahi )(Urkudelphis_chawpipacha (Otekaikea_marplesi Otekaikea_huata )))))))))))*
(Georgiacetus_vogtlensis (Zygorhiza_kochii ((Archaeodelphis_patrius Xenorophus_sloanii )(Simocetus_rayi (Agorophius_pygmaeus (Patriocetus_kazakhstanicus ((Papahu_taitapu (Squalodon_calvertensis (Prosqualodon_davidis ((Kogia_breviceps (Orycterocetus_crocodilinus Physeter_macrocephalus ))(((Berardius_bairdii (Ziphius_cavirostris (Tasmacetus_shepherdi Mesoplodon_ginkgodens )))(((Lipotes_vexillifer Parapontoporia_sternbergi )(Inia_geoffrensis (Pontoporia_blainvillei (Pliopontos_littoralis Brachydelphis_mazeasi ))))(((Delphinodon_dividum ((Tagicetus_joneti (Pithanodelphis_cornutus ((Atocetus_iquensis Atocetus_nasalis )(Lophocetus_calvertensis Lophocetus_repenningi ))))(Macrokentriodon_morani (Hadrodelphis_calvertense Liolithax_pappus ))))(((Kentriodon_schneideri (Kentriodon_sugawarai (Kentriodon_pernix (Kentriodon_obscurus Kentriodon_nakajimai ))))(Rudicetus_squalodontoides Kentriodon_diusinus ))(Kampholophus_serrulus Wimahl_chinookensis )))((Pterophocaena_nishinoi ((Albireo_whistleri (Odobenocetops_peruvianus (Denebola_brachycephala (Delphinapterus_leucas Monodon_monoceros ))))((Haborophocoena_toyoshimai (Numataphocoena_yamashitai (Haborophocoena_minutus (((Australithax_intermedia Lomacetus_ginsburgi )(Piscolithax_boreios (Piscolithax_longirostris Piscolithax_tedfordi )))(Salumiphocaena_stocktoni ((Semirostrum_ceruttii (Brabocetus_gigaseorum Septemtriocetus_bosselaersi ))(Neophocaena_phocaenoides ((Phocoena_sinus Phocoena_spinipinnis )(Phocoena_phocoena (Phocoena_dioptrica Phocoenoides_dalli ))))))))))(Miophocaena_nishinoi Archaeophocaena_teshioensis ))))(Norisdelphis_annakaensis (Orcinus_orca (((Lissodelphis_borealis Cephalorhynchus_hectori )((Orcaella_brevirostris (Steno_bredanensis ((Pseudorca_crassidens (Globicephala_macrorhynchus (Feresa_attenuata Peponocephala_electra )))(Grampus_griseus Hemisyntrachelus_cortesii ))))(Sotalia_fluviatilis (Sousa_chinensis (Tursiops_truncatus (Stenella_attenuata (Delphinus_delphis Lagenodelphis_hosei )))))))(Lagenorhynchus_acutus Eodelphinus_kabatensis ))))))))(Squaloziphius_emlongi (Xiphiacetus_bossi (ZMT_73 ((Squalodelphis_fanianii (Notocetus_vanbenedeni Phocageneus_venustus ))(Zarhachis_flagellator (Pomatodelphis_inaequalis Platanista_gangetica )))))))))))(Waipatia_maerewhenua ((Waipatia_hectori Awamokoa_tokarahi )(Urkudelphis_chawpipacha (Otekaikea_marplesi Otekaikea_huata )))))))))))*
(Georgiacetus_vogtlensis (Zygorhiza_kochii ((Archaeodelphis_patrius Xenorophus_sloanii )(Simocetus_rayi (Agorophius_pygmaeus (Patriocetus_kazakhstanicus ((Papahu_taitapu (Squalodon_calvertensis (Prosqualodon_davidis ((Kogia_breviceps (Orycterocetus_crocodilinus Physeter_macrocephalus ))(((Berardius_bairdii (Ziphius_cavirostris (Tasmacetus_shepherdi Mesoplodon_ginkgodens )))(((Lipotes_vexillifer Parapontoporia_sternbergi )(Brachydelphis_mazeasi (Pliopontos_littoralis (Inia_geoffrensis Pontoporia_blainvillei ))))(((Delphinodon_dividum ((Tagicetus_joneti (Pithanodelphis_cornutus ((Atocetus_iquensis Atocetus_nasalis )(Lophocetus_calvertensis Lophocetus_repenningi ))))(Macrokentriodon_morani (Hadrodelphis_calvertense Liolithax_pappus ))))((Kentriodon_diusinus (Rudicetus_squalodontoides (Kentriodon_schneideri (Kentriodon_sugawarai (Kentriodon_pernix (Kentriodon_obscurus Kentriodon_nakajimai ))))))(Kampholophus_serrulus Wimahl_chinookensis )))(((Pterophocaena_nishinoi (Albireo_whistleri (Denebola_brachycephala (Odobenocetops_peruvianus (Delphinapterus_leucas Monodon_monoceros )))))((Haborophocoena_toyoshimai (Numataphocoena_yamashitai (Haborophocoena_minutus ((((Australithax_intermedia Lomacetus_ginsburgi )(Piscolithax_boreios (Piscolithax_longirostris Piscolithax_tedfordi )))(Semirostrum_ceruttii (Salumiphocaena_stocktoni (Neophocaena_phocaenoides ((Phocoena_sinus Phocoena_spinipinnis )(Phocoena_phocoena (Phocoena_dioptrica Phocoenoides_dalli )))))))(Brabocetus_gigaseorum Septemtriocetus_bosselaersi )))))(Miophocaena_nishinoi Archaeophocaena_teshioensis )))(Norisdelphis_annakaensis (Orcinus_orca (((Lissodelphis_borealis Cephalorhynchus_hectori )((Orcaella_brevirostris (Steno_bredanensis ((Pseudorca_crassidens (Globicephala_macrorhynchus (Feresa_attenuata Peponocephala_electra )))(Grampus_griseus Hemisyntrachelus_cortesii ))))(Sotalia_fluviatilis (Sousa_chinensis (Tursiops_truncatus (Stenella_attenuata (Delphinus_delphis Lagenodelphis_hosei )))))))(Lagenorhynchus_acutus Eodelphinus_kabatensis ))))))))(Squaloziphius_emlongi (Xiphiacetus_bossi (ZMT_73 ((Squalodelphis_fanianii (Notocetus_vanbenedeni Phocageneus_venustus ))(Zarhachis_flagellator (Pomatodelphis_inaequalis Platanista_gangetica )))))))))))(Waipatia_maerewhenua ((Waipatia_hectori Awamokoa_tokarahi )(Urkudelphis_chawpipacha (Otekaikea_marplesi Otekaikea_huata )))))))))))*
(Georgiacetus_vogtlensis (Zygorhiza_kochii ((Archaeodelphis_patrius Xenorophus_sloanii )(Simocetus_rayi (Agorophius_pygmaeus (Patriocetus_kazakhstanicus ((Papahu_taitapu (Squalodon_calvertensis (Prosqualodon_davidis ((Kogia_breviceps (Orycterocetus_crocodilinus Physeter_macrocephalus ))(((Berardius_bairdii (Ziphius_cavirostris (Tasmacetus_shepherdi Mesoplodon_ginkgodens )))((Parapontoporia_sternbergi (Lipotes_vexillifer (Inia_geoffrensis (Pontoporia_blainvillei (Pliopontos_littoralis Brachydelphis_mazeasi )))))(((Delphinodon_dividum ((Tagicetus_joneti (Pithanodelphis_cornutus ((Atocetus_iquensis Atocetus_nasalis )(Lophocetus_calvertensis Lophocetus_repenningi ))))(Macrokentriodon_morani (Hadrodelphis_calvertense Liolithax_pappus ))))((Kentriodon_diusinus (Rudicetus_squalodontoides (Kentriodon_schneideri (Kentriodon_sugawarai (Kentriodon_pernix (Kentriodon_obscurus Kentriodon_nakajimai ))))))(Kampholophus_serrulus Wimahl_chinookensis )))(((Albireo_whistleri (Odobenocetops_peruvianus (Denebola_brachycephala (Delphinapterus_leucas Monodon_monoceros ))))((Haborophocoena_toyoshimai (Numataphocoena_yamashitai (Haborophocoena_minutus ((((Australithax_intermedia Lomacetus_ginsburgi )(Piscolithax_boreios (Piscolithax_longirostris Piscolithax_tedfordi )))(Semirostrum_ceruttii (Salumiphocaena_stocktoni (Neophocaena_phocaenoides ((Phocoena_sinus Phocoena_spinipinnis )(Phocoena_phocoena (Phocoena_dioptrica Phocoenoides_dalli )))))))(Brabocetus_gigaseorum Septemtriocetus_bosselaersi )))))(Miophocaena_nishinoi Archaeophocaena_teshioensis )))(Pterophocaena_nishinoi (Norisdelphis_annakaensis (Orcinus_orca (((Lissodelphis_borealis Cephalorhynchus_hectori )((Orcaella_brevirostris (Steno_bredanensis ((Pseudorca_crassidens (Globicephala_macrorhynchus (Feresa_attenuata Peponocephala_electra )))(Grampus_griseus Hemisyntrachelus_cortesii ))))(Sotalia_fluviatilis (Sousa_chinensis (Tursiops_truncatus (Stenella_attenuata (Delphinus_delphis Lagenodelphis_hosei )))))))(Lagenorhynchus_acutus Eodelphinus_kabatensis )))))))))(Squaloziphius_emlongi (Xiphiacetus_bossi (ZMT_73 ((Squalodelphis_fanianii (Notocetus_vanbenedeni Phocageneus_venustus ))(Zarhachis_flagellator (Pomatodelphis_inaequalis Platanista_gangetica )))))))))))(Waipatia_maerewhenua ((Waipatia_hectori Awamokoa_tokarahi )(Urkudelphis_chawpipacha (Otekaikea_marplesi Otekaikea_huata )))))))))))*
(Georgiacetus_vogtlensis (Zygorhiza_kochii ((Archaeodelphis_patrius Xenorophus_sloanii )(Simocetus_rayi (Agorophius_pygmaeus (Patriocetus_kazakhstanicus ((Papahu_taitapu (Squalodon_calvertensis (Prosqualodon_davidis ((Kogia_breviceps (Orycterocetus_crocodilinus Physeter_macrocephalus ))(((Berardius_bairdii (Ziphius_cavirostris (Tasmacetus_shepherdi Mesoplodon_ginkgodens )))((Lipotes_vexillifer (Parapontoporia_sternbergi (Inia_geoffrensis (Pontoporia_blainvillei (Pliopontos_littoralis Brachydelphis_mazeasi )))))(((Delphinodon_dividum ((Tagicetus_joneti (Pithanodelphis_cornutus ((Atocetus_iquensis Atocetus_nasalis )(Lophocetus_calvertensis Lophocetus_repenningi ))))(Macrokentriodon_morani (Hadrodelphis_calvertense Liolithax_pappus ))))((Kentriodon_diusinus (Rudicetus_squalodontoides (Kentriodon_schneideri (Kentriodon_sugawarai (Kentriodon_pernix (Kentriodon_obscurus Kentriodon_nakajimai ))))))(Kampholophus_serrulus Wimahl_chinookensis )))(((Albireo_whistleri (Odobenocetops_peruvianus (Denebola_brachycephala (Delphinapterus_leucas Monodon_monoceros ))))((Haborophocoena_toyoshimai (Numataphocoena_yamashitai (Haborophocoena_minutus ((((Australithax_intermedia Lomacetus_ginsburgi )(Piscolithax_boreios (Piscolithax_longirostris Piscolithax_tedfordi )))(Semirostrum_ceruttii (Salumiphocaena_stocktoni (Neophocaena_phocaenoides ((Phocoena_sinus Phocoena_spinipinnis )(Phocoena_phocoena (Phocoena_dioptrica Phocoenoides_dalli )))))))(Brabocetus_gigaseorum Septemtriocetus_bosselaersi )))))(Miophocaena_nishinoi Archaeophocaena_teshioensis )))(Pterophocaena_nishinoi (Norisdelphis_annakaensis (Orcinus_orca (((Lissodelphis_borealis Cephalorhynchus_hectori )((Orcaella_brevirostris (Steno_bredanensis ((Pseudorca_crassidens (Globicephala_macrorhynchus (Feresa_attenuata Peponocephala_electra )))(Grampus_griseus Hemisyntrachelus_cortesii ))))(Sotalia_fluviatilis (Sousa_chinensis (Tursiops_truncatus (Stenella_attenuata (Delphinus_delphis Lagenodelphis_hosei )))))))(Lagenorhynchus_acutus Eodelphinus_kabatensis )))))))))(Squaloziphius_emlongi (Xiphiacetus_bossi (ZMT_73 ((Squalodelphis_fanianii (Notocetus_vanbenedeni Phocageneus_venustus ))(Zarhachis_flagellator (Pomatodelphis_inaequalis Platanista_gangetica )))))))))))(Waipatia_maerewhenua ((Waipatia_hectori Awamokoa_tokarahi )(Urkudelphis_chawpipacha (Otekaikea_marplesi Otekaikea_huata )))))))))))*
(Georgiacetus_vogtlensis (Zygorhiza_kochii ((Archaeodelphis_patrius Xenorophus_sloanii )(Simocetus_rayi (Agorophius_pygmaeus (Patriocetus_kazakhstanicus ((Papahu_taitapu (Squalodon_calvertensis (Prosqualodon_davidis ((Kogia_breviceps (Orycterocetus_crocodilinus Physeter_macrocephalus ))(((Berardius_bairdii (Ziphius_cavirostris (Tasmacetus_shepherdi Mesoplodon_ginkgodens )))((Parapontoporia_sternbergi (Lipotes_vexillifer (Inia_geoffrensis (Pontoporia_blainvillei (Pliopontos_littoralis Brachydelphis_mazeasi )))))(((Delphinodon_dividum ((Tagicetus_joneti (Pithanodelphis_cornutus ((Atocetus_iquensis Atocetus_nasalis )(Lophocetus_calvertensis Lophocetus_repenningi ))))(Macrokentriodon_morani (Hadrodelphis_calvertense Liolithax_pappus ))))(((Kentriodon_schneideri (Kentriodon_sugawarai (Kentriodon_pernix (Kentriodon_obscurus Kentriodon_nakajimai ))))(Rudicetus_squalodontoides Kentriodon_diusinus ))(Kampholophus_serrulus Wimahl_chinookensis )))(((Pterophocaena_nishinoi (Albireo_whistleri (Odobenocetops_peruvianus (Denebola_brachycephala (Delphinapterus_leucas Monodon_monoceros )))))(Haborophocoena_toyoshimai ((Numataphocoena_yamashitai (Haborophocoena_minutus ((((Australithax_intermedia Lomacetus_ginsburgi )(Piscolithax_boreios (Piscolithax_longirostris Piscolithax_tedfordi )))(Semirostrum_ceruttii (Salumiphocaena_stocktoni (Neophocaena_phocaenoides ((Phocoena_sinus Phocoena_spinipinnis )(Phocoena_phocoena (Phocoena_dioptrica Phocoenoides_dalli )))))))(Brabocetus_gigaseorum Septemtriocetus_bosselaersi ))))(Miophocaena_nishinoi Archaeophocaena_teshioensis ))))(Norisdelphis_annakaensis (Orcinus_orca (((Lissodelphis_borealis Cephalorhynchus_hectori )((Orcaella_brevirostris (Steno_bredanensis ((Pseudorca_crassidens (Globicephala_macrorhynchus (Feresa_attenuata Peponocephala_electra )))(Grampus_griseus Hemisyntrachelus_cortesii ))))(Sotalia_fluviatilis (Sousa_chinensis (Tursiops_truncatus (Stenella_attenuata (Delphinus_delphis Lagenodelphis_hosei )))))))(Lagenorhynchus_acutus Eodelphinus_kabatensis ))))))))(Squaloziphius_emlongi (Xiphiacetus_bossi (ZMT_73 ((Squalodelphis_fanianii (Notocetus_vanbenedeni Phocageneus_venustus ))(Zarhachis_flagellator (Pomatodelphis_inaequalis Platanista_gangetica )))))))))))(Waipatia_maerewhenua ((Waipatia_hectori Awamokoa_tokarahi )(Urkudelphis_chawpipacha (Otekaikea_marplesi Otekaikea_huata )))))))))))*
(Georgiacetus_vogtlensis (Zygorhiza_kochii ((Archaeodelphis_patrius Xenorophus_sloanii )(Simocetus_rayi (Agorophius_pygmaeus (Patriocetus_kazakhstanicus ((Papahu_taitapu (Squalodon_calvertensis (Prosqualodon_davidis ((Kogia_breviceps (Orycterocetus_crocodilinus Physeter_macrocephalus ))(((Berardius_bairdii (Ziphius_cavirostris (Tasmacetus_shepherdi Mesoplodon_ginkgodens )))(((Lipotes_vexillifer Parapontoporia_sternbergi )((Inia_geoffrensis Pontoporia_blainvillei )(Pliopontos_littoralis Brachydelphis_mazeasi )))(((Delphinodon_dividum ((Tagicetus_joneti (Pithanodelphis_cornutus ((Atocetus_iquensis Atocetus_nasalis )(Lophocetus_calvertensis Lophocetus_repenningi ))))(Macrokentriodon_morani (Hadrodelphis_calvertense Liolithax_pappus ))))(((Kentriodon_schneideri (Kentriodon_sugawarai (Kentriodon_pernix (Kentriodon_obscurus Kentriodon_nakajimai ))))(Rudicetus_squalodontoides Kentriodon_diusinus ))(Kampholophus_serrulus Wimahl_chinookensis )))((Pterophocaena_nishinoi ((Albireo_whistleri (Odobenocetops_peruvianus (Denebola_brachycephala (Delphinapterus_leucas Monodon_monoceros ))))((Haborophocoena_toyoshimai (Numataphocoena_yamashitai (Haborophocoena_minutus (((Australithax_intermedia Lomacetus_ginsburgi )(Piscolithax_boreios (Piscolithax_longirostris Piscolithax_tedfordi )))(Salumiphocaena_stocktoni ((Septemtriocetus_bosselaersi (Semirostrum_ceruttii Brabocetus_gigaseorum ))(Neophocaena_phocaenoides ((Phocoena_sinus Phocoena_spinipinnis )(Phocoena_phocoena (Phocoena_dioptrica Phocoenoides_dalli ))))))))))(Miophocaena_nishinoi Archaeophocaena_teshioensis ))))(Norisdelphis_annakaensis (Orcinus_orca (((Lissodelphis_borealis Cephalorhynchus_hectori )((Orcaella_brevirostris (Steno_bredanensis ((Pseudorca_crassidens (Globicephala_macrorhynchus (Feresa_attenuata Peponocephala_electra )))(Grampus_griseus Hemisyntrachelus_cortesii ))))(Sotalia_fluviatilis (Sousa_chinensis (Tursiops_truncatus (Stenella_attenuata (Delphinus_delphis Lagenodelphis_hosei )))))))(Lagenorhynchus_acutus Eodelphinus_kabatensis ))))))))(Squaloziphius_emlongi (Xiphiacetus_bossi (ZMT_73 ((Squalodelphis_fanianii (Notocetus_vanbenedeni Phocageneus_venustus ))(Zarhachis_flagellator (Pomatodelphis_inaequalis Platanista_gangetica )))))))))))(Waipatia_maerewhenua ((Waipatia_hectori Awamokoa_tokarahi )(Urkudelphis_chawpipacha (Otekaikea_marplesi Otekaikea_huata )))))))))))*
(Georgiacetus_vogtlensis (Zygorhiza_kochii ((Archaeodelphis_patrius Xenorophus_sloanii )(Simocetus_rayi (Agorophius_pygmaeus (Patriocetus_kazakhstanicus ((Papahu_taitapu (Squalodon_calvertensis (Prosqualodon_davidis ((Kogia_breviceps (Orycterocetus_crocodilinus Physeter_macrocephalus ))(((Berardius_bairdii (Ziphius_cavirostris (Tasmacetus_shepherdi Mesoplodon_ginkgodens )))((Parapontoporia_sternbergi (Lipotes_vexillifer (Inia_geoffrensis (Pontoporia_blainvillei (Pliopontos_littoralis Brachydelphis_mazeasi )))))(((Delphinodon_dividum ((Tagicetus_joneti (Pithanodelphis_cornutus ((Atocetus_iquensis Atocetus_nasalis )(Lophocetus_calvertensis Lophocetus_repenningi ))))(Macrokentriodon_morani (Hadrodelphis_calvertense Liolithax_pappus ))))((Kentriodon_diusinus (Rudicetus_squalodontoides (Kentriodon_schneideri (Kentriodon_sugawarai (Kentriodon_pernix (Kentriodon_obscurus Kentriodon_nakajimai ))))))(Kampholophus_serrulus Wimahl_chinookensis )))(((Pterophocaena_nishinoi (Albireo_whistleri (Odobenocetops_peruvianus (Denebola_brachycephala (Delphinapterus_leucas Monodon_monoceros )))))(Haborophocoena_toyoshimai ((Numataphocoena_yamashitai (Haborophocoena_minutus (((Australithax_intermedia Lomacetus_ginsburgi )(Piscolithax_boreios (Piscolithax_longirostris Piscolithax_tedfordi )))(Salumiphocaena_stocktoni ((Semirostrum_ceruttii (Brabocetus_gigaseorum Septemtriocetus_bosselaersi ))(Neophocaena_phocaenoides ((Phocoena_sinus Phocoena_spinipinnis )(Phocoena_phocoena (Phocoena_dioptrica Phocoenoides_dalli )))))))))(Miophocaena_nishinoi Archaeophocaena_teshioensis ))))(Norisdelphis_annakaensis (Orcinus_orca (((Lissodelphis_borealis Cephalorhynchus_hectori )((Orcaella_brevirostris (Steno_bredanensis ((Pseudorca_crassidens (Globicephala_macrorhynchus (Feresa_attenuata Peponocephala_electra )))(Grampus_griseus Hemisyntrachelus_cortesii ))))(Sotalia_fluviatilis (Sousa_chinensis (Tursiops_truncatus (Stenella_attenuata (Delphinus_delphis Lagenodelphis_hosei )))))))(Lagenorhynchus_acutus Eodelphinus_kabatensis ))))))))(Squaloziphius_emlongi (Xiphiacetus_bossi (ZMT_73 ((Squalodelphis_fanianii (Notocetus_vanbenedeni Phocageneus_venustus ))(Zarhachis_flagellator (Pomatodelphis_inaequalis Platanista_gangetica )))))))))))(Waipatia_maerewhenua ((Waipatia_hectori Awamokoa_tokarahi )(Urkudelphis_chawpipacha (Otekaikea_marplesi Otekaikea_huata )))))))))))*
(Georgiacetus_vogtlensis (Zygorhiza_kochii ((Archaeodelphis_patrius Xenorophus_sloanii )(Simocetus_rayi (Agorophius_pygmaeus (Patriocetus_kazakhstanicus ((Papahu_taitapu (Squalodon_calvertensis (Prosqualodon_davidis ((Kogia_breviceps (Orycterocetus_crocodilinus Physeter_macrocephalus ))(((Berardius_bairdii (Ziphius_cavirostris (Tasmacetus_shepherdi Mesoplodon_ginkgodens )))(((Lipotes_vexillifer Parapontoporia_sternbergi )(Inia_geoffrensis (Pontoporia_blainvillei (Pliopontos_littoralis Brachydelphis_mazeasi ))))(((Delphinodon_dividum ((Tagicetus_joneti (Pithanodelphis_cornutus ((Atocetus_iquensis Atocetus_nasalis )(Lophocetus_calvertensis Lophocetus_repenningi ))))(Macrokentriodon_morani (Hadrodelphis_calvertense Liolithax_pappus ))))((Kentriodon_diusinus (Rudicetus_squalodontoides (Kentriodon_schneideri (Kentriodon_sugawarai (Kentriodon_pernix (Kentriodon_obscurus Kentriodon_nakajimai ))))))(Kampholophus_serrulus Wimahl_chinookensis )))(((Pterophocaena_nishinoi (Albireo_whistleri (Odobenocetops_peruvianus (Denebola_brachycephala (Delphinapterus_leucas Monodon_monoceros )))))(Haborophocoena_toyoshimai ((Numataphocoena_yamashitai (Haborophocoena_minutus (((Australithax_intermedia Lomacetus_ginsburgi )(Piscolithax_boreios (Piscolithax_longirostris Piscolithax_tedfordi )))(Salumiphocaena_stocktoni ((Septemtriocetus_bosselaersi (Semirostrum_ceruttii Brabocetus_gigaseorum ))(Neophocaena_phocaenoides ((Phocoena_sinus Phocoena_spinipinnis )(Phocoena_phocoena (Phocoena_dioptrica Phocoenoides_dalli )))))))))(Miophocaena_nishinoi Archaeophocaena_teshioensis ))))(Norisdelphis_annakaensis (Orcinus_orca (((Lissodelphis_borealis Cephalorhynchus_hectori )((Orcaella_brevirostris (Steno_bredanensis ((Pseudorca_crassidens (Globicephala_macrorhynchus (Feresa_attenuata Peponocephala_electra )))(Grampus_griseus Hemisyntrachelus_cortesii ))))(Sotalia_fluviatilis (Sousa_chinensis (Tursiops_truncatus (Stenella_attenuata (Delphinus_delphis Lagenodelphis_hosei )))))))(Lagenorhynchus_acutus Eodelphinus_kabatensis ))))))))(Squaloziphius_emlongi (Xiphiacetus_bossi (ZMT_73 ((Squalodelphis_fanianii (Notocetus_vanbenedeni Phocageneus_venustus ))(Zarhachis_flagellator (Pomatodelphis_inaequalis Platanista_gangetica )))))))))))(Waipatia_maerewhenua ((Waipatia_hectori Awamokoa_tokarahi )(Urkudelphis_chawpipacha (Otekaikea_marplesi Otekaikea_huata )))))))))))*
(Georgiacetus_vogtlensis (Zygorhiza_kochii ((Archaeodelphis_patrius Xenorophus_sloanii )(Simocetus_rayi (Agorophius_pygmaeus (Patriocetus_kazakhstanicus ((Papahu_taitapu (Squalodon_calvertensis (Prosqualodon_davidis ((Kogia_breviceps (Orycterocetus_crocodilinus Physeter_macrocephalus ))(((Berardius_bairdii (Ziphius_cavirostris (Tasmacetus_shepherdi Mesoplodon_ginkgodens )))(((Lipotes_vexillifer Parapontoporia_sternbergi )((Inia_geoffrensis Pontoporia_blainvillei )(Pliopontos_littoralis Brachydelphis_mazeasi )))(((Delphinodon_dividum ((Tagicetus_joneti (Pithanodelphis_cornutus ((Atocetus_iquensis Atocetus_nasalis )(Lophocetus_calvertensis Lophocetus_repenningi ))))(Macrokentriodon_morani (Hadrodelphis_calvertense Liolithax_pappus ))))((Kentriodon_diusinus (Rudicetus_squalodontoides (Kentriodon_schneideri (Kentriodon_sugawarai (Kentriodon_pernix (Kentriodon_obscurus Kentriodon_nakajimai ))))))(Kampholophus_serrulus Wimahl_chinookensis )))(((Pterophocaena_nishinoi (Albireo_whistleri (Odobenocetops_peruvianus (Denebola_brachycephala (Delphinapterus_leucas Monodon_monoceros )))))(Haborophocoena_toyoshimai ((Numataphocoena_yamashitai (Haborophocoena_minutus (((Australithax_intermedia Lomacetus_ginsburgi )(Piscolithax_boreios (Piscolithax_longirostris Piscolithax_tedfordi )))(Salumiphocaena_stocktoni ((Septemtriocetus_bosselaersi (Semirostrum_ceruttii Brabocetus_gigaseorum ))(Neophocaena_phocaenoides ((Phocoena_sinus Phocoena_spinipinnis )(Phocoena_phocoena (Phocoena_dioptrica Phocoenoides_dalli )))))))))(Miophocaena_nishinoi Archaeophocaena_teshioensis ))))(Norisdelphis_annakaensis (Orcinus_orca (((Lissodelphis_borealis Cephalorhynchus_hectori )((Orcaella_brevirostris (Steno_bredanensis ((Pseudorca_crassidens (Globicephala_macrorhynchus (Feresa_attenuata Peponocephala_electra )))(Grampus_griseus Hemisyntrachelus_cortesii ))))(Sotalia_fluviatilis (Sousa_chinensis (Tursiops_truncatus (Stenella_attenuata (Delphinus_delphis Lagenodelphis_hosei )))))))(Lagenorhynchus_acutus Eodelphinus_kabatensis ))))))))(Squaloziphius_emlongi (Xiphiacetus_bossi (ZMT_73 ((Squalodelphis_fanianii (Notocetus_vanbenedeni Phocageneus_venustus ))(Zarhachis_flagellator (Pomatodelphis_inaequalis Platanista_gangetica )))))))))))(Waipatia_maerewhenua ((Waipatia_hectori Awamokoa_tokarahi )(Urkudelphis_chawpipacha (Otekaikea_marplesi Otekaikea_huata )))))))))))*
(Georgiacetus_vogtlensis (Zygorhiza_kochii ((Archaeodelphis_patrius Xenorophus_sloanii )(Simocetus_rayi (Agorophius_pygmaeus (Patriocetus_kazakhstanicus ((Papahu_taitapu (Squalodon_calvertensis (Prosqualodon_davidis ((Kogia_breviceps (Orycterocetus_crocodilinus Physeter_macrocephalus ))(((Berardius_bairdii (Ziphius_cavirostris (Tasmacetus_shepherdi Mesoplodon_ginkgodens )))((Lipotes_vexillifer (Parapontoporia_sternbergi (Inia_geoffrensis (Pontoporia_blainvillei (Pliopontos_littoralis Brachydelphis_mazeasi )))))(((Delphinodon_dividum ((Tagicetus_joneti (Pithanodelphis_cornutus ((Atocetus_iquensis Atocetus_nasalis )(Lophocetus_calvertensis Lophocetus_repenningi ))))(Macrokentriodon_morani (Hadrodelphis_calvertense Liolithax_pappus ))))(((Kentriodon_schneideri (Kentriodon_sugawarai (Kentriodon_pernix (Kentriodon_obscurus Kentriodon_nakajimai ))))(Rudicetus_squalodontoides Kentriodon_diusinus ))(Kampholophus_serrulus Wimahl_chinookensis )))(((Pterophocaena_nishinoi (Albireo_whistleri (Denebola_brachycephala (Odobenocetops_peruvianus (Delphinapterus_leucas Monodon_monoceros )))))((Haborophocoena_toyoshimai (Numataphocoena_yamashitai (Haborophocoena_minutus ((((Australithax_intermedia Lomacetus_ginsburgi )(Piscolithax_boreios (Piscolithax_longirostris Piscolithax_tedfordi )))(Semirostrum_ceruttii (Salumiphocaena_stocktoni (Neophocaena_phocaenoides ((Phocoena_sinus Phocoena_spinipinnis )(Phocoena_phocoena (Phocoena_dioptrica Phocoenoides_dalli )))))))(Brabocetus_gigaseorum Septemtriocetus_bosselaersi )))))(Miophocaena_nishinoi Archaeophocaena_teshioensis )))(Norisdelphis_annakaensis (Orcinus_orca (((Lissodelphis_borealis Cephalorhynchus_hectori )((Orcaella_brevirostris (Steno_bredanensis ((Pseudorca_crassidens (Globicephala_macrorhynchus (Feresa_attenuata Peponocephala_electra )))(Grampus_griseus Hemisyntrachelus_cortesii ))))(Sotalia_fluviatilis (Sousa_chinensis (Tursiops_truncatus (Stenella_attenuata (Delphinus_delphis Lagenodelphis_hosei )))))))(Lagenorhynchus_acutus Eodelphinus_kabatensis ))))))))(Squaloziphius_emlongi (Xiphiacetus_bossi (ZMT_73 ((Squalodelphis_fanianii (Notocetus_vanbenedeni Phocageneus_venustus ))(Zarhachis_flagellator (Pomatodelphis_inaequalis Platanista_gangetica )))))))))))(Waipatia_maerewhenua ((Waipatia_hectori Awamokoa_tokarahi )(Urkudelphis_chawpipacha (Otekaikea_marplesi Otekaikea_huata )))))))))))*
(Georgiacetus_vogtlensis (Zygorhiza_kochii ((Archaeodelphis_patrius Xenorophus_sloanii )(Simocetus_rayi (Agorophius_pygmaeus (Patriocetus_kazakhstanicus ((Papahu_taitapu (Squalodon_calvertensis (Prosqualodon_davidis ((Kogia_breviceps (Orycterocetus_crocodilinus Physeter_macrocephalus ))(((Berardius_bairdii (Ziphius_cavirostris (Tasmacetus_shepherdi Mesoplodon_ginkgodens )))((Lipotes_vexillifer (Parapontoporia_sternbergi (Inia_geoffrensis (Pontoporia_blainvillei (Pliopontos_littoralis Brachydelphis_mazeasi )))))(((Delphinodon_dividum ((Tagicetus_joneti (Pithanodelphis_cornutus ((Atocetus_iquensis Atocetus_nasalis )(Lophocetus_calvertensis Lophocetus_repenningi ))))(Macrokentriodon_morani (Hadrodelphis_calvertense Liolithax_pappus ))))(((Kentriodon_schneideri (Kentriodon_sugawarai (Kentriodon_pernix (Kentriodon_obscurus Kentriodon_nakajimai ))))(Rudicetus_squalodontoides Kentriodon_diusinus ))(Kampholophus_serrulus Wimahl_chinookensis )))((Pterophocaena_nishinoi ((Albireo_whistleri (Odobenocetops_peruvianus (Denebola_brachycephala (Delphinapterus_leucas Monodon_monoceros ))))((Haborophocoena_toyoshimai (Numataphocoena_yamashitai (Haborophocoena_minutus ((((Australithax_intermedia Lomacetus_ginsburgi )(Piscolithax_boreios (Piscolithax_longirostris Piscolithax_tedfordi )))(Semirostrum_ceruttii (Salumiphocaena_stocktoni (Neophocaena_phocaenoides ((Phocoena_sinus Phocoena_spinipinnis )(Phocoena_phocoena (Phocoena_dioptrica Phocoenoides_dalli )))))))(Brabocetus_gigaseorum Septemtriocetus_bosselaersi )))))(Miophocaena_nishinoi Archaeophocaena_teshioensis ))))(Norisdelphis_annakaensis (Orcinus_orca (((Lissodelphis_borealis Cephalorhynchus_hectori )((Orcaella_brevirostris (Steno_bredanensis ((Pseudorca_crassidens (Globicephala_macrorhynchus (Feresa_attenuata Peponocephala_electra )))(Grampus_griseus Hemisyntrachelus_cortesii ))))(Sotalia_fluviatilis (Sousa_chinensis (Tursiops_truncatus (Stenella_attenuata (Delphinus_delphis Lagenodelphis_hosei )))))))(Lagenorhynchus_acutus Eodelphinus_kabatensis ))))))))(Squaloziphius_emlongi (Xiphiacetus_bossi (ZMT_73 ((Squalodelphis_fanianii (Notocetus_vanbenedeni Phocageneus_venustus ))(Zarhachis_flagellator (Pomatodelphis_inaequalis Platanista_gangetica )))))))))))(Waipatia_maerewhenua ((Waipatia_hectori Awamokoa_tokarahi )(Urkudelphis_chawpipacha (Otekaikea_marplesi Otekaikea_huata )))))))))))*
(Georgiacetus_vogtlensis (Zygorhiza_kochii ((Archaeodelphis_patrius Xenorophus_sloanii )(Simocetus_rayi (Agorophius_pygmaeus (Patriocetus_kazakhstanicus ((Papahu_taitapu (Squalodon_calvertensis (Prosqualodon_davidis ((Kogia_breviceps (Orycterocetus_crocodilinus Physeter_macrocephalus ))(((Berardius_bairdii (Ziphius_cavirostris (Tasmacetus_shepherdi Mesoplodon_ginkgodens )))(((Lipotes_vexillifer Parapontoporia_sternbergi )((Inia_geoffrensis Pontoporia_blainvillei )(Pliopontos_littoralis Brachydelphis_mazeasi )))(((Delphinodon_dividum ((Tagicetus_joneti (Pithanodelphis_cornutus ((Atocetus_iquensis Atocetus_nasalis )(Lophocetus_calvertensis Lophocetus_repenningi ))))(Macrokentriodon_morani (Hadrodelphis_calvertense Liolithax_pappus ))))(((Kentriodon_schneideri (Kentriodon_sugawarai (Kentriodon_pernix (Kentriodon_obscurus Kentriodon_nakajimai ))))(Rudicetus_squalodontoides Kentriodon_diusinus ))(Kampholophus_serrulus Wimahl_chinookensis )))(((Pterophocaena_nishinoi (Albireo_whistleri (Denebola_brachycephala (Odobenocetops_peruvianus (Delphinapterus_leucas Monodon_monoceros )))))(Haborophocoena_toyoshimai ((Numataphocoena_yamashitai (Haborophocoena_minutus ((((Australithax_intermedia Lomacetus_ginsburgi )(Piscolithax_boreios (Piscolithax_longirostris Piscolithax_tedfordi )))(Salumiphocaena_stocktoni (Semirostrum_ceruttii (Neophocaena_phocaenoides ((Phocoena_sinus Phocoena_spinipinnis )(Phocoena_phocoena (Phocoena_dioptrica Phocoenoides_dalli )))))))(Brabocetus_gigaseorum Septemtriocetus_bosselaersi ))))(Miophocaena_nishinoi Archaeophocaena_teshioensis ))))(Norisdelphis_annakaensis (Orcinus_orca (((Lissodelphis_borealis Cephalorhynchus_hectori )((Orcaella_brevirostris (Steno_bredanensis ((Pseudorca_crassidens (Globicephala_macrorhynchus (Feresa_attenuata Peponocephala_electra )))(Grampus_griseus Hemisyntrachelus_cortesii ))))(Sotalia_fluviatilis (Sousa_chinensis (Tursiops_truncatus (Stenella_attenuata (Delphinus_delphis Lagenodelphis_hosei )))))))(Lagenorhynchus_acutus Eodelphinus_kabatensis ))))))))(Squaloziphius_emlongi (Xiphiacetus_bossi (ZMT_73 ((Squalodelphis_fanianii (Notocetus_vanbenedeni Phocageneus_venustus ))(Zarhachis_flagellator (Pomatodelphis_inaequalis Platanista_gangetica )))))))))))(Waipatia_maerewhenua ((Waipatia_hectori Awamokoa_tokarahi )(Urkudelphis_chawpipacha (Otekaikea_marplesi Otekaikea_huata )))))))))))*
(Georgiacetus_vogtlensis (Zygorhiza_kochii ((Archaeodelphis_patrius Xenorophus_sloanii )(Simocetus_rayi (Agorophius_pygmaeus (Patriocetus_kazakhstanicus ((Papahu_taitapu (Squalodon_calvertensis (Prosqualodon_davidis ((Kogia_breviceps (Orycterocetus_crocodilinus Physeter_macrocephalus ))(((Berardius_bairdii (Ziphius_cavirostris (Tasmacetus_shepherdi Mesoplodon_ginkgodens )))(((Lipotes_vexillifer Parapontoporia_sternbergi )(Inia_geoffrensis (Pontoporia_blainvillei (Pliopontos_littoralis Brachydelphis_mazeasi ))))(((Delphinodon_dividum ((Tagicetus_joneti (Pithanodelphis_cornutus ((Atocetus_iquensis Atocetus_nasalis )(Lophocetus_calvertensis Lophocetus_repenningi ))))(Macrokentriodon_morani (Hadrodelphis_calvertense Liolithax_pappus ))))(((Kentriodon_schneideri (Kentriodon_sugawarai (Kentriodon_pernix (Kentriodon_obscurus Kentriodon_nakajimai ))))(Rudicetus_squalodontoides Kentriodon_diusinus ))(Kampholophus_serrulus Wimahl_chinookensis )))(((Pterophocaena_nishinoi (Albireo_whistleri (Denebola_brachycephala (Odobenocetops_peruvianus (Delphinapterus_leucas Monodon_monoceros )))))(Haborophocoena_toyoshimai ((Numataphocoena_yamashitai (Haborophocoena_minutus ((((Australithax_intermedia Lomacetus_ginsburgi )(Piscolithax_boreios (Piscolithax_longirostris Piscolithax_tedfordi )))(Salumiphocaena_stocktoni (Semirostrum_ceruttii (Neophocaena_phocaenoides ((Phocoena_sinus Phocoena_spinipinnis )(Phocoena_phocoena (Phocoena_dioptrica Phocoenoides_dalli )))))))(Brabocetus_gigaseorum Septemtriocetus_bosselaersi ))))(Miophocaena_nishinoi Archaeophocaena_teshioensis ))))(Norisdelphis_annakaensis (Orcinus_orca (((Lissodelphis_borealis Cephalorhynchus_hectori )((Orcaella_brevirostris (Steno_bredanensis ((Pseudorca_crassidens (Globicephala_macrorhynchus (Feresa_attenuata Peponocephala_electra )))(Grampus_griseus Hemisyntrachelus_cortesii ))))(Sotalia_fluviatilis (Sousa_chinensis (Tursiops_truncatus (Stenella_attenuata (Delphinus_delphis Lagenodelphis_hosei )))))))(Lagenorhynchus_acutus Eodelphinus_kabatensis ))))))))(Squaloziphius_emlongi (Xiphiacetus_bossi (ZMT_73 ((Squalodelphis_fanianii (Notocetus_vanbenedeni Phocageneus_venustus ))(Zarhachis_flagellator (Pomatodelphis_inaequalis Platanista_gangetica )))))))))))(Waipatia_maerewhenua ((Waipatia_hectori Awamokoa_tokarahi )(Urkudelphis_chawpipacha (Otekaikea_marplesi Otekaikea_huata )))))))))))*
(Georgiacetus_vogtlensis (Zygorhiza_kochii ((Archaeodelphis_patrius Xenorophus_sloanii )(Simocetus_rayi (Agorophius_pygmaeus (Patriocetus_kazakhstanicus ((Papahu_taitapu (Squalodon_calvertensis (Prosqualodon_davidis ((Kogia_breviceps (Orycterocetus_crocodilinus Physeter_macrocephalus ))(((Berardius_bairdii (Ziphius_cavirostris (Tasmacetus_shepherdi Mesoplodon_ginkgodens )))(((Lipotes_vexillifer Parapontoporia_sternbergi )(Inia_geoffrensis (Pontoporia_blainvillei (Pliopontos_littoralis Brachydelphis_mazeasi ))))(((Delphinodon_dividum ((Tagicetus_joneti (Pithanodelphis_cornutus ((Atocetus_iquensis Atocetus_nasalis )(Lophocetus_calvertensis Lophocetus_repenningi ))))(Macrokentriodon_morani (Hadrodelphis_calvertense Liolithax_pappus ))))(((Kentriodon_schneideri (Kentriodon_sugawarai (Kentriodon_pernix (Kentriodon_obscurus Kentriodon_nakajimai ))))(Rudicetus_squalodontoides Kentriodon_diusinus ))(Kampholophus_serrulus Wimahl_chinookensis )))((Pterophocaena_nishinoi ((Albireo_whistleri (Odobenocetops_peruvianus (Denebola_brachycephala (Delphinapterus_leucas Monodon_monoceros ))))((Haborophocoena_toyoshimai (Numataphocoena_yamashitai (Haborophocoena_minutus (((Australithax_intermedia Lomacetus_ginsburgi )(Piscolithax_boreios (Piscolithax_longirostris Piscolithax_tedfordi )))(Salumiphocaena_stocktoni ((Septemtriocetus_bosselaersi (Semirostrum_ceruttii Brabocetus_gigaseorum ))(Neophocaena_phocaenoides ((Phocoena_sinus Phocoena_spinipinnis )(Phocoena_phocoena (Phocoena_dioptrica Phocoenoides_dalli ))))))))))(Miophocaena_nishinoi Archaeophocaena_teshioensis ))))(Norisdelphis_annakaensis (Orcinus_orca (((Lissodelphis_borealis Cephalorhynchus_hectori )((Orcaella_brevirostris (Steno_bredanensis ((Pseudorca_crassidens (Globicephala_macrorhynchus (Feresa_attenuata Peponocephala_electra )))(Grampus_griseus Hemisyntrachelus_cortesii ))))(Sotalia_fluviatilis (Sousa_chinensis (Tursiops_truncatus (Stenella_attenuata (Delphinus_delphis Lagenodelphis_hosei )))))))(Lagenorhynchus_acutus Eodelphinus_kabatensis ))))))))(Squaloziphius_emlongi (Xiphiacetus_bossi (ZMT_73 ((Squalodelphis_fanianii (Notocetus_vanbenedeni Phocageneus_venustus ))(Zarhachis_flagellator (Pomatodelphis_inaequalis Platanista_gangetica )))))))))))(Waipatia_maerewhenua ((Waipatia_hectori Awamokoa_tokarahi )(Urkudelphis_chawpipacha (Otekaikea_marplesi Otekaikea_huata )))))))))))*
(Georgiacetus_vogtlensis (Zygorhiza_kochii ((Archaeodelphis_patrius Xenorophus_sloanii )(Simocetus_rayi (Agorophius_pygmaeus (Patriocetus_kazakhstanicus ((Papahu_taitapu (Squalodon_calvertensis (Prosqualodon_davidis ((Kogia_breviceps (Orycterocetus_crocodilinus Physeter_macrocephalus ))(((Berardius_bairdii (Ziphius_cavirostris (Tasmacetus_shepherdi Mesoplodon_ginkgodens )))(((Lipotes_vexillifer Parapontoporia_sternbergi )((Inia_geoffrensis Pontoporia_blainvillei )(Pliopontos_littoralis Brachydelphis_mazeasi )))(((Delphinodon_dividum ((Tagicetus_joneti (Pithanodelphis_cornutus ((Atocetus_iquensis Atocetus_nasalis )(Lophocetus_calvertensis Lophocetus_repenningi ))))(Macrokentriodon_morani (Hadrodelphis_calvertense Liolithax_pappus ))))(((Kentriodon_schneideri (Kentriodon_sugawarai (Kentriodon_pernix (Kentriodon_obscurus Kentriodon_nakajimai ))))(Rudicetus_squalodontoides Kentriodon_diusinus ))(Kampholophus_serrulus Wimahl_chinookensis )))(((Pterophocaena_nishinoi (Albireo_whistleri (Denebola_brachycephala (Odobenocetops_peruvianus (Delphinapterus_leucas Monodon_monoceros )))))((Haborophocoena_toyoshimai (Numataphocoena_yamashitai (Haborophocoena_minutus (Brabocetus_gigaseorum (Septemtriocetus_bosselaersi (((Australithax_intermedia Lomacetus_ginsburgi )(Piscolithax_boreios (Piscolithax_longirostris Piscolithax_tedfordi )))(Salumiphocaena_stocktoni (Semirostrum_ceruttii (Neophocaena_phocaenoides ((Phocoena_sinus Phocoena_spinipinnis )(Phocoena_phocoena (Phocoena_dioptrica Phocoenoides_dalli ))))))))))))(Miophocaena_nishinoi Archaeophocaena_teshioensis )))(Norisdelphis_annakaensis (Orcinus_orca (((Lissodelphis_borealis Cephalorhynchus_hectori )((Orcaella_brevirostris (Steno_bredanensis ((Pseudorca_crassidens (Globicephala_macrorhynchus (Feresa_attenuata Peponocephala_electra )))(Grampus_griseus Hemisyntrachelus_cortesii ))))(Sotalia_fluviatilis (Sousa_chinensis (Tursiops_truncatus (Stenella_attenuata (Delphinus_delphis Lagenodelphis_hosei )))))))(Lagenorhynchus_acutus Eodelphinus_kabatensis ))))))))(Squaloziphius_emlongi (Xiphiacetus_bossi (ZMT_73 ((Squalodelphis_fanianii (Notocetus_vanbenedeni Phocageneus_venustus ))(Zarhachis_flagellator (Pomatodelphis_inaequalis Platanista_gangetica )))))))))))(Waipatia_maerewhenua ((Waipatia_hectori Awamokoa_tokarahi )(Urkudelphis_chawpipacha (Otekaikea_marplesi Otekaikea_huata )))))))))))*
(Georgiacetus_vogtlensis (Zygorhiza_kochii ((Archaeodelphis_patrius Xenorophus_sloanii )(Simocetus_rayi (Agorophius_pygmaeus (Patriocetus_kazakhstanicus ((Papahu_taitapu (Squalodon_calvertensis (Prosqualodon_davidis ((Kogia_breviceps (Orycterocetus_crocodilinus Physeter_macrocephalus ))(((Berardius_bairdii (Ziphius_cavirostris (Tasmacetus_shepherdi Mesoplodon_ginkgodens )))(((Lipotes_vexillifer Parapontoporia_sternbergi )((Inia_geoffrensis Pontoporia_blainvillei )(Pliopontos_littoralis Brachydelphis_mazeasi )))(((Delphinodon_dividum ((Tagicetus_joneti (Pithanodelphis_cornutus ((Atocetus_iquensis Atocetus_nasalis )(Lophocetus_calvertensis Lophocetus_repenningi ))))(Macrokentriodon_morani (Hadrodelphis_calvertense Liolithax_pappus ))))(((Kentriodon_schneideri (Kentriodon_sugawarai (Kentriodon_pernix (Kentriodon_obscurus Kentriodon_nakajimai ))))(Rudicetus_squalodontoides Kentriodon_diusinus ))(Kampholophus_serrulus Wimahl_chinookensis )))(((Pterophocaena_nishinoi (Albireo_whistleri (Denebola_brachycephala (Odobenocetops_peruvianus (Delphinapterus_leucas Monodon_monoceros )))))(Haborophocoena_toyoshimai ((Numataphocoena_yamashitai (Haborophocoena_minutus (Brabocetus_gigaseorum (Septemtriocetus_bosselaersi (((Australithax_intermedia Lomacetus_ginsburgi )(Piscolithax_boreios (Piscolithax_longirostris Piscolithax_tedfordi )))(Salumiphocaena_stocktoni (Semirostrum_ceruttii (Neophocaena_phocaenoides ((Phocoena_sinus Phocoena_spinipinnis )(Phocoena_phocoena (Phocoena_dioptrica Phocoenoides_dalli )))))))))))(Miophocaena_nishinoi Archaeophocaena_teshioensis ))))(Norisdelphis_annakaensis (Orcinus_orca (((Lissodelphis_borealis Cephalorhynchus_hectori )((Orcaella_brevirostris (Steno_bredanensis ((Pseudorca_crassidens (Globicephala_macrorhynchus (Feresa_attenuata Peponocephala_electra )))(Grampus_griseus Hemisyntrachelus_cortesii ))))(Sotalia_fluviatilis (Sousa_chinensis (Tursiops_truncatus (Stenella_attenuata (Delphinus_delphis Lagenodelphis_hosei )))))))(Lagenorhynchus_acutus Eodelphinus_kabatensis ))))))))(Squaloziphius_emlongi (Xiphiacetus_bossi (ZMT_73 ((Squalodelphis_fanianii (Notocetus_vanbenedeni Phocageneus_venustus ))(Zarhachis_flagellator (Pomatodelphis_inaequalis Platanista_gangetica )))))))))))(Waipatia_maerewhenua ((Waipatia_hectori Awamokoa_tokarahi )(Urkudelphis_chawpipacha (Otekaikea_marplesi Otekaikea_huata )))))))))))*
(Georgiacetus_vogtlensis (Zygorhiza_kochii ((Archaeodelphis_patrius Xenorophus_sloanii )(Simocetus_rayi (Agorophius_pygmaeus (Patriocetus_kazakhstanicus ((Papahu_taitapu (Squalodon_calvertensis (Prosqualodon_davidis ((Kogia_breviceps (Orycterocetus_crocodilinus Physeter_macrocephalus ))(((Berardius_bairdii (Ziphius_cavirostris (Tasmacetus_shepherdi Mesoplodon_ginkgodens )))(((Lipotes_vexillifer Parapontoporia_sternbergi )(Brachydelphis_mazeasi (Pliopontos_littoralis (Inia_geoffrensis Pontoporia_blainvillei ))))(((Delphinodon_dividum ((Tagicetus_joneti (Pithanodelphis_cornutus ((Atocetus_iquensis Atocetus_nasalis )(Lophocetus_calvertensis Lophocetus_repenningi ))))(Macrokentriodon_morani (Hadrodelphis_calvertense Liolithax_pappus ))))((Kentriodon_diusinus (Rudicetus_squalodontoides (Kentriodon_schneideri (Kentriodon_sugawarai (Kentriodon_pernix (Kentriodon_obscurus Kentriodon_nakajimai ))))))(Kampholophus_serrulus Wimahl_chinookensis )))((Pterophocaena_nishinoi ((Albireo_whistleri (Odobenocetops_peruvianus (Denebola_brachycephala (Delphinapterus_leucas Monodon_monoceros ))))((Haborophocoena_toyoshimai (Numataphocoena_yamashitai (Haborophocoena_minutus ((((Australithax_intermedia Lomacetus_ginsburgi )(Piscolithax_boreios (Piscolithax_longirostris Piscolithax_tedfordi )))(Semirostrum_ceruttii (Salumiphocaena_stocktoni (Neophocaena_phocaenoides ((Phocoena_sinus Phocoena_spinipinnis )(Phocoena_phocoena (Phocoena_dioptrica Phocoenoides_dalli )))))))(Brabocetus_gigaseorum Septemtriocetus_bosselaersi )))))(Miophocaena_nishinoi Archaeophocaena_teshioensis ))))(Norisdelphis_annakaensis (Orcinus_orca (((Lissodelphis_borealis Cephalorhynchus_hectori )((Orcaella_brevirostris (Steno_bredanensis ((Pseudorca_crassidens (Globicephala_macrorhynchus (Feresa_attenuata Peponocephala_electra )))(Grampus_griseus Hemisyntrachelus_cortesii ))))(Sotalia_fluviatilis (Sousa_chinensis (Tursiops_truncatus (Stenella_attenuata (Delphinus_delphis Lagenodelphis_hosei )))))))(Lagenorhynchus_acutus Eodelphinus_kabatensis ))))))))((Xiphiacetus_bossi Squaloziphius_emlongi )(ZMT_73 ((Squalodelphis_fanianii (Notocetus_vanbenedeni Phocageneus_venustus ))(Zarhachis_flagellator (Pomatodelphis_inaequalis Platanista_gangetica ))))))))))(Waipatia_maerewhenua ((Waipatia_hectori Awamokoa_tokarahi )(Urkudelphis_chawpipacha (Otekaikea_marplesi Otekaikea_huata )))))))))))*
(Georgiacetus_vogtlensis (Zygorhiza_kochii ((Archaeodelphis_patrius Xenorophus_sloanii )(Simocetus_rayi (Agorophius_pygmaeus (Patriocetus_kazakhstanicus ((Papahu_taitapu (Squalodon_calvertensis (Prosqualodon_davidis ((Kogia_breviceps (Orycterocetus_crocodilinus Physeter_macrocephalus ))(((Berardius_bairdii (Ziphius_cavirostris (Tasmacetus_shepherdi Mesoplodon_ginkgodens )))(((Lipotes_vexillifer Parapontoporia_sternbergi )(Brachydelphis_mazeasi (Pliopontos_littoralis (Inia_geoffrensis Pontoporia_blainvillei ))))(((Delphinodon_dividum ((Tagicetus_joneti (Pithanodelphis_cornutus ((Atocetus_iquensis Atocetus_nasalis )(Lophocetus_calvertensis Lophocetus_repenningi ))))(Macrokentriodon_morani (Hadrodelphis_calvertense Liolithax_pappus ))))((Kentriodon_diusinus (Rudicetus_squalodontoides (Kentriodon_schneideri (Kentriodon_sugawarai (Kentriodon_pernix (Kentriodon_obscurus Kentriodon_nakajimai ))))))(Kampholophus_serrulus Wimahl_chinookensis )))(((Pterophocaena_nishinoi (Albireo_whistleri (Odobenocetops_peruvianus (Denebola_brachycephala (Delphinapterus_leucas Monodon_monoceros )))))((Haborophocoena_toyoshimai (Numataphocoena_yamashitai (Haborophocoena_minutus (((Australithax_intermedia Lomacetus_ginsburgi )(Piscolithax_boreios (Piscolithax_longirostris Piscolithax_tedfordi )))(Salumiphocaena_stocktoni ((Septemtriocetus_bosselaersi (Semirostrum_ceruttii Brabocetus_gigaseorum ))(Neophocaena_phocaenoides ((Phocoena_sinus Phocoena_spinipinnis )(Phocoena_phocoena (Phocoena_dioptrica Phocoenoides_dalli ))))))))))(Miophocaena_nishinoi Archaeophocaena_teshioensis )))(Norisdelphis_annakaensis (Orcinus_orca (((Lissodelphis_borealis Cephalorhynchus_hectori )((Orcaella_brevirostris (Steno_bredanensis ((Pseudorca_crassidens (Globicephala_macrorhynchus (Feresa_attenuata Peponocephala_electra )))(Grampus_griseus Hemisyntrachelus_cortesii ))))(Sotalia_fluviatilis (Sousa_chinensis (Tursiops_truncatus (Stenella_attenuata (Delphinus_delphis Lagenodelphis_hosei )))))))(Lagenorhynchus_acutus Eodelphinus_kabatensis ))))))))((Xiphiacetus_bossi Squaloziphius_emlongi )(ZMT_73 ((Squalodelphis_fanianii (Notocetus_vanbenedeni Phocageneus_venustus ))(Zarhachis_flagellator (Pomatodelphis_inaequalis Platanista_gangetica ))))))))))(Waipatia_maerewhenua ((Waipatia_hectori Awamokoa_tokarahi )(Urkudelphis_chawpipacha (Otekaikea_marplesi Otekaikea_huata )))))))))))*
(Georgiacetus_vogtlensis (Zygorhiza_kochii ((Archaeodelphis_patrius Xenorophus_sloanii )(Simocetus_rayi (Agorophius_pygmaeus (Patriocetus_kazakhstanicus ((Papahu_taitapu (Squalodon_calvertensis (Prosqualodon_davidis ((Kogia_breviceps (Orycterocetus_crocodilinus Physeter_macrocephalus ))(((Berardius_bairdii (Ziphius_cavirostris (Tasmacetus_shepherdi Mesoplodon_ginkgodens )))(((Lipotes_vexillifer Parapontoporia_sternbergi )(Brachydelphis_mazeasi (Pliopontos_littoralis (Inia_geoffrensis Pontoporia_blainvillei ))))(((Delphinodon_dividum ((Tagicetus_joneti (Pithanodelphis_cornutus ((Atocetus_iquensis Atocetus_nasalis )(Lophocetus_calvertensis Lophocetus_repenningi ))))(Macrokentriodon_morani (Hadrodelphis_calvertense Liolithax_pappus ))))((Kentriodon_diusinus (Rudicetus_squalodontoides (Kentriodon_schneideri (Kentriodon_sugawarai (Kentriodon_pernix (Kentriodon_obscurus Kentriodon_nakajimai ))))))(Kampholophus_serrulus Wimahl_chinookensis )))(((Pterophocaena_nishinoi (Albireo_whistleri (Odobenocetops_peruvianus (Denebola_brachycephala (Delphinapterus_leucas Monodon_monoceros )))))((Haborophocoena_toyoshimai (Numataphocoena_yamashitai (Haborophocoena_minutus (((Australithax_intermedia Lomacetus_ginsburgi )(Piscolithax_boreios (Piscolithax_longirostris Piscolithax_tedfordi )))(Salumiphocaena_stocktoni (Semirostrum_ceruttii ((Brabocetus_gigaseorum Septemtriocetus_bosselaersi )(Neophocaena_phocaenoides ((Phocoena_sinus Phocoena_spinipinnis )(Phocoena_phocoena (Phocoena_dioptrica Phocoenoides_dalli )))))))))))(Miophocaena_nishinoi Archaeophocaena_teshioensis )))(Norisdelphis_annakaensis (Orcinus_orca (((Lissodelphis_borealis Cephalorhynchus_hectori )((Orcaella_brevirostris (Steno_bredanensis ((Pseudorca_crassidens (Globicephala_macrorhynchus (Feresa_attenuata Peponocephala_electra )))(Grampus_griseus Hemisyntrachelus_cortesii ))))(Sotalia_fluviatilis (Sousa_chinensis (Tursiops_truncatus (Stenella_attenuata (Delphinus_delphis Lagenodelphis_hosei )))))))(Lagenorhynchus_acutus Eodelphinus_kabatensis ))))))))((Xiphiacetus_bossi Squaloziphius_emlongi )(ZMT_73 ((Squalodelphis_fanianii (Notocetus_vanbenedeni Phocageneus_venustus ))(Zarhachis_flagellator (Pomatodelphis_inaequalis Platanista_gangetica ))))))))))(Waipatia_maerewhenua ((Waipatia_hectori Awamokoa_tokarahi )(Urkudelphis_chawpipacha (Otekaikea_marplesi Otekaikea_huata )))))))))))*
(Georgiacetus_vogtlensis (Zygorhiza_kochii ((Archaeodelphis_patrius Xenorophus_sloanii )(Simocetus_rayi (Agorophius_pygmaeus (Patriocetus_kazakhstanicus ((Papahu_taitapu (Squalodon_calvertensis (Prosqualodon_davidis ((Kogia_breviceps (Orycterocetus_crocodilinus Physeter_macrocephalus ))(((Berardius_bairdii (Ziphius_cavirostris (Tasmacetus_shepherdi Mesoplodon_ginkgodens )))((Lipotes_vexillifer (Parapontoporia_sternbergi (Inia_geoffrensis (Pontoporia_blainvillei (Pliopontos_littoralis Brachydelphis_mazeasi )))))(((Delphinodon_dividum ((Tagicetus_joneti (Pithanodelphis_cornutus ((Atocetus_iquensis Atocetus_nasalis )(Lophocetus_calvertensis Lophocetus_repenningi ))))(Macrokentriodon_morani (Hadrodelphis_calvertense Liolithax_pappus ))))(((Kentriodon_schneideri (Kentriodon_sugawarai (Kentriodon_pernix (Kentriodon_obscurus Kentriodon_nakajimai ))))(Rudicetus_squalodontoides Kentriodon_diusinus ))(Kampholophus_serrulus Wimahl_chinookensis )))(((Albireo_whistleri (Odobenocetops_peruvianus (Denebola_brachycephala (Delphinapterus_leucas Monodon_monoceros ))))((Haborophocoena_toyoshimai (Numataphocoena_yamashitai (Haborophocoena_minutus ((((Australithax_intermedia Lomacetus_ginsburgi )(Piscolithax_boreios (Piscolithax_longirostris Piscolithax_tedfordi )))(Semirostrum_ceruttii (Salumiphocaena_stocktoni (Neophocaena_phocaenoides ((Phocoena_sinus Phocoena_spinipinnis )(Phocoena_phocoena (Phocoena_dioptrica Phocoenoides_dalli )))))))(Brabocetus_gigaseorum Septemtriocetus_bosselaersi )))))(Miophocaena_nishinoi Archaeophocaena_teshioensis )))(Pterophocaena_nishinoi (Norisdelphis_annakaensis (Orcinus_orca (((Lissodelphis_borealis Cephalorhynchus_hectori )((Orcaella_brevirostris (Steno_bredanensis ((Pseudorca_crassidens (Globicephala_macrorhynchus (Feresa_attenuata Peponocephala_electra )))(Grampus_griseus Hemisyntrachelus_cortesii ))))(Sotalia_fluviatilis (Sousa_chinensis (Tursiops_truncatus (Stenella_attenuata (Delphinus_delphis Lagenodelphis_hosei )))))))(Lagenorhynchus_acutus Eodelphinus_kabatensis )))))))))(Squaloziphius_emlongi (Xiphiacetus_bossi (ZMT_73 ((Squalodelphis_fanianii (Notocetus_vanbenedeni Phocageneus_venustus ))(Zarhachis_flagellator (Pomatodelphis_inaequalis Platanista_gangetica )))))))))))(Waipatia_maerewhenua ((Waipatia_hectori Awamokoa_tokarahi )(Urkudelphis_chawpipacha (Otekaikea_marplesi Otekaikea_huata )))))))))))*
(Georgiacetus_vogtlensis (Zygorhiza_kochii ((Archaeodelphis_patrius Xenorophus_sloanii )(Simocetus_rayi (Agorophius_pygmaeus (Patriocetus_kazakhstanicus ((Papahu_taitapu (Squalodon_calvertensis (Prosqualodon_davidis ((Kogia_breviceps (Orycterocetus_crocodilinus Physeter_macrocephalus ))(((Berardius_bairdii (Ziphius_cavirostris (Tasmacetus_shepherdi Mesoplodon_ginkgodens )))(((Lipotes_vexillifer Parapontoporia_sternbergi )(Brachydelphis_mazeasi (Pliopontos_littoralis (Inia_geoffrensis Pontoporia_blainvillei ))))(((Delphinodon_dividum ((Tagicetus_joneti (Pithanodelphis_cornutus ((Atocetus_iquensis Atocetus_nasalis )(Lophocetus_calvertensis Lophocetus_repenningi ))))(Macrokentriodon_morani (Hadrodelphis_calvertense Liolithax_pappus ))))(((Kentriodon_schneideri (Kentriodon_sugawarai (Kentriodon_pernix (Kentriodon_obscurus Kentriodon_nakajimai ))))(Rudicetus_squalodontoides Kentriodon_diusinus ))(Kampholophus_serrulus Wimahl_chinookensis )))((Pterophocaena_nishinoi ((Albireo_whistleri (Odobenocetops_peruvianus (Denebola_brachycephala (Delphinapterus_leucas Monodon_monoceros ))))((Haborophocoena_toyoshimai (Numataphocoena_yamashitai (Haborophocoena_minutus ((((Australithax_intermedia Lomacetus_ginsburgi )(Piscolithax_boreios (Piscolithax_longirostris Piscolithax_tedfordi )))(Salumiphocaena_stocktoni (Semirostrum_ceruttii (Neophocaena_phocaenoides ((Phocoena_sinus Phocoena_spinipinnis )(Phocoena_phocoena (Phocoena_dioptrica Phocoenoides_dalli )))))))(Brabocetus_gigaseorum Septemtriocetus_bosselaersi )))))(Miophocaena_nishinoi Archaeophocaena_teshioensis ))))(Norisdelphis_annakaensis (Orcinus_orca (((Lissodelphis_borealis Cephalorhynchus_hectori )((Orcaella_brevirostris (Steno_bredanensis ((Pseudorca_crassidens (Globicephala_macrorhynchus (Feresa_attenuata Peponocephala_electra )))(Grampus_griseus Hemisyntrachelus_cortesii ))))(Sotalia_fluviatilis (Sousa_chinensis (Tursiops_truncatus (Stenella_attenuata (Delphinus_delphis Lagenodelphis_hosei )))))))(Lagenorhynchus_acutus Eodelphinus_kabatensis ))))))))(Squaloziphius_emlongi (Xiphiacetus_bossi (ZMT_73 ((Squalodelphis_fanianii (Notocetus_vanbenedeni Phocageneus_venustus ))(Zarhachis_flagellator (Pomatodelphis_inaequalis Platanista_gangetica )))))))))))(Waipatia_maerewhenua ((Waipatia_hectori Awamokoa_tokarahi )(Urkudelphis_chawpipacha (Otekaikea_marplesi Otekaikea_huata )))))))))))*
(Georgiacetus_vogtlensis (Zygorhiza_kochii ((Archaeodelphis_patrius Xenorophus_sloanii )(Simocetus_rayi (Agorophius_pygmaeus (Patriocetus_kazakhstanicus ((Papahu_taitapu (Squalodon_calvertensis (Prosqualodon_davidis ((Kogia_breviceps (Orycterocetus_crocodilinus Physeter_macrocephalus ))(((Berardius_bairdii (Ziphius_cavirostris (Tasmacetus_shepherdi Mesoplodon_ginkgodens )))(((Lipotes_vexillifer Parapontoporia_sternbergi )(Inia_geoffrensis (Pontoporia_blainvillei (Pliopontos_littoralis Brachydelphis_mazeasi ))))(((Delphinodon_dividum ((Tagicetus_joneti (Pithanodelphis_cornutus ((Atocetus_iquensis Atocetus_nasalis )(Lophocetus_calvertensis Lophocetus_repenningi ))))(Macrokentriodon_morani (Hadrodelphis_calvertense Liolithax_pappus ))))(((Kentriodon_schneideri (Kentriodon_sugawarai (Kentriodon_pernix (Kentriodon_obscurus Kentriodon_nakajimai ))))(Rudicetus_squalodontoides Kentriodon_diusinus ))(Kampholophus_serrulus Wimahl_chinookensis )))(((Pterophocaena_nishinoi (Albireo_whistleri (Denebola_brachycephala (Odobenocetops_peruvianus (Delphinapterus_leucas Monodon_monoceros )))))((Haborophocoena_toyoshimai (Numataphocoena_yamashitai (Haborophocoena_minutus ((((Australithax_intermedia Lomacetus_ginsburgi )(Piscolithax_boreios (Piscolithax_longirostris Piscolithax_tedfordi )))(Salumiphocaena_stocktoni (Semirostrum_ceruttii (Neophocaena_phocaenoides ((Phocoena_sinus Phocoena_spinipinnis )(Phocoena_phocoena (Phocoena_dioptrica Phocoenoides_dalli )))))))(Brabocetus_gigaseorum Septemtriocetus_bosselaersi )))))(Miophocaena_nishinoi Archaeophocaena_teshioensis )))(Norisdelphis_annakaensis (Orcinus_orca (((Lissodelphis_borealis Cephalorhynchus_hectori )((Orcaella_brevirostris (Steno_bredanensis ((Pseudorca_crassidens (Globicephala_macrorhynchus (Feresa_attenuata Peponocephala_electra )))(Grampus_griseus Hemisyntrachelus_cortesii ))))(Sotalia_fluviatilis (Sousa_chinensis (Tursiops_truncatus (Stenella_attenuata (Delphinus_delphis Lagenodelphis_hosei )))))))(Lagenorhynchus_acutus Eodelphinus_kabatensis ))))))))(Squaloziphius_emlongi (Xiphiacetus_bossi (ZMT_73 ((Squalodelphis_fanianii (Notocetus_vanbenedeni Phocageneus_venustus ))(Zarhachis_flagellator (Pomatodelphis_inaequalis Platanista_gangetica )))))))))))(Waipatia_maerewhenua ((Waipatia_hectori Awamokoa_tokarahi )(Urkudelphis_chawpipacha (Otekaikea_marplesi Otekaikea_huata )))))))))))*
(Georgiacetus_vogtlensis (Zygorhiza_kochii ((Archaeodelphis_patrius Xenorophus_sloanii )(Simocetus_rayi (Agorophius_pygmaeus (Patriocetus_kazakhstanicus ((Papahu_taitapu (Squalodon_calvertensis (Prosqualodon_davidis ((Kogia_breviceps (Orycterocetus_crocodilinus Physeter_macrocephalus ))(((Berardius_bairdii (Ziphius_cavirostris (Tasmacetus_shepherdi Mesoplodon_ginkgodens )))((Parapontoporia_sternbergi (Lipotes_vexillifer (Inia_geoffrensis (Pontoporia_blainvillei (Pliopontos_littoralis Brachydelphis_mazeasi )))))(((Delphinodon_dividum ((Tagicetus_joneti (Pithanodelphis_cornutus ((Atocetus_iquensis Atocetus_nasalis )(Lophocetus_calvertensis Lophocetus_repenningi ))))(Macrokentriodon_morani (Hadrodelphis_calvertense Liolithax_pappus ))))(((Kentriodon_schneideri (Kentriodon_sugawarai (Kentriodon_pernix (Kentriodon_obscurus Kentriodon_nakajimai ))))(Rudicetus_squalodontoides Kentriodon_diusinus ))(Kampholophus_serrulus Wimahl_chinookensis )))(((Albireo_whistleri (Odobenocetops_peruvianus (Denebola_brachycephala (Delphinapterus_leucas Monodon_monoceros ))))((Haborophocoena_toyoshimai (Numataphocoena_yamashitai (Haborophocoena_minutus ((((Australithax_intermedia Lomacetus_ginsburgi )(Piscolithax_boreios (Piscolithax_longirostris Piscolithax_tedfordi )))(Semirostrum_ceruttii (Salumiphocaena_stocktoni (Neophocaena_phocaenoides ((Phocoena_sinus Phocoena_spinipinnis )(Phocoena_phocoena (Phocoena_dioptrica Phocoenoides_dalli )))))))(Brabocetus_gigaseorum Septemtriocetus_bosselaersi )))))(Miophocaena_nishinoi Archaeophocaena_teshioensis )))(Pterophocaena_nishinoi (Norisdelphis_annakaensis (Orcinus_orca (((Lissodelphis_borealis Cephalorhynchus_hectori )((Orcaella_brevirostris (Steno_bredanensis ((Pseudorca_crassidens (Globicephala_macrorhynchus (Feresa_attenuata Peponocephala_electra )))(Grampus_griseus Hemisyntrachelus_cortesii ))))(Sotalia_fluviatilis (Sousa_chinensis (Tursiops_truncatus (Stenella_attenuata (Delphinus_delphis Lagenodelphis_hosei )))))))(Lagenorhynchus_acutus Eodelphinus_kabatensis )))))))))(Squaloziphius_emlongi (Xiphiacetus_bossi (ZMT_73 ((Squalodelphis_fanianii (Notocetus_vanbenedeni Phocageneus_venustus ))(Zarhachis_flagellator (Pomatodelphis_inaequalis Platanista_gangetica )))))))))))(Waipatia_maerewhenua ((Waipatia_hectori Awamokoa_tokarahi )(Urkudelphis_chawpipacha (Otekaikea_marplesi Otekaikea_huata )))))))))))*
(Georgiacetus_vogtlensis (Zygorhiza_kochii ((Archaeodelphis_patrius Xenorophus_sloanii )(Simocetus_rayi (Agorophius_pygmaeus (Patriocetus_kazakhstanicus ((Papahu_taitapu (Squalodon_calvertensis (Prosqualodon_davidis ((Kogia_breviceps (Orycterocetus_crocodilinus Physeter_macrocephalus ))(((Berardius_bairdii (Ziphius_cavirostris (Tasmacetus_shepherdi Mesoplodon_ginkgodens )))((Parapontoporia_sternbergi (Lipotes_vexillifer (Inia_geoffrensis (Pontoporia_blainvillei (Pliopontos_littoralis Brachydelphis_mazeasi )))))(((Delphinodon_dividum ((Tagicetus_joneti (Pithanodelphis_cornutus ((Atocetus_iquensis Atocetus_nasalis )(Lophocetus_calvertensis Lophocetus_repenningi ))))(Macrokentriodon_morani (Hadrodelphis_calvertense Liolithax_pappus ))))((Kentriodon_diusinus (Rudicetus_squalodontoides (Kentriodon_schneideri (Kentriodon_sugawarai (Kentriodon_pernix (Kentriodon_obscurus Kentriodon_nakajimai ))))))(Kampholophus_serrulus Wimahl_chinookensis )))(((Pterophocaena_nishinoi (Albireo_whistleri (Denebola_brachycephala (Odobenocetops_peruvianus (Delphinapterus_leucas Monodon_monoceros )))))((Haborophocoena_toyoshimai (Numataphocoena_yamashitai (Haborophocoena_minutus (((Australithax_intermedia Lomacetus_ginsburgi )(Piscolithax_boreios (Piscolithax_longirostris Piscolithax_tedfordi )))(Salumiphocaena_stocktoni (Semirostrum_ceruttii ((Brabocetus_gigaseorum Septemtriocetus_bosselaersi )(Neophocaena_phocaenoides ((Phocoena_sinus Phocoena_spinipinnis )(Phocoena_phocoena (Phocoena_dioptrica Phocoenoides_dalli )))))))))))(Miophocaena_nishinoi Archaeophocaena_teshioensis )))(Norisdelphis_annakaensis (Orcinus_orca (((Lissodelphis_borealis Cephalorhynchus_hectori )((Orcaella_brevirostris (Steno_bredanensis ((Pseudorca_crassidens (Globicephala_macrorhynchus (Feresa_attenuata Peponocephala_electra )))(Grampus_griseus Hemisyntrachelus_cortesii ))))(Sotalia_fluviatilis (Sousa_chinensis (Tursiops_truncatus (Stenella_attenuata (Delphinus_delphis Lagenodelphis_hosei )))))))(Lagenorhynchus_acutus Eodelphinus_kabatensis ))))))))(Squaloziphius_emlongi (Xiphiacetus_bossi (ZMT_73 ((Squalodelphis_fanianii (Notocetus_vanbenedeni Phocageneus_venustus ))(Zarhachis_flagellator (Pomatodelphis_inaequalis Platanista_gangetica )))))))))))(Waipatia_maerewhenua ((Waipatia_hectori Awamokoa_tokarahi )(Urkudelphis_chawpipacha (Otekaikea_marplesi Otekaikea_huata )))))))))))*
(Georgiacetus_vogtlensis (Zygorhiza_kochii ((Archaeodelphis_patrius Xenorophus_sloanii )(Simocetus_rayi (Agorophius_pygmaeus (Patriocetus_kazakhstanicus ((Papahu_taitapu (Squalodon_calvertensis (Prosqualodon_davidis ((Kogia_breviceps (Orycterocetus_crocodilinus Physeter_macrocephalus ))(((Berardius_bairdii (Ziphius_cavirostris (Tasmacetus_shepherdi Mesoplodon_ginkgodens )))((Parapontoporia_sternbergi (Lipotes_vexillifer (Inia_geoffrensis (Pontoporia_blainvillei (Pliopontos_littoralis Brachydelphis_mazeasi )))))(((Delphinodon_dividum ((Tagicetus_joneti (Pithanodelphis_cornutus ((Atocetus_iquensis Atocetus_nasalis )(Lophocetus_calvertensis Lophocetus_repenningi ))))(Macrokentriodon_morani (Hadrodelphis_calvertense Liolithax_pappus ))))(((Kentriodon_schneideri (Kentriodon_sugawarai (Kentriodon_pernix (Kentriodon_obscurus Kentriodon_nakajimai ))))(Rudicetus_squalodontoides Kentriodon_diusinus ))(Kampholophus_serrulus Wimahl_chinookensis )))(((Pterophocaena_nishinoi (Albireo_whistleri (Odobenocetops_peruvianus (Denebola_brachycephala (Delphinapterus_leucas Monodon_monoceros )))))((Haborophocoena_toyoshimai (Numataphocoena_yamashitai (Haborophocoena_minutus ((((Australithax_intermedia Lomacetus_ginsburgi )(Piscolithax_boreios (Piscolithax_longirostris Piscolithax_tedfordi )))(Salumiphocaena_stocktoni (Semirostrum_ceruttii (Neophocaena_phocaenoides ((Phocoena_sinus Phocoena_spinipinnis )(Phocoena_phocoena (Phocoena_dioptrica Phocoenoides_dalli )))))))(Brabocetus_gigaseorum Septemtriocetus_bosselaersi )))))(Miophocaena_nishinoi Archaeophocaena_teshioensis )))(Norisdelphis_annakaensis (Orcinus_orca (((Lissodelphis_borealis Cephalorhynchus_hectori )((Orcaella_brevirostris (Steno_bredanensis ((Pseudorca_crassidens (Globicephala_macrorhynchus (Feresa_attenuata Peponocephala_electra )))(Grampus_griseus Hemisyntrachelus_cortesii ))))(Sotalia_fluviatilis (Sousa_chinensis (Tursiops_truncatus (Stenella_attenuata (Delphinus_delphis Lagenodelphis_hosei )))))))(Lagenorhynchus_acutus Eodelphinus_kabatensis ))))))))(Squaloziphius_emlongi (Xiphiacetus_bossi (ZMT_73 ((Squalodelphis_fanianii (Notocetus_vanbenedeni Phocageneus_venustus ))(Zarhachis_flagellator (Pomatodelphis_inaequalis Platanista_gangetica )))))))))))(Waipatia_maerewhenua ((Waipatia_hectori Awamokoa_tokarahi )(Urkudelphis_chawpipacha (Otekaikea_marplesi Otekaikea_huata )))))))))))*
(Georgiacetus_vogtlensis (Zygorhiza_kochii ((Archaeodelphis_patrius Xenorophus_sloanii )(Simocetus_rayi (Agorophius_pygmaeus (Patriocetus_kazakhstanicus ((Papahu_taitapu (Squalodon_calvertensis (Prosqualodon_davidis ((Kogia_breviceps (Orycterocetus_crocodilinus Physeter_macrocephalus ))(((Berardius_bairdii (Ziphius_cavirostris (Tasmacetus_shepherdi Mesoplodon_ginkgodens )))(((Lipotes_vexillifer Parapontoporia_sternbergi )(Brachydelphis_mazeasi (Pliopontos_littoralis (Inia_geoffrensis Pontoporia_blainvillei ))))(((Delphinodon_dividum ((Tagicetus_joneti (Pithanodelphis_cornutus ((Atocetus_iquensis Atocetus_nasalis )(Lophocetus_calvertensis Lophocetus_repenningi ))))(Macrokentriodon_morani (Hadrodelphis_calvertense Liolithax_pappus ))))(((Kentriodon_schneideri (Kentriodon_sugawarai (Kentriodon_pernix (Kentriodon_obscurus Kentriodon_nakajimai ))))(Rudicetus_squalodontoides Kentriodon_diusinus ))(Kampholophus_serrulus Wimahl_chinookensis )))(((Pterophocaena_nishinoi (Albireo_whistleri (Denebola_brachycephala (Odobenocetops_peruvianus (Delphinapterus_leucas Monodon_monoceros )))))((Haborophocoena_toyoshimai (Numataphocoena_yamashitai (Haborophocoena_minutus ((((Australithax_intermedia Lomacetus_ginsburgi )(Piscolithax_boreios (Piscolithax_longirostris Piscolithax_tedfordi )))(Salumiphocaena_stocktoni (Semirostrum_ceruttii (Neophocaena_phocaenoides ((Phocoena_sinus Phocoena_spinipinnis )(Phocoena_phocoena (Phocoena_dioptrica Phocoenoides_dalli )))))))(Brabocetus_gigaseorum Septemtriocetus_bosselaersi )))))(Miophocaena_nishinoi Archaeophocaena_teshioensis )))(Norisdelphis_annakaensis (Orcinus_orca (((Lissodelphis_borealis Cephalorhynchus_hectori )((Orcaella_brevirostris (Steno_bredanensis ((Pseudorca_crassidens (Globicephala_macrorhynchus (Feresa_attenuata Peponocephala_electra )))(Grampus_griseus Hemisyntrachelus_cortesii ))))(Sotalia_fluviatilis (Sousa_chinensis (Tursiops_truncatus (Stenella_attenuata (Delphinus_delphis Lagenodelphis_hosei )))))))(Lagenorhynchus_acutus Eodelphinus_kabatensis ))))))))((Xiphiacetus_bossi Squaloziphius_emlongi )(ZMT_73 ((Squalodelphis_fanianii (Notocetus_vanbenedeni Phocageneus_venustus ))(Zarhachis_flagellator (Pomatodelphis_inaequalis Platanista_gangetica ))))))))))(Waipatia_maerewhenua ((Waipatia_hectori Awamokoa_tokarahi )(Urkudelphis_chawpipacha (Otekaikea_marplesi Otekaikea_huata )))))))))))*
(Georgiacetus_vogtlensis (Zygorhiza_kochii ((Archaeodelphis_patrius Xenorophus_sloanii )(Simocetus_rayi (Agorophius_pygmaeus (Patriocetus_kazakhstanicus ((Papahu_taitapu (Squalodon_calvertensis (Prosqualodon_davidis ((Kogia_breviceps (Orycterocetus_crocodilinus Physeter_macrocephalus ))(((Berardius_bairdii (Ziphius_cavirostris (Tasmacetus_shepherdi Mesoplodon_ginkgodens )))((Parapontoporia_sternbergi (Lipotes_vexillifer (Inia_geoffrensis (Pontoporia_blainvillei (Pliopontos_littoralis Brachydelphis_mazeasi )))))(((Delphinodon_dividum ((Tagicetus_joneti (Pithanodelphis_cornutus ((Atocetus_iquensis Atocetus_nasalis )(Lophocetus_calvertensis Lophocetus_repenningi ))))(Macrokentriodon_morani (Hadrodelphis_calvertense Liolithax_pappus ))))((Kentriodon_diusinus (Rudicetus_squalodontoides (Kentriodon_schneideri (Kentriodon_sugawarai (Kentriodon_pernix (Kentriodon_obscurus Kentriodon_nakajimai ))))))(Kampholophus_serrulus Wimahl_chinookensis )))(((Pterophocaena_nishinoi (Albireo_whistleri (Odobenocetops_peruvianus (Denebola_brachycephala (Delphinapterus_leucas Monodon_monoceros )))))((Haborophocoena_toyoshimai (Numataphocoena_yamashitai (Haborophocoena_minutus (((Australithax_intermedia Lomacetus_ginsburgi )(Piscolithax_boreios (Piscolithax_longirostris Piscolithax_tedfordi )))(Salumiphocaena_stocktoni ((Septemtriocetus_bosselaersi (Semirostrum_ceruttii Brabocetus_gigaseorum ))(Neophocaena_phocaenoides ((Phocoena_sinus Phocoena_spinipinnis )(Phocoena_phocoena (Phocoena_dioptrica Phocoenoides_dalli ))))))))))(Miophocaena_nishinoi Archaeophocaena_teshioensis )))(Norisdelphis_annakaensis (Orcinus_orca (((Lissodelphis_borealis Cephalorhynchus_hectori )((Orcaella_brevirostris (Steno_bredanensis ((Pseudorca_crassidens (Globicephala_macrorhynchus (Feresa_attenuata Peponocephala_electra )))(Grampus_griseus Hemisyntrachelus_cortesii ))))(Sotalia_fluviatilis (Sousa_chinensis (Tursiops_truncatus (Stenella_attenuata (Delphinus_delphis Lagenodelphis_hosei )))))))(Lagenorhynchus_acutus Eodelphinus_kabatensis ))))))))(Squaloziphius_emlongi (Xiphiacetus_bossi (ZMT_73 ((Squalodelphis_fanianii (Notocetus_vanbenedeni Phocageneus_venustus ))(Zarhachis_flagellator (Pomatodelphis_inaequalis Platanista_gangetica )))))))))))(Waipatia_maerewhenua ((Waipatia_hectori Awamokoa_tokarahi )(Urkudelphis_chawpipacha (Otekaikea_marplesi Otekaikea_huata )))))))))))*
(Georgiacetus_vogtlensis (Zygorhiza_kochii ((Archaeodelphis_patrius Xenorophus_sloanii )(Simocetus_rayi (Agorophius_pygmaeus (Patriocetus_kazakhstanicus ((Papahu_taitapu (Squalodon_calvertensis (Prosqualodon_davidis ((Kogia_breviceps (Orycterocetus_crocodilinus Physeter_macrocephalus ))(((Berardius_bairdii (Ziphius_cavirostris (Tasmacetus_shepherdi Mesoplodon_ginkgodens )))(((Lipotes_vexillifer Parapontoporia_sternbergi )(Inia_geoffrensis (Pontoporia_blainvillei (Pliopontos_littoralis Brachydelphis_mazeasi ))))(((Delphinodon_dividum ((Tagicetus_joneti (Pithanodelphis_cornutus ((Atocetus_iquensis Atocetus_nasalis )(Lophocetus_calvertensis Lophocetus_repenningi ))))(Macrokentriodon_morani (Hadrodelphis_calvertense Liolithax_pappus ))))((Kentriodon_diusinus (Rudicetus_squalodontoides (Kentriodon_schneideri (Kentriodon_sugawarai (Kentriodon_pernix (Kentriodon_obscurus Kentriodon_nakajimai ))))))(Kampholophus_serrulus Wimahl_chinookensis )))(((Pterophocaena_nishinoi (Albireo_whistleri (Odobenocetops_peruvianus (Denebola_brachycephala (Delphinapterus_leucas Monodon_monoceros )))))((Haborophocoena_toyoshimai (Numataphocoena_yamashitai (Haborophocoena_minutus (((Australithax_intermedia Lomacetus_ginsburgi )(Piscolithax_boreios (Piscolithax_longirostris Piscolithax_tedfordi )))(Salumiphocaena_stocktoni ((Semirostrum_ceruttii (Brabocetus_gigaseorum Septemtriocetus_bosselaersi ))(Neophocaena_phocaenoides ((Phocoena_sinus Phocoena_spinipinnis )(Phocoena_phocoena (Phocoena_dioptrica Phocoenoides_dalli ))))))))))(Miophocaena_nishinoi Archaeophocaena_teshioensis )))(Norisdelphis_annakaensis (Orcinus_orca (((Lissodelphis_borealis Cephalorhynchus_hectori )((Orcaella_brevirostris (Steno_bredanensis ((Pseudorca_crassidens (Globicephala_macrorhynchus (Feresa_attenuata Peponocephala_electra )))(Grampus_griseus Hemisyntrachelus_cortesii ))))(Sotalia_fluviatilis (Sousa_chinensis (Tursiops_truncatus (Stenella_attenuata (Delphinus_delphis Lagenodelphis_hosei )))))))(Lagenorhynchus_acutus Eodelphinus_kabatensis ))))))))(Squaloziphius_emlongi (Xiphiacetus_bossi (ZMT_73 ((Squalodelphis_fanianii (Notocetus_vanbenedeni Phocageneus_venustus ))(Zarhachis_flagellator (Pomatodelphis_inaequalis Platanista_gangetica )))))))))))(Waipatia_maerewhenua ((Waipatia_hectori Awamokoa_tokarahi )(Urkudelphis_chawpipacha (Otekaikea_marplesi Otekaikea_huata )))))))))))*
(Georgiacetus_vogtlensis (Zygorhiza_kochii ((Archaeodelphis_patrius Xenorophus_sloanii )(Simocetus_rayi (Agorophius_pygmaeus (Patriocetus_kazakhstanicus ((Papahu_taitapu (Squalodon_calvertensis (Prosqualodon_davidis ((Kogia_breviceps (Orycterocetus_crocodilinus Physeter_macrocephalus ))(((Berardius_bairdii (Ziphius_cavirostris (Tasmacetus_shepherdi Mesoplodon_ginkgodens )))(((Lipotes_vexillifer Parapontoporia_sternbergi )(Brachydelphis_mazeasi (Pliopontos_littoralis (Inia_geoffrensis Pontoporia_blainvillei ))))(((Delphinodon_dividum ((Tagicetus_joneti (Pithanodelphis_cornutus ((Atocetus_iquensis Atocetus_nasalis )(Lophocetus_calvertensis Lophocetus_repenningi ))))(Macrokentriodon_morani (Hadrodelphis_calvertense Liolithax_pappus ))))((Kentriodon_diusinus (Rudicetus_squalodontoides (Kentriodon_schneideri (Kentriodon_sugawarai (Kentriodon_pernix (Kentriodon_obscurus Kentriodon_nakajimai ))))))(Kampholophus_serrulus Wimahl_chinookensis )))((Pterophocaena_nishinoi ((Albireo_whistleri (Odobenocetops_peruvianus (Denebola_brachycephala (Delphinapterus_leucas Monodon_monoceros ))))((Haborophocoena_toyoshimai (Numataphocoena_yamashitai (Haborophocoena_minutus ((((Australithax_intermedia Lomacetus_ginsburgi )(Piscolithax_boreios (Piscolithax_longirostris Piscolithax_tedfordi )))(Semirostrum_ceruttii (Salumiphocaena_stocktoni (Neophocaena_phocaenoides ((Phocoena_sinus Phocoena_spinipinnis )(Phocoena_phocoena (Phocoena_dioptrica Phocoenoides_dalli )))))))(Brabocetus_gigaseorum Septemtriocetus_bosselaersi )))))(Miophocaena_nishinoi Archaeophocaena_teshioensis ))))(Norisdelphis_annakaensis (Orcinus_orca (((Lissodelphis_borealis Cephalorhynchus_hectori )((Orcaella_brevirostris (Steno_bredanensis ((Pseudorca_crassidens (Globicephala_macrorhynchus (Feresa_attenuata Peponocephala_electra )))(Grampus_griseus Hemisyntrachelus_cortesii ))))(Sotalia_fluviatilis (Sousa_chinensis (Tursiops_truncatus (Stenella_attenuata (Delphinus_delphis Lagenodelphis_hosei )))))))(Lagenorhynchus_acutus Eodelphinus_kabatensis ))))))))(Squaloziphius_emlongi (Xiphiacetus_bossi (ZMT_73 ((Squalodelphis_fanianii (Notocetus_vanbenedeni Phocageneus_venustus ))(Zarhachis_flagellator (Pomatodelphis_inaequalis Platanista_gangetica )))))))))))(Waipatia_maerewhenua ((Waipatia_hectori Awamokoa_tokarahi )(Urkudelphis_chawpipacha (Otekaikea_marplesi Otekaikea_huata )))))))))))*
(Georgiacetus_vogtlensis (Zygorhiza_kochii ((Archaeodelphis_patrius Xenorophus_sloanii )(Simocetus_rayi (Agorophius_pygmaeus (Patriocetus_kazakhstanicus ((Papahu_taitapu (Squalodon_calvertensis (Prosqualodon_davidis ((Kogia_breviceps (Orycterocetus_crocodilinus Physeter_macrocephalus ))(((Berardius_bairdii (Ziphius_cavirostris (Tasmacetus_shepherdi Mesoplodon_ginkgodens )))(((Lipotes_vexillifer Parapontoporia_sternbergi )(Inia_geoffrensis (Pontoporia_blainvillei (Pliopontos_littoralis Brachydelphis_mazeasi ))))(((Delphinodon_dividum ((Tagicetus_joneti (Pithanodelphis_cornutus ((Atocetus_iquensis Atocetus_nasalis )(Lophocetus_calvertensis Lophocetus_repenningi ))))(Macrokentriodon_morani (Hadrodelphis_calvertense Liolithax_pappus ))))(((Kentriodon_schneideri (Kentriodon_sugawarai (Kentriodon_pernix (Kentriodon_obscurus Kentriodon_nakajimai ))))(Rudicetus_squalodontoides Kentriodon_diusinus ))(Kampholophus_serrulus Wimahl_chinookensis )))(((Pterophocaena_nishinoi (Albireo_whistleri (Odobenocetops_peruvianus (Denebola_brachycephala (Delphinapterus_leucas Monodon_monoceros )))))((Haborophocoena_toyoshimai (Numataphocoena_yamashitai (Haborophocoena_minutus (((Australithax_intermedia Lomacetus_ginsburgi )(Piscolithax_boreios (Piscolithax_longirostris Piscolithax_tedfordi )))(Salumiphocaena_stocktoni ((Septemtriocetus_bosselaersi (Semirostrum_ceruttii Brabocetus_gigaseorum ))(Neophocaena_phocaenoides ((Phocoena_sinus Phocoena_spinipinnis )(Phocoena_phocoena (Phocoena_dioptrica Phocoenoides_dalli ))))))))))(Miophocaena_nishinoi Archaeophocaena_teshioensis )))(Norisdelphis_annakaensis (Orcinus_orca (((Lissodelphis_borealis Cephalorhynchus_hectori )((Orcaella_brevirostris (Steno_bredanensis ((Pseudorca_crassidens (Globicephala_macrorhynchus (Feresa_attenuata Peponocephala_electra )))(Grampus_griseus Hemisyntrachelus_cortesii ))))(Sotalia_fluviatilis (Sousa_chinensis (Tursiops_truncatus (Stenella_attenuata (Delphinus_delphis Lagenodelphis_hosei )))))))(Lagenorhynchus_acutus Eodelphinus_kabatensis ))))))))(Squaloziphius_emlongi (Xiphiacetus_bossi (ZMT_73 ((Squalodelphis_fanianii (Notocetus_vanbenedeni Phocageneus_venustus ))(Zarhachis_flagellator (Pomatodelphis_inaequalis Platanista_gangetica )))))))))))(Waipatia_maerewhenua ((Waipatia_hectori Awamokoa_tokarahi )(Urkudelphis_chawpipacha (Otekaikea_marplesi Otekaikea_huata )))))))))))*
(Georgiacetus_vogtlensis (Zygorhiza_kochii ((Archaeodelphis_patrius Xenorophus_sloanii )(Simocetus_rayi (Agorophius_pygmaeus (Patriocetus_kazakhstanicus ((Papahu_taitapu (Squalodon_calvertensis (Prosqualodon_davidis ((Kogia_breviceps (Orycterocetus_crocodilinus Physeter_macrocephalus ))(((Berardius_bairdii (Ziphius_cavirostris (Tasmacetus_shepherdi Mesoplodon_ginkgodens )))(((Lipotes_vexillifer Parapontoporia_sternbergi )(Brachydelphis_mazeasi (Pliopontos_littoralis (Inia_geoffrensis Pontoporia_blainvillei ))))(((Delphinodon_dividum ((Tagicetus_joneti (Pithanodelphis_cornutus ((Atocetus_iquensis Atocetus_nasalis )(Lophocetus_calvertensis Lophocetus_repenningi ))))(Macrokentriodon_morani (Hadrodelphis_calvertense Liolithax_pappus ))))(((Kentriodon_schneideri (Kentriodon_sugawarai (Kentriodon_pernix (Kentriodon_obscurus Kentriodon_nakajimai ))))(Rudicetus_squalodontoides Kentriodon_diusinus ))(Kampholophus_serrulus Wimahl_chinookensis )))((Pterophocaena_nishinoi ((Albireo_whistleri (Odobenocetops_peruvianus (Denebola_brachycephala (Delphinapterus_leucas Monodon_monoceros ))))((Haborophocoena_toyoshimai (Numataphocoena_yamashitai (Haborophocoena_minutus ((((Australithax_intermedia Lomacetus_ginsburgi )(Piscolithax_boreios (Piscolithax_longirostris Piscolithax_tedfordi )))(Semirostrum_ceruttii (Salumiphocaena_stocktoni (Neophocaena_phocaenoides ((Phocoena_sinus Phocoena_spinipinnis )(Phocoena_phocoena (Phocoena_dioptrica Phocoenoides_dalli )))))))(Brabocetus_gigaseorum Septemtriocetus_bosselaersi )))))(Miophocaena_nishinoi Archaeophocaena_teshioensis ))))(Norisdelphis_annakaensis (Orcinus_orca (((Lissodelphis_borealis Cephalorhynchus_hectori )((Orcaella_brevirostris (Steno_bredanensis ((Pseudorca_crassidens (Globicephala_macrorhynchus (Feresa_attenuata Peponocephala_electra )))(Grampus_griseus Hemisyntrachelus_cortesii ))))(Sotalia_fluviatilis (Sousa_chinensis (Tursiops_truncatus (Stenella_attenuata (Delphinus_delphis Lagenodelphis_hosei )))))))(Lagenorhynchus_acutus Eodelphinus_kabatensis ))))))))((Xiphiacetus_bossi Squaloziphius_emlongi )(ZMT_73 ((Squalodelphis_fanianii (Notocetus_vanbenedeni Phocageneus_venustus ))(Zarhachis_flagellator (Pomatodelphis_inaequalis Platanista_gangetica ))))))))))(Waipatia_maerewhenua ((Waipatia_hectori Awamokoa_tokarahi )(Urkudelphis_chawpipacha (Otekaikea_marplesi Otekaikea_huata )))))))))))*
(Georgiacetus_vogtlensis (Zygorhiza_kochii ((Archaeodelphis_patrius Xenorophus_sloanii )(Simocetus_rayi (Agorophius_pygmaeus (Patriocetus_kazakhstanicus ((Papahu_taitapu (Squalodon_calvertensis (Prosqualodon_davidis ((Kogia_breviceps (Orycterocetus_crocodilinus Physeter_macrocephalus ))(((Berardius_bairdii (Ziphius_cavirostris (Tasmacetus_shepherdi Mesoplodon_ginkgodens )))(((Lipotes_vexillifer Parapontoporia_sternbergi )((Inia_geoffrensis Pontoporia_blainvillei )(Pliopontos_littoralis Brachydelphis_mazeasi )))(((Delphinodon_dividum ((Tagicetus_joneti (Pithanodelphis_cornutus ((Atocetus_iquensis Atocetus_nasalis )(Lophocetus_calvertensis Lophocetus_repenningi ))))(Macrokentriodon_morani (Hadrodelphis_calvertense Liolithax_pappus ))))(((Kentriodon_schneideri (Kentriodon_sugawarai (Kentriodon_pernix (Kentriodon_obscurus Kentriodon_nakajimai ))))(Rudicetus_squalodontoides Kentriodon_diusinus ))(Kampholophus_serrulus Wimahl_chinookensis )))(((Pterophocaena_nishinoi (Albireo_whistleri (Denebola_brachycephala (Odobenocetops_peruvianus (Delphinapterus_leucas Monodon_monoceros )))))((Haborophocoena_toyoshimai (Numataphocoena_yamashitai (Haborophocoena_minutus ((((Australithax_intermedia Lomacetus_ginsburgi )(Piscolithax_boreios (Piscolithax_longirostris Piscolithax_tedfordi )))(Salumiphocaena_stocktoni (Semirostrum_ceruttii (Neophocaena_phocaenoides ((Phocoena_sinus Phocoena_spinipinnis )(Phocoena_phocoena (Phocoena_dioptrica Phocoenoides_dalli )))))))(Brabocetus_gigaseorum Septemtriocetus_bosselaersi )))))(Miophocaena_nishinoi Archaeophocaena_teshioensis )))(Norisdelphis_annakaensis (Orcinus_orca (((Lissodelphis_borealis Cephalorhynchus_hectori )((Orcaella_brevirostris (Steno_bredanensis ((Pseudorca_crassidens (Globicephala_macrorhynchus (Feresa_attenuata Peponocephala_electra )))(Grampus_griseus Hemisyntrachelus_cortesii ))))(Sotalia_fluviatilis (Sousa_chinensis (Tursiops_truncatus (Stenella_attenuata (Delphinus_delphis Lagenodelphis_hosei )))))))(Lagenorhynchus_acutus Eodelphinus_kabatensis ))))))))(Squaloziphius_emlongi (Xiphiacetus_bossi (ZMT_73 ((Squalodelphis_fanianii (Notocetus_vanbenedeni Phocageneus_venustus ))(Zarhachis_flagellator (Pomatodelphis_inaequalis Platanista_gangetica )))))))))))(Waipatia_maerewhenua ((Waipatia_hectori Awamokoa_tokarahi )(Urkudelphis_chawpipacha (Otekaikea_marplesi Otekaikea_huata )))))))))))*
(Georgiacetus_vogtlensis (Zygorhiza_kochii ((Archaeodelphis_patrius Xenorophus_sloanii )(Simocetus_rayi (Agorophius_pygmaeus (Patriocetus_kazakhstanicus ((Papahu_taitapu (Squalodon_calvertensis (Prosqualodon_davidis ((Kogia_breviceps (Orycterocetus_crocodilinus Physeter_macrocephalus ))(((Berardius_bairdii (Ziphius_cavirostris (Tasmacetus_shepherdi Mesoplodon_ginkgodens )))(((Lipotes_vexillifer Parapontoporia_sternbergi )((Inia_geoffrensis Pontoporia_blainvillei )(Pliopontos_littoralis Brachydelphis_mazeasi )))(((Delphinodon_dividum ((Tagicetus_joneti (Pithanodelphis_cornutus ((Atocetus_iquensis Atocetus_nasalis )(Lophocetus_calvertensis Lophocetus_repenningi ))))(Macrokentriodon_morani (Hadrodelphis_calvertense Liolithax_pappus ))))((Kentriodon_diusinus (Rudicetus_squalodontoides (Kentriodon_schneideri (Kentriodon_sugawarai (Kentriodon_pernix (Kentriodon_obscurus Kentriodon_nakajimai ))))))(Kampholophus_serrulus Wimahl_chinookensis )))(((Pterophocaena_nishinoi (Albireo_whistleri (Denebola_brachycephala (Odobenocetops_peruvianus (Delphinapterus_leucas Monodon_monoceros )))))(Haborophocoena_toyoshimai ((Numataphocoena_yamashitai (Haborophocoena_minutus (Brabocetus_gigaseorum (Septemtriocetus_bosselaersi (((Australithax_intermedia Lomacetus_ginsburgi )(Piscolithax_boreios (Piscolithax_longirostris Piscolithax_tedfordi )))(Salumiphocaena_stocktoni (Semirostrum_ceruttii (Neophocaena_phocaenoides ((Phocoena_sinus Phocoena_spinipinnis )(Phocoena_phocoena (Phocoena_dioptrica Phocoenoides_dalli )))))))))))(Miophocaena_nishinoi Archaeophocaena_teshioensis ))))(Norisdelphis_annakaensis (Orcinus_orca (((Lissodelphis_borealis Cephalorhynchus_hectori )((Orcaella_brevirostris (Steno_bredanensis ((Pseudorca_crassidens (Globicephala_macrorhynchus (Feresa_attenuata Peponocephala_electra )))(Grampus_griseus Hemisyntrachelus_cortesii ))))(Sotalia_fluviatilis (Sousa_chinensis (Tursiops_truncatus (Stenella_attenuata (Delphinus_delphis Lagenodelphis_hosei )))))))(Lagenorhynchus_acutus Eodelphinus_kabatensis ))))))))(Squaloziphius_emlongi (Xiphiacetus_bossi (ZMT_73 ((Squalodelphis_fanianii (Notocetus_vanbenedeni Phocageneus_venustus ))(Zarhachis_flagellator (Pomatodelphis_inaequalis Platanista_gangetica )))))))))))(Waipatia_maerewhenua ((Waipatia_hectori Awamokoa_tokarahi )(Urkudelphis_chawpipacha (Otekaikea_marplesi Otekaikea_huata )))))))))))*
(Georgiacetus_vogtlensis (Zygorhiza_kochii ((Archaeodelphis_patrius Xenorophus_sloanii )(Simocetus_rayi (Agorophius_pygmaeus (Patriocetus_kazakhstanicus ((Papahu_taitapu (Squalodon_calvertensis (Prosqualodon_davidis ((Kogia_breviceps (Orycterocetus_crocodilinus Physeter_macrocephalus ))(((Berardius_bairdii (Ziphius_cavirostris (Tasmacetus_shepherdi Mesoplodon_ginkgodens )))(((Lipotes_vexillifer Parapontoporia_sternbergi )(Brachydelphis_mazeasi (Pliopontos_littoralis (Inia_geoffrensis Pontoporia_blainvillei ))))(((Delphinodon_dividum ((Tagicetus_joneti (Pithanodelphis_cornutus ((Atocetus_iquensis Atocetus_nasalis )(Lophocetus_calvertensis Lophocetus_repenningi ))))(Macrokentriodon_morani (Hadrodelphis_calvertense Liolithax_pappus ))))((Kentriodon_diusinus (Rudicetus_squalodontoides (Kentriodon_schneideri (Kentriodon_sugawarai (Kentriodon_pernix (Kentriodon_obscurus Kentriodon_nakajimai ))))))(Kampholophus_serrulus Wimahl_chinookensis )))(((Pterophocaena_nishinoi (Albireo_whistleri (Denebola_brachycephala (Odobenocetops_peruvianus (Delphinapterus_leucas Monodon_monoceros )))))((Haborophocoena_toyoshimai (Numataphocoena_yamashitai (Haborophocoena_minutus (((Australithax_intermedia Lomacetus_ginsburgi )(Piscolithax_boreios (Piscolithax_longirostris Piscolithax_tedfordi )))(Salumiphocaena_stocktoni ((Septemtriocetus_bosselaersi (Semirostrum_ceruttii Brabocetus_gigaseorum ))(Neophocaena_phocaenoides ((Phocoena_sinus Phocoena_spinipinnis )(Phocoena_phocoena (Phocoena_dioptrica Phocoenoides_dalli ))))))))))(Miophocaena_nishinoi Archaeophocaena_teshioensis )))(Norisdelphis_annakaensis (Orcinus_orca (((Lissodelphis_borealis Cephalorhynchus_hectori )((Orcaella_brevirostris (Steno_bredanensis ((Pseudorca_crassidens (Globicephala_macrorhynchus (Feresa_attenuata Peponocephala_electra )))(Grampus_griseus Hemisyntrachelus_cortesii ))))(Sotalia_fluviatilis (Sousa_chinensis (Tursiops_truncatus (Stenella_attenuata (Delphinus_delphis Lagenodelphis_hosei )))))))(Lagenorhynchus_acutus Eodelphinus_kabatensis ))))))))((Xiphiacetus_bossi Squaloziphius_emlongi )(ZMT_73 ((Squalodelphis_fanianii (Notocetus_vanbenedeni Phocageneus_venustus ))(Zarhachis_flagellator (Pomatodelphis_inaequalis Platanista_gangetica ))))))))))(Waipatia_maerewhenua ((Waipatia_hectori Awamokoa_tokarahi )(Urkudelphis_chawpipacha (Otekaikea_marplesi Otekaikea_huata )))))))))))*
(Georgiacetus_vogtlensis (Zygorhiza_kochii ((Archaeodelphis_patrius Xenorophus_sloanii )(Simocetus_rayi (Agorophius_pygmaeus (Patriocetus_kazakhstanicus ((Papahu_taitapu (Squalodon_calvertensis (Prosqualodon_davidis ((Kogia_breviceps (Orycterocetus_crocodilinus Physeter_macrocephalus ))(((Berardius_bairdii (Ziphius_cavirostris (Tasmacetus_shepherdi Mesoplodon_ginkgodens )))(((Lipotes_vexillifer Parapontoporia_sternbergi )(Brachydelphis_mazeasi (Pliopontos_littoralis (Inia_geoffrensis Pontoporia_blainvillei ))))(((Delphinodon_dividum ((Tagicetus_joneti (Pithanodelphis_cornutus ((Atocetus_iquensis Atocetus_nasalis )(Lophocetus_calvertensis Lophocetus_repenningi ))))(Macrokentriodon_morani (Hadrodelphis_calvertense Liolithax_pappus ))))(((Kentriodon_schneideri (Kentriodon_sugawarai (Kentriodon_pernix (Kentriodon_obscurus Kentriodon_nakajimai ))))(Rudicetus_squalodontoides Kentriodon_diusinus ))(Kampholophus_serrulus Wimahl_chinookensis )))(((Pterophocaena_nishinoi (Albireo_whistleri (Odobenocetops_peruvianus (Denebola_brachycephala (Delphinapterus_leucas Monodon_monoceros )))))((Haborophocoena_toyoshimai (Numataphocoena_yamashitai (Haborophocoena_minutus (Brabocetus_gigaseorum (Septemtriocetus_bosselaersi (((Australithax_intermedia Lomacetus_ginsburgi )(Piscolithax_boreios (Piscolithax_longirostris Piscolithax_tedfordi )))(Salumiphocaena_stocktoni (Semirostrum_ceruttii (Neophocaena_phocaenoides ((Phocoena_sinus Phocoena_spinipinnis )(Phocoena_phocoena (Phocoena_dioptrica Phocoenoides_dalli ))))))))))))(Miophocaena_nishinoi Archaeophocaena_teshioensis )))(Norisdelphis_annakaensis (Orcinus_orca (((Lissodelphis_borealis Cephalorhynchus_hectori )((Orcaella_brevirostris (Steno_bredanensis ((Pseudorca_crassidens (Globicephala_macrorhynchus (Feresa_attenuata Peponocephala_electra )))(Grampus_griseus Hemisyntrachelus_cortesii ))))(Sotalia_fluviatilis (Sousa_chinensis (Tursiops_truncatus (Stenella_attenuata (Delphinus_delphis Lagenodelphis_hosei )))))))(Lagenorhynchus_acutus Eodelphinus_kabatensis ))))))))((Xiphiacetus_bossi Squaloziphius_emlongi )(ZMT_73 ((Squalodelphis_fanianii (Notocetus_vanbenedeni Phocageneus_venustus ))(Zarhachis_flagellator (Pomatodelphis_inaequalis Platanista_gangetica ))))))))))(Waipatia_maerewhenua ((Waipatia_hectori Awamokoa_tokarahi )(Urkudelphis_chawpipacha (Otekaikea_marplesi Otekaikea_huata )))))))))))*
(Georgiacetus_vogtlensis (Zygorhiza_kochii ((Archaeodelphis_patrius Xenorophus_sloanii )(Simocetus_rayi (Agorophius_pygmaeus (Patriocetus_kazakhstanicus ((Papahu_taitapu (Squalodon_calvertensis (Prosqualodon_davidis ((Kogia_breviceps (Orycterocetus_crocodilinus Physeter_macrocephalus ))(((Berardius_bairdii (Ziphius_cavirostris (Tasmacetus_shepherdi Mesoplodon_ginkgodens )))(((Lipotes_vexillifer Parapontoporia_sternbergi )(Brachydelphis_mazeasi (Pliopontos_littoralis (Inia_geoffrensis Pontoporia_blainvillei ))))(((Delphinodon_dividum ((Tagicetus_joneti (Pithanodelphis_cornutus ((Atocetus_iquensis Atocetus_nasalis )(Lophocetus_calvertensis Lophocetus_repenningi ))))(Macrokentriodon_morani (Hadrodelphis_calvertense Liolithax_pappus ))))(((Kentriodon_schneideri (Kentriodon_sugawarai (Kentriodon_pernix (Kentriodon_obscurus Kentriodon_nakajimai ))))(Rudicetus_squalodontoides Kentriodon_diusinus ))(Kampholophus_serrulus Wimahl_chinookensis )))((Pterophocaena_nishinoi ((Albireo_whistleri (Odobenocetops_peruvianus (Denebola_brachycephala (Delphinapterus_leucas Monodon_monoceros ))))((Haborophocoena_toyoshimai (Numataphocoena_yamashitai (Haborophocoena_minutus (((Australithax_intermedia Lomacetus_ginsburgi )(Piscolithax_boreios (Piscolithax_longirostris Piscolithax_tedfordi )))(Salumiphocaena_stocktoni (Semirostrum_ceruttii ((Brabocetus_gigaseorum Septemtriocetus_bosselaersi )(Neophocaena_phocaenoides ((Phocoena_sinus Phocoena_spinipinnis )(Phocoena_phocoena (Phocoena_dioptrica Phocoenoides_dalli )))))))))))(Miophocaena_nishinoi Archaeophocaena_teshioensis ))))(Norisdelphis_annakaensis (Orcinus_orca (((Lissodelphis_borealis Cephalorhynchus_hectori )((Orcaella_brevirostris (Steno_bredanensis ((Pseudorca_crassidens (Globicephala_macrorhynchus (Feresa_attenuata Peponocephala_electra )))(Grampus_griseus Hemisyntrachelus_cortesii ))))(Sotalia_fluviatilis (Sousa_chinensis (Tursiops_truncatus (Stenella_attenuata (Delphinus_delphis Lagenodelphis_hosei )))))))(Lagenorhynchus_acutus Eodelphinus_kabatensis ))))))))((Xiphiacetus_bossi Squaloziphius_emlongi )(ZMT_73 ((Squalodelphis_fanianii (Notocetus_vanbenedeni Phocageneus_venustus ))(Zarhachis_flagellator (Pomatodelphis_inaequalis Platanista_gangetica ))))))))))(Waipatia_maerewhenua ((Waipatia_hectori Awamokoa_tokarahi )(Urkudelphis_chawpipacha (Otekaikea_marplesi Otekaikea_huata )))))))))))*
(Georgiacetus_vogtlensis (Zygorhiza_kochii ((Archaeodelphis_patrius Xenorophus_sloanii )(Simocetus_rayi (Agorophius_pygmaeus (Patriocetus_kazakhstanicus ((Papahu_taitapu (Squalodon_calvertensis (Prosqualodon_davidis ((Kogia_breviceps (Orycterocetus_crocodilinus Physeter_macrocephalus ))(((Berardius_bairdii (Ziphius_cavirostris (Tasmacetus_shepherdi Mesoplodon_ginkgodens )))(((Lipotes_vexillifer Parapontoporia_sternbergi )(Brachydelphis_mazeasi (Pliopontos_littoralis (Inia_geoffrensis Pontoporia_blainvillei ))))(((Delphinodon_dividum ((Tagicetus_joneti (Pithanodelphis_cornutus ((Atocetus_iquensis Atocetus_nasalis )(Lophocetus_calvertensis Lophocetus_repenningi ))))(Macrokentriodon_morani (Hadrodelphis_calvertense Liolithax_pappus ))))(((Kentriodon_schneideri (Kentriodon_sugawarai (Kentriodon_pernix (Kentriodon_obscurus Kentriodon_nakajimai ))))(Rudicetus_squalodontoides Kentriodon_diusinus ))(Kampholophus_serrulus Wimahl_chinookensis )))((Pterophocaena_nishinoi ((Albireo_whistleri (Odobenocetops_peruvianus (Denebola_brachycephala (Delphinapterus_leucas Monodon_monoceros ))))((Haborophocoena_toyoshimai (Numataphocoena_yamashitai (Haborophocoena_minutus (Brabocetus_gigaseorum (Septemtriocetus_bosselaersi (((Australithax_intermedia Lomacetus_ginsburgi )(Piscolithax_boreios (Piscolithax_longirostris Piscolithax_tedfordi )))(Salumiphocaena_stocktoni (Semirostrum_ceruttii (Neophocaena_phocaenoides ((Phocoena_sinus Phocoena_spinipinnis )(Phocoena_phocoena (Phocoena_dioptrica Phocoenoides_dalli ))))))))))))(Miophocaena_nishinoi Archaeophocaena_teshioensis ))))(Norisdelphis_annakaensis (Orcinus_orca (((Lissodelphis_borealis Cephalorhynchus_hectori )((Orcaella_brevirostris (Steno_bredanensis ((Pseudorca_crassidens (Globicephala_macrorhynchus (Feresa_attenuata Peponocephala_electra )))(Grampus_griseus Hemisyntrachelus_cortesii ))))(Sotalia_fluviatilis (Sousa_chinensis (Tursiops_truncatus (Stenella_attenuata (Delphinus_delphis Lagenodelphis_hosei )))))))(Lagenorhynchus_acutus Eodelphinus_kabatensis ))))))))(Squaloziphius_emlongi (Xiphiacetus_bossi (ZMT_73 ((Squalodelphis_fanianii (Notocetus_vanbenedeni Phocageneus_venustus ))(Zarhachis_flagellator (Pomatodelphis_inaequalis Platanista_gangetica )))))))))))(Waipatia_maerewhenua ((Waipatia_hectori Awamokoa_tokarahi )(Urkudelphis_chawpipacha (Otekaikea_marplesi Otekaikea_huata )))))))))))*
(Georgiacetus_vogtlensis (Zygorhiza_kochii ((Archaeodelphis_patrius Xenorophus_sloanii )(Simocetus_rayi (Agorophius_pygmaeus (Patriocetus_kazakhstanicus ((Papahu_taitapu (Squalodon_calvertensis (Prosqualodon_davidis ((Kogia_breviceps (Orycterocetus_crocodilinus Physeter_macrocephalus ))(((Berardius_bairdii (Ziphius_cavirostris (Tasmacetus_shepherdi Mesoplodon_ginkgodens )))((Parapontoporia_sternbergi (Lipotes_vexillifer (Inia_geoffrensis (Pontoporia_blainvillei (Pliopontos_littoralis Brachydelphis_mazeasi )))))(((Delphinodon_dividum ((Tagicetus_joneti (Pithanodelphis_cornutus ((Atocetus_iquensis Atocetus_nasalis )(Lophocetus_calvertensis Lophocetus_repenningi ))))(Macrokentriodon_morani (Hadrodelphis_calvertense Liolithax_pappus ))))(((Kentriodon_schneideri (Kentriodon_sugawarai (Kentriodon_pernix (Kentriodon_obscurus Kentriodon_nakajimai ))))(Rudicetus_squalodontoides Kentriodon_diusinus ))(Kampholophus_serrulus Wimahl_chinookensis )))(((Albireo_whistleri (Odobenocetops_peruvianus (Denebola_brachycephala (Delphinapterus_leucas Monodon_monoceros ))))((Haborophocoena_toyoshimai (Numataphocoena_yamashitai (Haborophocoena_minutus ((((Australithax_intermedia Lomacetus_ginsburgi )(Piscolithax_boreios (Piscolithax_longirostris Piscolithax_tedfordi )))(Salumiphocaena_stocktoni (Semirostrum_ceruttii (Neophocaena_phocaenoides ((Phocoena_sinus Phocoena_spinipinnis )(Phocoena_phocoena (Phocoena_dioptrica Phocoenoides_dalli )))))))(Brabocetus_gigaseorum Septemtriocetus_bosselaersi )))))(Miophocaena_nishinoi Archaeophocaena_teshioensis )))(Pterophocaena_nishinoi (Norisdelphis_annakaensis (Orcinus_orca (((Lissodelphis_borealis Cephalorhynchus_hectori )((Orcaella_brevirostris (Steno_bredanensis ((Pseudorca_crassidens (Globicephala_macrorhynchus (Feresa_attenuata Peponocephala_electra )))(Grampus_griseus Hemisyntrachelus_cortesii ))))(Sotalia_fluviatilis (Sousa_chinensis (Tursiops_truncatus (Stenella_attenuata (Delphinus_delphis Lagenodelphis_hosei )))))))(Lagenorhynchus_acutus Eodelphinus_kabatensis )))))))))(Squaloziphius_emlongi (Xiphiacetus_bossi (ZMT_73 ((Squalodelphis_fanianii (Notocetus_vanbenedeni Phocageneus_venustus ))(Zarhachis_flagellator (Pomatodelphis_inaequalis Platanista_gangetica )))))))))))(Waipatia_maerewhenua ((Waipatia_hectori Awamokoa_tokarahi )(Urkudelphis_chawpipacha (Otekaikea_marplesi Otekaikea_huata )))))))))))*
(Georgiacetus_vogtlensis (Zygorhiza_kochii ((Archaeodelphis_patrius Xenorophus_sloanii )(Simocetus_rayi (Agorophius_pygmaeus (Patriocetus_kazakhstanicus ((Papahu_taitapu (Squalodon_calvertensis (Prosqualodon_davidis ((Kogia_breviceps (Orycterocetus_crocodilinus Physeter_macrocephalus ))(((Berardius_bairdii (Ziphius_cavirostris (Tasmacetus_shepherdi Mesoplodon_ginkgodens )))(((Lipotes_vexillifer Parapontoporia_sternbergi )(Inia_geoffrensis (Pontoporia_blainvillei (Pliopontos_littoralis Brachydelphis_mazeasi ))))(((Delphinodon_dividum ((Tagicetus_joneti (Pithanodelphis_cornutus ((Atocetus_iquensis Atocetus_nasalis )(Lophocetus_calvertensis Lophocetus_repenningi ))))(Macrokentriodon_morani (Hadrodelphis_calvertense Liolithax_pappus ))))((Kentriodon_diusinus (Rudicetus_squalodontoides (Kentriodon_schneideri (Kentriodon_sugawarai (Kentriodon_pernix (Kentriodon_obscurus Kentriodon_nakajimai ))))))(Kampholophus_serrulus Wimahl_chinookensis )))(((Pterophocaena_nishinoi (Albireo_whistleri (Denebola_brachycephala (Odobenocetops_peruvianus (Delphinapterus_leucas Monodon_monoceros )))))((Haborophocoena_toyoshimai (Numataphocoena_yamashitai (Haborophocoena_minutus ((((Australithax_intermedia Lomacetus_ginsburgi )(Piscolithax_boreios (Piscolithax_longirostris Piscolithax_tedfordi )))(Semirostrum_ceruttii (Salumiphocaena_stocktoni (Neophocaena_phocaenoides ((Phocoena_sinus Phocoena_spinipinnis )(Phocoena_phocoena (Phocoena_dioptrica Phocoenoides_dalli )))))))(Brabocetus_gigaseorum Septemtriocetus_bosselaersi )))))(Miophocaena_nishinoi Archaeophocaena_teshioensis )))(Norisdelphis_annakaensis (Orcinus_orca (((Lissodelphis_borealis Cephalorhynchus_hectori )((Orcaella_brevirostris (Steno_bredanensis ((Pseudorca_crassidens (Globicephala_macrorhynchus (Feresa_attenuata Peponocephala_electra )))(Grampus_griseus Hemisyntrachelus_cortesii ))))(Sotalia_fluviatilis (Sousa_chinensis (Tursiops_truncatus (Stenella_attenuata (Delphinus_delphis Lagenodelphis_hosei )))))))(Lagenorhynchus_acutus Eodelphinus_kabatensis ))))))))(Squaloziphius_emlongi (Xiphiacetus_bossi (ZMT_73 ((Squalodelphis_fanianii (Notocetus_vanbenedeni Phocageneus_venustus ))(Zarhachis_flagellator (Pomatodelphis_inaequalis Platanista_gangetica )))))))))))(Waipatia_maerewhenua ((Waipatia_hectori Awamokoa_tokarahi )(Urkudelphis_chawpipacha (Otekaikea_marplesi Otekaikea_huata )))))))))))*
(Georgiacetus_vogtlensis (Zygorhiza_kochii ((Archaeodelphis_patrius Xenorophus_sloanii )(Simocetus_rayi (Agorophius_pygmaeus (Patriocetus_kazakhstanicus ((Papahu_taitapu (Squalodon_calvertensis (Prosqualodon_davidis ((Kogia_breviceps (Orycterocetus_crocodilinus Physeter_macrocephalus ))(((Berardius_bairdii (Ziphius_cavirostris (Tasmacetus_shepherdi Mesoplodon_ginkgodens )))((Lipotes_vexillifer (Parapontoporia_sternbergi (Inia_geoffrensis (Pontoporia_blainvillei (Pliopontos_littoralis Brachydelphis_mazeasi )))))(((Delphinodon_dividum ((Tagicetus_joneti (Pithanodelphis_cornutus ((Atocetus_iquensis Atocetus_nasalis )(Lophocetus_calvertensis Lophocetus_repenningi ))))(Macrokentriodon_morani (Hadrodelphis_calvertense Liolithax_pappus ))))((Kentriodon_diusinus (Rudicetus_squalodontoides (Kentriodon_schneideri (Kentriodon_sugawarai (Kentriodon_pernix (Kentriodon_obscurus Kentriodon_nakajimai ))))))(Kampholophus_serrulus Wimahl_chinookensis )))(((Pterophocaena_nishinoi (Albireo_whistleri (Odobenocetops_peruvianus (Denebola_brachycephala (Delphinapterus_leucas Monodon_monoceros )))))((Haborophocoena_toyoshimai (Numataphocoena_yamashitai (Haborophocoena_minutus (((Australithax_intermedia Lomacetus_ginsburgi )(Piscolithax_boreios (Piscolithax_longirostris Piscolithax_tedfordi )))(Salumiphocaena_stocktoni ((Septemtriocetus_bosselaersi (Semirostrum_ceruttii Brabocetus_gigaseorum ))(Neophocaena_phocaenoides ((Phocoena_sinus Phocoena_spinipinnis )(Phocoena_phocoena (Phocoena_dioptrica Phocoenoides_dalli ))))))))))(Miophocaena_nishinoi Archaeophocaena_teshioensis )))(Norisdelphis_annakaensis (Orcinus_orca (((Lissodelphis_borealis Cephalorhynchus_hectori )((Orcaella_brevirostris (Steno_bredanensis ((Pseudorca_crassidens (Globicephala_macrorhynchus (Feresa_attenuata Peponocephala_electra )))(Grampus_griseus Hemisyntrachelus_cortesii ))))(Sotalia_fluviatilis (Sousa_chinensis (Tursiops_truncatus (Stenella_attenuata (Delphinus_delphis Lagenodelphis_hosei )))))))(Lagenorhynchus_acutus Eodelphinus_kabatensis ))))))))(Squaloziphius_emlongi (Xiphiacetus_bossi (ZMT_73 ((Squalodelphis_fanianii (Notocetus_vanbenedeni Phocageneus_venustus ))(Zarhachis_flagellator (Pomatodelphis_inaequalis Platanista_gangetica )))))))))))(Waipatia_maerewhenua ((Waipatia_hectori Awamokoa_tokarahi )(Urkudelphis_chawpipacha (Otekaikea_marplesi Otekaikea_huata )))))))))))*
(Georgiacetus_vogtlensis (Zygorhiza_kochii ((Archaeodelphis_patrius Xenorophus_sloanii )(Simocetus_rayi (Agorophius_pygmaeus (Patriocetus_kazakhstanicus ((Papahu_taitapu (Squalodon_calvertensis (Prosqualodon_davidis ((Kogia_breviceps (Orycterocetus_crocodilinus Physeter_macrocephalus ))(((Berardius_bairdii (Ziphius_cavirostris (Tasmacetus_shepherdi Mesoplodon_ginkgodens )))(((Lipotes_vexillifer Parapontoporia_sternbergi )((Inia_geoffrensis Pontoporia_blainvillei )(Pliopontos_littoralis Brachydelphis_mazeasi )))(((Delphinodon_dividum ((Tagicetus_joneti (Pithanodelphis_cornutus ((Atocetus_iquensis Atocetus_nasalis )(Lophocetus_calvertensis Lophocetus_repenningi ))))(Macrokentriodon_morani (Hadrodelphis_calvertense Liolithax_pappus ))))((Kentriodon_diusinus (Rudicetus_squalodontoides (Kentriodon_schneideri (Kentriodon_sugawarai (Kentriodon_pernix (Kentriodon_obscurus Kentriodon_nakajimai ))))))(Kampholophus_serrulus Wimahl_chinookensis )))(((Pterophocaena_nishinoi (Albireo_whistleri (Denebola_brachycephala (Odobenocetops_peruvianus (Delphinapterus_leucas Monodon_monoceros )))))(Haborophocoena_toyoshimai ((Numataphocoena_yamashitai (Haborophocoena_minutus ((((Australithax_intermedia Lomacetus_ginsburgi )(Piscolithax_boreios (Piscolithax_longirostris Piscolithax_tedfordi )))(Semirostrum_ceruttii (Salumiphocaena_stocktoni (Neophocaena_phocaenoides ((Phocoena_sinus Phocoena_spinipinnis )(Phocoena_phocoena (Phocoena_dioptrica Phocoenoides_dalli )))))))(Brabocetus_gigaseorum Septemtriocetus_bosselaersi ))))(Miophocaena_nishinoi Archaeophocaena_teshioensis ))))(Norisdelphis_annakaensis (Orcinus_orca (((Lissodelphis_borealis Cephalorhynchus_hectori )((Orcaella_brevirostris (Steno_bredanensis ((Pseudorca_crassidens (Globicephala_macrorhynchus (Feresa_attenuata Peponocephala_electra )))(Grampus_griseus Hemisyntrachelus_cortesii ))))(Sotalia_fluviatilis (Sousa_chinensis (Tursiops_truncatus (Stenella_attenuata (Delphinus_delphis Lagenodelphis_hosei )))))))(Lagenorhynchus_acutus Eodelphinus_kabatensis ))))))))(Squaloziphius_emlongi (Xiphiacetus_bossi (ZMT_73 ((Squalodelphis_fanianii (Notocetus_vanbenedeni Phocageneus_venustus ))(Zarhachis_flagellator (Pomatodelphis_inaequalis Platanista_gangetica )))))))))))(Waipatia_maerewhenua ((Waipatia_hectori Awamokoa_tokarahi )(Urkudelphis_chawpipacha (Otekaikea_marplesi Otekaikea_huata )))))))))))*
(Georgiacetus_vogtlensis (Zygorhiza_kochii ((Archaeodelphis_patrius Xenorophus_sloanii )(Simocetus_rayi (Agorophius_pygmaeus (Patriocetus_kazakhstanicus ((Papahu_taitapu (Squalodon_calvertensis (Prosqualodon_davidis ((Kogia_breviceps (Orycterocetus_crocodilinus Physeter_macrocephalus ))(((Berardius_bairdii (Ziphius_cavirostris (Tasmacetus_shepherdi Mesoplodon_ginkgodens )))((Parapontoporia_sternbergi (Lipotes_vexillifer (Inia_geoffrensis (Pontoporia_blainvillei (Pliopontos_littoralis Brachydelphis_mazeasi )))))(((Delphinodon_dividum ((Tagicetus_joneti (Pithanodelphis_cornutus ((Atocetus_iquensis Atocetus_nasalis )(Lophocetus_calvertensis Lophocetus_repenningi ))))(Macrokentriodon_morani (Hadrodelphis_calvertense Liolithax_pappus ))))(((Kentriodon_schneideri (Kentriodon_sugawarai (Kentriodon_pernix (Kentriodon_obscurus Kentriodon_nakajimai ))))(Rudicetus_squalodontoides Kentriodon_diusinus ))(Kampholophus_serrulus Wimahl_chinookensis )))((Pterophocaena_nishinoi ((Albireo_whistleri (Odobenocetops_peruvianus (Denebola_brachycephala (Delphinapterus_leucas Monodon_monoceros ))))((Haborophocoena_toyoshimai (Numataphocoena_yamashitai (Haborophocoena_minutus (((Australithax_intermedia Lomacetus_ginsburgi )(Piscolithax_boreios (Piscolithax_longirostris Piscolithax_tedfordi )))(Salumiphocaena_stocktoni (Semirostrum_ceruttii ((Brabocetus_gigaseorum Septemtriocetus_bosselaersi )(Neophocaena_phocaenoides ((Phocoena_sinus Phocoena_spinipinnis )(Phocoena_phocoena (Phocoena_dioptrica Phocoenoides_dalli )))))))))))(Miophocaena_nishinoi Archaeophocaena_teshioensis ))))(Norisdelphis_annakaensis (Orcinus_orca (((Lissodelphis_borealis Cephalorhynchus_hectori )((Orcaella_brevirostris (Steno_bredanensis ((Pseudorca_crassidens (Globicephala_macrorhynchus (Feresa_attenuata Peponocephala_electra )))(Grampus_griseus Hemisyntrachelus_cortesii ))))(Sotalia_fluviatilis (Sousa_chinensis (Tursiops_truncatus (Stenella_attenuata (Delphinus_delphis Lagenodelphis_hosei )))))))(Lagenorhynchus_acutus Eodelphinus_kabatensis ))))))))(Squaloziphius_emlongi (Xiphiacetus_bossi (ZMT_73 ((Squalodelphis_fanianii (Notocetus_vanbenedeni Phocageneus_venustus ))(Zarhachis_flagellator (Pomatodelphis_inaequalis Platanista_gangetica )))))))))))(Waipatia_maerewhenua ((Waipatia_hectori Awamokoa_tokarahi )(Urkudelphis_chawpipacha (Otekaikea_marplesi Otekaikea_huata )))))))))))*
(Georgiacetus_vogtlensis (Zygorhiza_kochii ((Archaeodelphis_patrius Xenorophus_sloanii )(Simocetus_rayi (Agorophius_pygmaeus (Patriocetus_kazakhstanicus ((Papahu_taitapu (Squalodon_calvertensis (Prosqualodon_davidis ((Kogia_breviceps (Orycterocetus_crocodilinus Physeter_macrocephalus ))(((Berardius_bairdii (Ziphius_cavirostris (Tasmacetus_shepherdi Mesoplodon_ginkgodens )))((Parapontoporia_sternbergi (Lipotes_vexillifer (Inia_geoffrensis (Pontoporia_blainvillei (Pliopontos_littoralis Brachydelphis_mazeasi )))))(((Delphinodon_dividum ((Tagicetus_joneti (Pithanodelphis_cornutus ((Atocetus_iquensis Atocetus_nasalis )(Lophocetus_calvertensis Lophocetus_repenningi ))))(Macrokentriodon_morani (Hadrodelphis_calvertense Liolithax_pappus ))))(((Kentriodon_schneideri (Kentriodon_sugawarai (Kentriodon_pernix (Kentriodon_obscurus Kentriodon_nakajimai ))))(Rudicetus_squalodontoides Kentriodon_diusinus ))(Kampholophus_serrulus Wimahl_chinookensis )))(((Pterophocaena_nishinoi (Albireo_whistleri (Odobenocetops_peruvianus (Denebola_brachycephala (Delphinapterus_leucas Monodon_monoceros )))))(Haborophocoena_toyoshimai ((Numataphocoena_yamashitai (Haborophocoena_minutus (((Australithax_intermedia Lomacetus_ginsburgi )(Piscolithax_boreios (Piscolithax_longirostris Piscolithax_tedfordi )))(Salumiphocaena_stocktoni (Semirostrum_ceruttii ((Brabocetus_gigaseorum Septemtriocetus_bosselaersi )(Neophocaena_phocaenoides ((Phocoena_sinus Phocoena_spinipinnis )(Phocoena_phocoena (Phocoena_dioptrica Phocoenoides_dalli ))))))))))(Miophocaena_nishinoi Archaeophocaena_teshioensis ))))(Norisdelphis_annakaensis (Orcinus_orca (((Lissodelphis_borealis Cephalorhynchus_hectori )((Orcaella_brevirostris (Steno_bredanensis ((Pseudorca_crassidens (Globicephala_macrorhynchus (Feresa_attenuata Peponocephala_electra )))(Grampus_griseus Hemisyntrachelus_cortesii ))))(Sotalia_fluviatilis (Sousa_chinensis (Tursiops_truncatus (Stenella_attenuata (Delphinus_delphis Lagenodelphis_hosei )))))))(Lagenorhynchus_acutus Eodelphinus_kabatensis ))))))))(Squaloziphius_emlongi (Xiphiacetus_bossi (ZMT_73 ((Squalodelphis_fanianii (Notocetus_vanbenedeni Phocageneus_venustus ))(Zarhachis_flagellator (Pomatodelphis_inaequalis Platanista_gangetica )))))))))))(Waipatia_maerewhenua ((Waipatia_hectori Awamokoa_tokarahi )(Urkudelphis_chawpipacha (Otekaikea_marplesi Otekaikea_huata )))))))))))*
(Georgiacetus_vogtlensis (Zygorhiza_kochii ((Archaeodelphis_patrius Xenorophus_sloanii )(Simocetus_rayi (Agorophius_pygmaeus (Patriocetus_kazakhstanicus ((Papahu_taitapu (Squalodon_calvertensis (Prosqualodon_davidis ((Kogia_breviceps (Orycterocetus_crocodilinus Physeter_macrocephalus ))(((Berardius_bairdii (Ziphius_cavirostris (Tasmacetus_shepherdi Mesoplodon_ginkgodens )))((Lipotes_vexillifer (Parapontoporia_sternbergi (Inia_geoffrensis (Pontoporia_blainvillei (Pliopontos_littoralis Brachydelphis_mazeasi )))))(((Delphinodon_dividum ((Tagicetus_joneti (Pithanodelphis_cornutus ((Atocetus_iquensis Atocetus_nasalis )(Lophocetus_calvertensis Lophocetus_repenningi ))))(Macrokentriodon_morani (Hadrodelphis_calvertense Liolithax_pappus ))))((Kentriodon_diusinus (Rudicetus_squalodontoides (Kentriodon_schneideri (Kentriodon_sugawarai (Kentriodon_pernix (Kentriodon_obscurus Kentriodon_nakajimai ))))))(Kampholophus_serrulus Wimahl_chinookensis )))(((Albireo_whistleri (Odobenocetops_peruvianus (Denebola_brachycephala (Delphinapterus_leucas Monodon_monoceros ))))((Haborophocoena_toyoshimai (Numataphocoena_yamashitai (Haborophocoena_minutus (Brabocetus_gigaseorum (Septemtriocetus_bosselaersi (((Australithax_intermedia Lomacetus_ginsburgi )(Piscolithax_boreios (Piscolithax_longirostris Piscolithax_tedfordi )))(Salumiphocaena_stocktoni (Semirostrum_ceruttii (Neophocaena_phocaenoides ((Phocoena_sinus Phocoena_spinipinnis )(Phocoena_phocoena (Phocoena_dioptrica Phocoenoides_dalli ))))))))))))(Miophocaena_nishinoi Archaeophocaena_teshioensis )))(Pterophocaena_nishinoi (Norisdelphis_annakaensis (Orcinus_orca (((Lissodelphis_borealis Cephalorhynchus_hectori )((Orcaella_brevirostris (Steno_bredanensis ((Pseudorca_crassidens (Globicephala_macrorhynchus (Feresa_attenuata Peponocephala_electra )))(Grampus_griseus Hemisyntrachelus_cortesii ))))(Sotalia_fluviatilis (Sousa_chinensis (Tursiops_truncatus (Stenella_attenuata (Delphinus_delphis Lagenodelphis_hosei )))))))(Lagenorhynchus_acutus Eodelphinus_kabatensis )))))))))(Squaloziphius_emlongi (Xiphiacetus_bossi (ZMT_73 ((Squalodelphis_fanianii (Notocetus_vanbenedeni Phocageneus_venustus ))(Zarhachis_flagellator (Pomatodelphis_inaequalis Platanista_gangetica )))))))))))(Waipatia_maerewhenua ((Waipatia_hectori Awamokoa_tokarahi )(Urkudelphis_chawpipacha (Otekaikea_marplesi Otekaikea_huata )))))))))))*
(Georgiacetus_vogtlensis (Zygorhiza_kochii ((Archaeodelphis_patrius Xenorophus_sloanii )(Simocetus_rayi (Agorophius_pygmaeus (Patriocetus_kazakhstanicus ((Papahu_taitapu (Squalodon_calvertensis (Prosqualodon_davidis ((Kogia_breviceps (Orycterocetus_crocodilinus Physeter_macrocephalus ))(((Berardius_bairdii (Ziphius_cavirostris (Tasmacetus_shepherdi Mesoplodon_ginkgodens )))(((Lipotes_vexillifer Parapontoporia_sternbergi )(Brachydelphis_mazeasi (Pliopontos_littoralis (Inia_geoffrensis Pontoporia_blainvillei ))))(((Delphinodon_dividum ((Tagicetus_joneti (Pithanodelphis_cornutus ((Atocetus_iquensis Atocetus_nasalis )(Lophocetus_calvertensis Lophocetus_repenningi ))))(Macrokentriodon_morani (Hadrodelphis_calvertense Liolithax_pappus ))))((Kentriodon_diusinus (Rudicetus_squalodontoides (Kentriodon_schneideri (Kentriodon_sugawarai (Kentriodon_pernix (Kentriodon_obscurus Kentriodon_nakajimai ))))))(Kampholophus_serrulus Wimahl_chinookensis )))(((Pterophocaena_nishinoi (Albireo_whistleri (Odobenocetops_peruvianus (Denebola_brachycephala (Delphinapterus_leucas Monodon_monoceros )))))((Haborophocoena_toyoshimai (Numataphocoena_yamashitai (Haborophocoena_minutus (((Australithax_intermedia Lomacetus_ginsburgi )(Piscolithax_boreios (Piscolithax_longirostris Piscolithax_tedfordi )))(Salumiphocaena_stocktoni ((Septemtriocetus_bosselaersi (Semirostrum_ceruttii Brabocetus_gigaseorum ))(Neophocaena_phocaenoides ((Phocoena_sinus Phocoena_spinipinnis )(Phocoena_phocoena (Phocoena_dioptrica Phocoenoides_dalli ))))))))))(Miophocaena_nishinoi Archaeophocaena_teshioensis )))(Norisdelphis_annakaensis (Orcinus_orca (((Lissodelphis_borealis Cephalorhynchus_hectori )((Orcaella_brevirostris (Steno_bredanensis ((Pseudorca_crassidens (Globicephala_macrorhynchus (Feresa_attenuata Peponocephala_electra )))(Grampus_griseus Hemisyntrachelus_cortesii ))))(Sotalia_fluviatilis (Sousa_chinensis (Tursiops_truncatus (Stenella_attenuata (Delphinus_delphis Lagenodelphis_hosei )))))))(Lagenorhynchus_acutus Eodelphinus_kabatensis ))))))))(Squaloziphius_emlongi (Xiphiacetus_bossi (ZMT_73 ((Squalodelphis_fanianii (Notocetus_vanbenedeni Phocageneus_venustus ))(Zarhachis_flagellator (Pomatodelphis_inaequalis Platanista_gangetica )))))))))))(Waipatia_maerewhenua ((Waipatia_hectori Awamokoa_tokarahi )(Urkudelphis_chawpipacha (Otekaikea_marplesi Otekaikea_huata )))))))))))*
(Georgiacetus_vogtlensis (Zygorhiza_kochii ((Archaeodelphis_patrius Xenorophus_sloanii )(Simocetus_rayi (Agorophius_pygmaeus (Patriocetus_kazakhstanicus ((Papahu_taitapu (Squalodon_calvertensis (Prosqualodon_davidis ((Kogia_breviceps (Orycterocetus_crocodilinus Physeter_macrocephalus ))(((Berardius_bairdii (Ziphius_cavirostris (Tasmacetus_shepherdi Mesoplodon_ginkgodens )))(((Lipotes_vexillifer Parapontoporia_sternbergi )(Brachydelphis_mazeasi (Pliopontos_littoralis (Inia_geoffrensis Pontoporia_blainvillei ))))(((Delphinodon_dividum ((Tagicetus_joneti (Pithanodelphis_cornutus ((Atocetus_iquensis Atocetus_nasalis )(Lophocetus_calvertensis Lophocetus_repenningi ))))(Macrokentriodon_morani (Hadrodelphis_calvertense Liolithax_pappus ))))(((Kentriodon_schneideri (Kentriodon_sugawarai (Kentriodon_pernix (Kentriodon_obscurus Kentriodon_nakajimai ))))(Rudicetus_squalodontoides Kentriodon_diusinus ))(Kampholophus_serrulus Wimahl_chinookensis )))(((Pterophocaena_nishinoi (Albireo_whistleri (Odobenocetops_peruvianus (Denebola_brachycephala (Delphinapterus_leucas Monodon_monoceros )))))((Haborophocoena_toyoshimai (Numataphocoena_yamashitai (Haborophocoena_minutus (((Australithax_intermedia Lomacetus_ginsburgi )(Piscolithax_boreios (Piscolithax_longirostris Piscolithax_tedfordi )))(Salumiphocaena_stocktoni (Semirostrum_ceruttii ((Brabocetus_gigaseorum Septemtriocetus_bosselaersi )(Neophocaena_phocaenoides ((Phocoena_sinus Phocoena_spinipinnis )(Phocoena_phocoena (Phocoena_dioptrica Phocoenoides_dalli )))))))))))(Miophocaena_nishinoi Archaeophocaena_teshioensis )))(Norisdelphis_annakaensis (Orcinus_orca (((Lissodelphis_borealis Cephalorhynchus_hectori )((Orcaella_brevirostris (Steno_bredanensis ((Pseudorca_crassidens (Globicephala_macrorhynchus (Feresa_attenuata Peponocephala_electra )))(Grampus_griseus Hemisyntrachelus_cortesii ))))(Sotalia_fluviatilis (Sousa_chinensis (Tursiops_truncatus (Stenella_attenuata (Delphinus_delphis Lagenodelphis_hosei )))))))(Lagenorhynchus_acutus Eodelphinus_kabatensis ))))))))((Xiphiacetus_bossi Squaloziphius_emlongi )(ZMT_73 ((Squalodelphis_fanianii (Notocetus_vanbenedeni Phocageneus_venustus ))(Zarhachis_flagellator (Pomatodelphis_inaequalis Platanista_gangetica ))))))))))(Waipatia_maerewhenua ((Waipatia_hectori Awamokoa_tokarahi )(Urkudelphis_chawpipacha (Otekaikea_marplesi Otekaikea_huata )))))))))))*
(Georgiacetus_vogtlensis (Zygorhiza_kochii ((Archaeodelphis_patrius Xenorophus_sloanii )(Simocetus_rayi (Agorophius_pygmaeus (Patriocetus_kazakhstanicus ((Papahu_taitapu (Squalodon_calvertensis (Prosqualodon_davidis ((Kogia_breviceps (Orycterocetus_crocodilinus Physeter_macrocephalus ))(((Berardius_bairdii (Ziphius_cavirostris (Tasmacetus_shepherdi Mesoplodon_ginkgodens )))(((Lipotes_vexillifer Parapontoporia_sternbergi )(Brachydelphis_mazeasi (Pliopontos_littoralis (Inia_geoffrensis Pontoporia_blainvillei ))))(((Delphinodon_dividum ((Tagicetus_joneti (Pithanodelphis_cornutus ((Atocetus_iquensis Atocetus_nasalis )(Lophocetus_calvertensis Lophocetus_repenningi ))))(Macrokentriodon_morani (Hadrodelphis_calvertense Liolithax_pappus ))))((Kentriodon_diusinus (Rudicetus_squalodontoides (Kentriodon_schneideri (Kentriodon_sugawarai (Kentriodon_pernix (Kentriodon_obscurus Kentriodon_nakajimai ))))))(Kampholophus_serrulus Wimahl_chinookensis )))(((Pterophocaena_nishinoi (Albireo_whistleri (Odobenocetops_peruvianus (Denebola_brachycephala (Delphinapterus_leucas Monodon_monoceros )))))((Haborophocoena_toyoshimai (Numataphocoena_yamashitai (Haborophocoena_minutus ((((Australithax_intermedia Lomacetus_ginsburgi )(Piscolithax_boreios (Piscolithax_longirostris Piscolithax_tedfordi )))(Salumiphocaena_stocktoni (Semirostrum_ceruttii (Neophocaena_phocaenoides ((Phocoena_sinus Phocoena_spinipinnis )(Phocoena_phocoena (Phocoena_dioptrica Phocoenoides_dalli )))))))(Brabocetus_gigaseorum Septemtriocetus_bosselaersi )))))(Miophocaena_nishinoi Archaeophocaena_teshioensis )))(Norisdelphis_annakaensis (Orcinus_orca (((Lissodelphis_borealis Cephalorhynchus_hectori )((Orcaella_brevirostris (Steno_bredanensis ((Pseudorca_crassidens (Globicephala_macrorhynchus (Feresa_attenuata Peponocephala_electra )))(Grampus_griseus Hemisyntrachelus_cortesii ))))(Sotalia_fluviatilis (Sousa_chinensis (Tursiops_truncatus (Stenella_attenuata (Delphinus_delphis Lagenodelphis_hosei )))))))(Lagenorhynchus_acutus Eodelphinus_kabatensis ))))))))(Squaloziphius_emlongi (Xiphiacetus_bossi (ZMT_73 ((Squalodelphis_fanianii (Notocetus_vanbenedeni Phocageneus_venustus ))(Zarhachis_flagellator (Pomatodelphis_inaequalis Platanista_gangetica )))))))))))(Waipatia_maerewhenua ((Waipatia_hectori Awamokoa_tokarahi )(Urkudelphis_chawpipacha (Otekaikea_marplesi Otekaikea_huata )))))))))))*
(Georgiacetus_vogtlensis (Zygorhiza_kochii ((Archaeodelphis_patrius Xenorophus_sloanii )(Simocetus_rayi (Agorophius_pygmaeus (Patriocetus_kazakhstanicus ((Papahu_taitapu (Squalodon_calvertensis (Prosqualodon_davidis ((Kogia_breviceps (Orycterocetus_crocodilinus Physeter_macrocephalus ))(((Berardius_bairdii (Ziphius_cavirostris (Tasmacetus_shepherdi Mesoplodon_ginkgodens )))(((Lipotes_vexillifer Parapontoporia_sternbergi )((Inia_geoffrensis Pontoporia_blainvillei )(Pliopontos_littoralis Brachydelphis_mazeasi )))(((Delphinodon_dividum ((Tagicetus_joneti (Pithanodelphis_cornutus ((Atocetus_iquensis Atocetus_nasalis )(Lophocetus_calvertensis Lophocetus_repenningi ))))(Macrokentriodon_morani (Hadrodelphis_calvertense Liolithax_pappus ))))((Kentriodon_diusinus (Rudicetus_squalodontoides (Kentriodon_schneideri (Kentriodon_sugawarai (Kentriodon_pernix (Kentriodon_obscurus Kentriodon_nakajimai ))))))(Kampholophus_serrulus Wimahl_chinookensis )))(((Pterophocaena_nishinoi (Albireo_whistleri (Odobenocetops_peruvianus (Denebola_brachycephala (Delphinapterus_leucas Monodon_monoceros )))))(Haborophocoena_toyoshimai ((Numataphocoena_yamashitai (Haborophocoena_minutus (Brabocetus_gigaseorum (Septemtriocetus_bosselaersi (((Australithax_intermedia Lomacetus_ginsburgi )(Piscolithax_boreios (Piscolithax_longirostris Piscolithax_tedfordi )))(Salumiphocaena_stocktoni (Semirostrum_ceruttii (Neophocaena_phocaenoides ((Phocoena_sinus Phocoena_spinipinnis )(Phocoena_phocoena (Phocoena_dioptrica Phocoenoides_dalli )))))))))))(Miophocaena_nishinoi Archaeophocaena_teshioensis ))))(Norisdelphis_annakaensis (Orcinus_orca (((Lissodelphis_borealis Cephalorhynchus_hectori )((Orcaella_brevirostris (Steno_bredanensis ((Pseudorca_crassidens (Globicephala_macrorhynchus (Feresa_attenuata Peponocephala_electra )))(Grampus_griseus Hemisyntrachelus_cortesii ))))(Sotalia_fluviatilis (Sousa_chinensis (Tursiops_truncatus (Stenella_attenuata (Delphinus_delphis Lagenodelphis_hosei )))))))(Lagenorhynchus_acutus Eodelphinus_kabatensis ))))))))(Squaloziphius_emlongi (Xiphiacetus_bossi (ZMT_73 ((Squalodelphis_fanianii (Notocetus_vanbenedeni Phocageneus_venustus ))(Zarhachis_flagellator (Pomatodelphis_inaequalis Platanista_gangetica )))))))))))(Waipatia_maerewhenua ((Waipatia_hectori Awamokoa_tokarahi )(Urkudelphis_chawpipacha (Otekaikea_marplesi Otekaikea_huata )))))))))))*
(Georgiacetus_vogtlensis (Zygorhiza_kochii ((Archaeodelphis_patrius Xenorophus_sloanii )(Simocetus_rayi (Agorophius_pygmaeus (Patriocetus_kazakhstanicus ((Papahu_taitapu (Squalodon_calvertensis (Prosqualodon_davidis ((Kogia_breviceps (Orycterocetus_crocodilinus Physeter_macrocephalus ))(((Berardius_bairdii (Ziphius_cavirostris (Tasmacetus_shepherdi Mesoplodon_ginkgodens )))((Parapontoporia_sternbergi (Lipotes_vexillifer (Inia_geoffrensis (Pontoporia_blainvillei (Pliopontos_littoralis Brachydelphis_mazeasi )))))(((Delphinodon_dividum ((Tagicetus_joneti (Pithanodelphis_cornutus ((Atocetus_iquensis Atocetus_nasalis )(Lophocetus_calvertensis Lophocetus_repenningi ))))(Macrokentriodon_morani (Hadrodelphis_calvertense Liolithax_pappus ))))(((Kentriodon_schneideri (Kentriodon_sugawarai (Kentriodon_pernix (Kentriodon_obscurus Kentriodon_nakajimai ))))(Rudicetus_squalodontoides Kentriodon_diusinus ))(Kampholophus_serrulus Wimahl_chinookensis )))(((Pterophocaena_nishinoi (Albireo_whistleri (Denebola_brachycephala (Odobenocetops_peruvianus (Delphinapterus_leucas Monodon_monoceros )))))((Haborophocoena_toyoshimai (Numataphocoena_yamashitai (Haborophocoena_minutus (Brabocetus_gigaseorum (Septemtriocetus_bosselaersi (((Australithax_intermedia Lomacetus_ginsburgi )(Piscolithax_boreios (Piscolithax_longirostris Piscolithax_tedfordi )))(Salumiphocaena_stocktoni (Semirostrum_ceruttii (Neophocaena_phocaenoides ((Phocoena_sinus Phocoena_spinipinnis )(Phocoena_phocoena (Phocoena_dioptrica Phocoenoides_dalli ))))))))))))(Miophocaena_nishinoi Archaeophocaena_teshioensis )))(Norisdelphis_annakaensis (Orcinus_orca (((Lissodelphis_borealis Cephalorhynchus_hectori )((Orcaella_brevirostris (Steno_bredanensis ((Pseudorca_crassidens (Globicephala_macrorhynchus (Feresa_attenuata Peponocephala_electra )))(Grampus_griseus Hemisyntrachelus_cortesii ))))(Sotalia_fluviatilis (Sousa_chinensis (Tursiops_truncatus (Stenella_attenuata (Delphinus_delphis Lagenodelphis_hosei )))))))(Lagenorhynchus_acutus Eodelphinus_kabatensis ))))))))(Squaloziphius_emlongi (Xiphiacetus_bossi (ZMT_73 ((Squalodelphis_fanianii (Notocetus_vanbenedeni Phocageneus_venustus ))(Zarhachis_flagellator (Pomatodelphis_inaequalis Platanista_gangetica )))))))))))(Waipatia_maerewhenua ((Waipatia_hectori Awamokoa_tokarahi )(Urkudelphis_chawpipacha (Otekaikea_marplesi Otekaikea_huata )))))))))))*
(Georgiacetus_vogtlensis (Zygorhiza_kochii ((Archaeodelphis_patrius Xenorophus_sloanii )(Simocetus_rayi (Agorophius_pygmaeus (Patriocetus_kazakhstanicus ((Papahu_taitapu (Squalodon_calvertensis (Prosqualodon_davidis ((Kogia_breviceps (Orycterocetus_crocodilinus Physeter_macrocephalus ))(((Berardius_bairdii (Ziphius_cavirostris (Tasmacetus_shepherdi Mesoplodon_ginkgodens )))((Parapontoporia_sternbergi (Lipotes_vexillifer (Inia_geoffrensis (Pontoporia_blainvillei (Pliopontos_littoralis Brachydelphis_mazeasi )))))(((Delphinodon_dividum ((Tagicetus_joneti (Pithanodelphis_cornutus ((Atocetus_iquensis Atocetus_nasalis )(Lophocetus_calvertensis Lophocetus_repenningi ))))(Macrokentriodon_morani (Hadrodelphis_calvertense Liolithax_pappus ))))((Kentriodon_diusinus (Rudicetus_squalodontoides (Kentriodon_schneideri (Kentriodon_sugawarai (Kentriodon_pernix (Kentriodon_obscurus Kentriodon_nakajimai ))))))(Kampholophus_serrulus Wimahl_chinookensis )))(((Pterophocaena_nishinoi (Albireo_whistleri (Odobenocetops_peruvianus (Denebola_brachycephala (Delphinapterus_leucas Monodon_monoceros )))))(Haborophocoena_toyoshimai ((Numataphocoena_yamashitai (Haborophocoena_minutus ((((Australithax_intermedia Lomacetus_ginsburgi )(Piscolithax_boreios (Piscolithax_longirostris Piscolithax_tedfordi )))(Semirostrum_ceruttii (Salumiphocaena_stocktoni (Neophocaena_phocaenoides ((Phocoena_sinus Phocoena_spinipinnis )(Phocoena_phocoena (Phocoena_dioptrica Phocoenoides_dalli )))))))(Brabocetus_gigaseorum Septemtriocetus_bosselaersi ))))(Miophocaena_nishinoi Archaeophocaena_teshioensis ))))(Norisdelphis_annakaensis (Orcinus_orca (((Lissodelphis_borealis Cephalorhynchus_hectori )((Orcaella_brevirostris (Steno_bredanensis ((Pseudorca_crassidens (Globicephala_macrorhynchus (Feresa_attenuata Peponocephala_electra )))(Grampus_griseus Hemisyntrachelus_cortesii ))))(Sotalia_fluviatilis (Sousa_chinensis (Tursiops_truncatus (Stenella_attenuata (Delphinus_delphis Lagenodelphis_hosei )))))))(Lagenorhynchus_acutus Eodelphinus_kabatensis ))))))))(Squaloziphius_emlongi (Xiphiacetus_bossi (ZMT_73 ((Squalodelphis_fanianii (Notocetus_vanbenedeni Phocageneus_venustus ))(Zarhachis_flagellator (Pomatodelphis_inaequalis Platanista_gangetica )))))))))))(Waipatia_maerewhenua ((Waipatia_hectori Awamokoa_tokarahi )(Urkudelphis_chawpipacha (Otekaikea_marplesi Otekaikea_huata )))))))))))*
(Georgiacetus_vogtlensis (Zygorhiza_kochii ((Archaeodelphis_patrius Xenorophus_sloanii )(Simocetus_rayi (Agorophius_pygmaeus (Patriocetus_kazakhstanicus ((Papahu_taitapu (Squalodon_calvertensis (Prosqualodon_davidis ((Kogia_breviceps (Orycterocetus_crocodilinus Physeter_macrocephalus ))(((Berardius_bairdii (Ziphius_cavirostris (Tasmacetus_shepherdi Mesoplodon_ginkgodens )))((Parapontoporia_sternbergi (Lipotes_vexillifer (Inia_geoffrensis (Pontoporia_blainvillei (Pliopontos_littoralis Brachydelphis_mazeasi )))))(((Delphinodon_dividum ((Tagicetus_joneti (Pithanodelphis_cornutus ((Atocetus_iquensis Atocetus_nasalis )(Lophocetus_calvertensis Lophocetus_repenningi ))))(Macrokentriodon_morani (Hadrodelphis_calvertense Liolithax_pappus ))))(((Kentriodon_schneideri (Kentriodon_sugawarai (Kentriodon_pernix (Kentriodon_obscurus Kentriodon_nakajimai ))))(Rudicetus_squalodontoides Kentriodon_diusinus ))(Kampholophus_serrulus Wimahl_chinookensis )))(((Albireo_whistleri (Odobenocetops_peruvianus (Denebola_brachycephala (Delphinapterus_leucas Monodon_monoceros ))))((Haborophocoena_toyoshimai (Numataphocoena_yamashitai (Haborophocoena_minutus (((Australithax_intermedia Lomacetus_ginsburgi )(Piscolithax_boreios (Piscolithax_longirostris Piscolithax_tedfordi )))(Salumiphocaena_stocktoni (Semirostrum_ceruttii ((Brabocetus_gigaseorum Septemtriocetus_bosselaersi )(Neophocaena_phocaenoides ((Phocoena_sinus Phocoena_spinipinnis )(Phocoena_phocoena (Phocoena_dioptrica Phocoenoides_dalli )))))))))))(Miophocaena_nishinoi Archaeophocaena_teshioensis )))(Pterophocaena_nishinoi (Norisdelphis_annakaensis (Orcinus_orca (((Lissodelphis_borealis Cephalorhynchus_hectori )((Orcaella_brevirostris (Steno_bredanensis ((Pseudorca_crassidens (Globicephala_macrorhynchus (Feresa_attenuata Peponocephala_electra )))(Grampus_griseus Hemisyntrachelus_cortesii ))))(Sotalia_fluviatilis (Sousa_chinensis (Tursiops_truncatus (Stenella_attenuata (Delphinus_delphis Lagenodelphis_hosei )))))))(Lagenorhynchus_acutus Eodelphinus_kabatensis )))))))))(Squaloziphius_emlongi (Xiphiacetus_bossi (ZMT_73 ((Squalodelphis_fanianii (Notocetus_vanbenedeni Phocageneus_venustus ))(Zarhachis_flagellator (Pomatodelphis_inaequalis Platanista_gangetica )))))))))))(Waipatia_maerewhenua ((Waipatia_hectori Awamokoa_tokarahi )(Urkudelphis_chawpipacha (Otekaikea_marplesi Otekaikea_huata )))))))))))*
(Georgiacetus_vogtlensis (Zygorhiza_kochii ((Archaeodelphis_patrius Xenorophus_sloanii )(Simocetus_rayi (Agorophius_pygmaeus (Patriocetus_kazakhstanicus ((Papahu_taitapu (Squalodon_calvertensis (Prosqualodon_davidis ((Kogia_breviceps (Orycterocetus_crocodilinus Physeter_macrocephalus ))(((Berardius_bairdii (Ziphius_cavirostris (Tasmacetus_shepherdi Mesoplodon_ginkgodens )))((Parapontoporia_sternbergi (Lipotes_vexillifer (Inia_geoffrensis (Pontoporia_blainvillei (Pliopontos_littoralis Brachydelphis_mazeasi )))))(((Delphinodon_dividum ((Tagicetus_joneti (Pithanodelphis_cornutus ((Atocetus_iquensis Atocetus_nasalis )(Lophocetus_calvertensis Lophocetus_repenningi ))))(Macrokentriodon_morani (Hadrodelphis_calvertense Liolithax_pappus ))))(((Kentriodon_schneideri (Kentriodon_sugawarai (Kentriodon_pernix (Kentriodon_obscurus Kentriodon_nakajimai ))))(Rudicetus_squalodontoides Kentriodon_diusinus ))(Kampholophus_serrulus Wimahl_chinookensis )))(((Pterophocaena_nishinoi (Albireo_whistleri (Denebola_brachycephala (Odobenocetops_peruvianus (Delphinapterus_leucas Monodon_monoceros )))))(Haborophocoena_toyoshimai ((Numataphocoena_yamashitai (Haborophocoena_minutus ((((Australithax_intermedia Lomacetus_ginsburgi )(Piscolithax_boreios (Piscolithax_longirostris Piscolithax_tedfordi )))(Semirostrum_ceruttii (Salumiphocaena_stocktoni (Neophocaena_phocaenoides ((Phocoena_sinus Phocoena_spinipinnis )(Phocoena_phocoena (Phocoena_dioptrica Phocoenoides_dalli )))))))(Brabocetus_gigaseorum Septemtriocetus_bosselaersi ))))(Miophocaena_nishinoi Archaeophocaena_teshioensis ))))(Norisdelphis_annakaensis (Orcinus_orca (((Lissodelphis_borealis Cephalorhynchus_hectori )((Orcaella_brevirostris (Steno_bredanensis ((Pseudorca_crassidens (Globicephala_macrorhynchus (Feresa_attenuata Peponocephala_electra )))(Grampus_griseus Hemisyntrachelus_cortesii ))))(Sotalia_fluviatilis (Sousa_chinensis (Tursiops_truncatus (Stenella_attenuata (Delphinus_delphis Lagenodelphis_hosei )))))))(Lagenorhynchus_acutus Eodelphinus_kabatensis ))))))))(Squaloziphius_emlongi (Xiphiacetus_bossi (ZMT_73 ((Squalodelphis_fanianii (Notocetus_vanbenedeni Phocageneus_venustus ))(Zarhachis_flagellator (Pomatodelphis_inaequalis Platanista_gangetica )))))))))))(Waipatia_maerewhenua ((Waipatia_hectori Awamokoa_tokarahi )(Urkudelphis_chawpipacha (Otekaikea_marplesi Otekaikea_huata )))))))))))*
(Georgiacetus_vogtlensis (Zygorhiza_kochii ((Archaeodelphis_patrius Xenorophus_sloanii )(Simocetus_rayi (Agorophius_pygmaeus (Patriocetus_kazakhstanicus ((Papahu_taitapu (Squalodon_calvertensis (Prosqualodon_davidis ((Kogia_breviceps (Orycterocetus_crocodilinus Physeter_macrocephalus ))(((Berardius_bairdii (Ziphius_cavirostris (Tasmacetus_shepherdi Mesoplodon_ginkgodens )))((Lipotes_vexillifer (Parapontoporia_sternbergi (Inia_geoffrensis (Pontoporia_blainvillei (Pliopontos_littoralis Brachydelphis_mazeasi )))))(((Delphinodon_dividum ((Tagicetus_joneti (Pithanodelphis_cornutus ((Atocetus_iquensis Atocetus_nasalis )(Lophocetus_calvertensis Lophocetus_repenningi ))))(Macrokentriodon_morani (Hadrodelphis_calvertense Liolithax_pappus ))))(((Kentriodon_schneideri (Kentriodon_sugawarai (Kentriodon_pernix (Kentriodon_obscurus Kentriodon_nakajimai ))))(Rudicetus_squalodontoides Kentriodon_diusinus ))(Kampholophus_serrulus Wimahl_chinookensis )))(((Pterophocaena_nishinoi (Albireo_whistleri (Denebola_brachycephala (Odobenocetops_peruvianus (Delphinapterus_leucas Monodon_monoceros )))))((Haborophocoena_toyoshimai (Numataphocoena_yamashitai (Haborophocoena_minutus (((Australithax_intermedia Lomacetus_ginsburgi )(Piscolithax_boreios (Piscolithax_longirostris Piscolithax_tedfordi )))(Salumiphocaena_stocktoni (Semirostrum_ceruttii ((Brabocetus_gigaseorum Septemtriocetus_bosselaersi )(Neophocaena_phocaenoides ((Phocoena_sinus Phocoena_spinipinnis )(Phocoena_phocoena (Phocoena_dioptrica Phocoenoides_dalli )))))))))))(Miophocaena_nishinoi Archaeophocaena_teshioensis )))(Norisdelphis_annakaensis (Orcinus_orca (((Lissodelphis_borealis Cephalorhynchus_hectori )((Orcaella_brevirostris (Steno_bredanensis ((Pseudorca_crassidens (Globicephala_macrorhynchus (Feresa_attenuata Peponocephala_electra )))(Grampus_griseus Hemisyntrachelus_cortesii ))))(Sotalia_fluviatilis (Sousa_chinensis (Tursiops_truncatus (Stenella_attenuata (Delphinus_delphis Lagenodelphis_hosei )))))))(Lagenorhynchus_acutus Eodelphinus_kabatensis ))))))))(Squaloziphius_emlongi (Xiphiacetus_bossi (ZMT_73 ((Squalodelphis_fanianii (Notocetus_vanbenedeni Phocageneus_venustus ))(Zarhachis_flagellator (Pomatodelphis_inaequalis Platanista_gangetica )))))))))))(Waipatia_maerewhenua ((Waipatia_hectori Awamokoa_tokarahi )(Urkudelphis_chawpipacha (Otekaikea_marplesi Otekaikea_huata )))))))))))*
(Georgiacetus_vogtlensis (Zygorhiza_kochii ((Archaeodelphis_patrius Xenorophus_sloanii )(Simocetus_rayi (Agorophius_pygmaeus (Patriocetus_kazakhstanicus ((Papahu_taitapu (Squalodon_calvertensis (Prosqualodon_davidis ((Kogia_breviceps (Orycterocetus_crocodilinus Physeter_macrocephalus ))(((Berardius_bairdii (Ziphius_cavirostris (Tasmacetus_shepherdi Mesoplodon_ginkgodens )))(((Lipotes_vexillifer Parapontoporia_sternbergi )(Inia_geoffrensis (Pontoporia_blainvillei (Pliopontos_littoralis Brachydelphis_mazeasi ))))(((Delphinodon_dividum ((Tagicetus_joneti (Pithanodelphis_cornutus ((Atocetus_iquensis Atocetus_nasalis )(Lophocetus_calvertensis Lophocetus_repenningi ))))(Macrokentriodon_morani (Hadrodelphis_calvertense Liolithax_pappus ))))(((Kentriodon_schneideri (Kentriodon_sugawarai (Kentriodon_pernix (Kentriodon_obscurus Kentriodon_nakajimai ))))(Rudicetus_squalodontoides Kentriodon_diusinus ))(Kampholophus_serrulus Wimahl_chinookensis )))(((Pterophocaena_nishinoi (Albireo_whistleri (Denebola_brachycephala (Odobenocetops_peruvianus (Delphinapterus_leucas Monodon_monoceros )))))(Haborophocoena_toyoshimai ((Numataphocoena_yamashitai (Haborophocoena_minutus (((Australithax_intermedia Lomacetus_ginsburgi )(Piscolithax_boreios (Piscolithax_longirostris Piscolithax_tedfordi )))(Salumiphocaena_stocktoni (Semirostrum_ceruttii ((Brabocetus_gigaseorum Septemtriocetus_bosselaersi )(Neophocaena_phocaenoides ((Phocoena_sinus Phocoena_spinipinnis )(Phocoena_phocoena (Phocoena_dioptrica Phocoenoides_dalli ))))))))))(Miophocaena_nishinoi Archaeophocaena_teshioensis ))))(Norisdelphis_annakaensis (Orcinus_orca (((Lissodelphis_borealis Cephalorhynchus_hectori )((Orcaella_brevirostris (Steno_bredanensis ((Pseudorca_crassidens (Globicephala_macrorhynchus (Feresa_attenuata Peponocephala_electra )))(Grampus_griseus Hemisyntrachelus_cortesii ))))(Sotalia_fluviatilis (Sousa_chinensis (Tursiops_truncatus (Stenella_attenuata (Delphinus_delphis Lagenodelphis_hosei )))))))(Lagenorhynchus_acutus Eodelphinus_kabatensis ))))))))(Squaloziphius_emlongi (Xiphiacetus_bossi (ZMT_73 ((Squalodelphis_fanianii (Notocetus_vanbenedeni Phocageneus_venustus ))(Zarhachis_flagellator (Pomatodelphis_inaequalis Platanista_gangetica )))))))))))(Waipatia_maerewhenua ((Waipatia_hectori Awamokoa_tokarahi )(Urkudelphis_chawpipacha (Otekaikea_marplesi Otekaikea_huata )))))))))))*
(Georgiacetus_vogtlensis (Zygorhiza_kochii ((Archaeodelphis_patrius Xenorophus_sloanii )(Simocetus_rayi (Agorophius_pygmaeus (Patriocetus_kazakhstanicus ((Papahu_taitapu (Squalodon_calvertensis (Prosqualodon_davidis ((Kogia_breviceps (Orycterocetus_crocodilinus Physeter_macrocephalus ))(((Berardius_bairdii (Ziphius_cavirostris (Tasmacetus_shepherdi Mesoplodon_ginkgodens )))((Lipotes_vexillifer (Parapontoporia_sternbergi (Inia_geoffrensis (Pontoporia_blainvillei (Pliopontos_littoralis Brachydelphis_mazeasi )))))(((Delphinodon_dividum ((Tagicetus_joneti (Pithanodelphis_cornutus ((Atocetus_iquensis Atocetus_nasalis )(Lophocetus_calvertensis Lophocetus_repenningi ))))(Macrokentriodon_morani (Hadrodelphis_calvertense Liolithax_pappus ))))((Kentriodon_diusinus (Rudicetus_squalodontoides (Kentriodon_schneideri (Kentriodon_sugawarai (Kentriodon_pernix (Kentriodon_obscurus Kentriodon_nakajimai ))))))(Kampholophus_serrulus Wimahl_chinookensis )))(((Albireo_whistleri (Odobenocetops_peruvianus (Denebola_brachycephala (Delphinapterus_leucas Monodon_monoceros ))))((Haborophocoena_toyoshimai (Numataphocoena_yamashitai (Haborophocoena_minutus ((((Australithax_intermedia Lomacetus_ginsburgi )(Piscolithax_boreios (Piscolithax_longirostris Piscolithax_tedfordi )))(Salumiphocaena_stocktoni (Semirostrum_ceruttii (Neophocaena_phocaenoides ((Phocoena_sinus Phocoena_spinipinnis )(Phocoena_phocoena (Phocoena_dioptrica Phocoenoides_dalli )))))))(Brabocetus_gigaseorum Septemtriocetus_bosselaersi )))))(Miophocaena_nishinoi Archaeophocaena_teshioensis )))(Pterophocaena_nishinoi (Norisdelphis_annakaensis (Orcinus_orca (((Lissodelphis_borealis Cephalorhynchus_hectori )((Orcaella_brevirostris (Steno_bredanensis ((Pseudorca_crassidens (Globicephala_macrorhynchus (Feresa_attenuata Peponocephala_electra )))(Grampus_griseus Hemisyntrachelus_cortesii ))))(Sotalia_fluviatilis (Sousa_chinensis (Tursiops_truncatus (Stenella_attenuata (Delphinus_delphis Lagenodelphis_hosei )))))))(Lagenorhynchus_acutus Eodelphinus_kabatensis )))))))))(Squaloziphius_emlongi (Xiphiacetus_bossi (ZMT_73 ((Squalodelphis_fanianii (Notocetus_vanbenedeni Phocageneus_venustus ))(Zarhachis_flagellator (Pomatodelphis_inaequalis Platanista_gangetica )))))))))))(Waipatia_maerewhenua ((Waipatia_hectori Awamokoa_tokarahi )(Urkudelphis_chawpipacha (Otekaikea_marplesi Otekaikea_huata )))))))))))*
(Georgiacetus_vogtlensis (Zygorhiza_kochii ((Archaeodelphis_patrius Xenorophus_sloanii )(Simocetus_rayi (Agorophius_pygmaeus (Patriocetus_kazakhstanicus ((Papahu_taitapu (Squalodon_calvertensis (Prosqualodon_davidis ((Kogia_breviceps (Orycterocetus_crocodilinus Physeter_macrocephalus ))(((Berardius_bairdii (Ziphius_cavirostris (Tasmacetus_shepherdi Mesoplodon_ginkgodens )))(((Lipotes_vexillifer Parapontoporia_sternbergi )(Brachydelphis_mazeasi (Pliopontos_littoralis (Inia_geoffrensis Pontoporia_blainvillei ))))(((Delphinodon_dividum ((Tagicetus_joneti (Pithanodelphis_cornutus ((Atocetus_iquensis Atocetus_nasalis )(Lophocetus_calvertensis Lophocetus_repenningi ))))(Macrokentriodon_morani (Hadrodelphis_calvertense Liolithax_pappus ))))((Kentriodon_diusinus (Rudicetus_squalodontoides (Kentriodon_schneideri (Kentriodon_sugawarai (Kentriodon_pernix (Kentriodon_obscurus Kentriodon_nakajimai ))))))(Kampholophus_serrulus Wimahl_chinookensis )))((Pterophocaena_nishinoi ((Albireo_whistleri (Odobenocetops_peruvianus (Denebola_brachycephala (Delphinapterus_leucas Monodon_monoceros ))))((Haborophocoena_toyoshimai (Numataphocoena_yamashitai (Haborophocoena_minutus ((((Australithax_intermedia Lomacetus_ginsburgi )(Piscolithax_boreios (Piscolithax_longirostris Piscolithax_tedfordi )))(Salumiphocaena_stocktoni (Semirostrum_ceruttii (Neophocaena_phocaenoides ((Phocoena_sinus Phocoena_spinipinnis )(Phocoena_phocoena (Phocoena_dioptrica Phocoenoides_dalli )))))))(Brabocetus_gigaseorum Septemtriocetus_bosselaersi )))))(Miophocaena_nishinoi Archaeophocaena_teshioensis ))))(Norisdelphis_annakaensis (Orcinus_orca (((Lissodelphis_borealis Cephalorhynchus_hectori )((Orcaella_brevirostris (Steno_bredanensis ((Pseudorca_crassidens (Globicephala_macrorhynchus (Feresa_attenuata Peponocephala_electra )))(Grampus_griseus Hemisyntrachelus_cortesii ))))(Sotalia_fluviatilis (Sousa_chinensis (Tursiops_truncatus (Stenella_attenuata (Delphinus_delphis Lagenodelphis_hosei )))))))(Lagenorhynchus_acutus Eodelphinus_kabatensis ))))))))(Squaloziphius_emlongi (Xiphiacetus_bossi (ZMT_73 ((Squalodelphis_fanianii (Notocetus_vanbenedeni Phocageneus_venustus ))(Zarhachis_flagellator (Pomatodelphis_inaequalis Platanista_gangetica )))))))))))(Waipatia_maerewhenua ((Waipatia_hectori Awamokoa_tokarahi )(Urkudelphis_chawpipacha (Otekaikea_marplesi Otekaikea_huata )))))))))))*
[truncated: 811,203 more chars]
